# Supplementary material for: Induction of oxidative- and endoplasmic-reticulum-stress dependent apoptosis in pancreatic cancer cell lines by DDOST knockdown
Source: Sci Rep. 2024 Sep 2;14:20388. doi: 10.1038/s41598-024-68510-8 (PMC11369111; doi:10.1038/s41598-024-68510-8)
Supplement: Supplementary file 2 — Supplementary Tables. [file 41598_2024_68510_MOESM2_ESM.xlsx]

## Sheet: Table Legends
Supplemental Table S1	Proteome data (Peptides identified by LC-MS/MS).
Supplemental Table S2	Phosphoproteome data (Phosphopeptides identified by LC-MS/MS).
Supplemental Table S3	Spearman correlation analysis of DDOST mRNA-expression with each of the identified DEPs in PAAD tumor tissue samples. Normalized to RPLP0.
Supplemental Table S4	Functional enrichments on the co-expressed DEPs, using the Gene Ontology (GO) database (STRING)
Supplemental Table S5	Gene set enrichment analysis results on the co-expressed DEPs using GADO tool (Deelen et al. 2019) (Gene Network 2.0). Bold/red: pathways in Figure 3C

## Sheet: Table S1
Accession	Gene Symbol	Normalized DDOST-KD sample 1	Normalized DDOST-KD sample 2	Normalized DDOST-KD sample 3	Normalized DDOST-KD sample 4	Normalized DDOST-KD sample 5	Normalized Control-KD sample 1	Normalized Control-KD sample 2	Normalized Control-KD sample 3	Normalized Control-KD sample 4	Normalized Control-KD sample 5	Normalized DDOST-KD sample 1 --- imputed --- + 1	Normalized DDOST-KD sample 2 --- imputed --- + 1	Normalized DDOST-KD sample 3 --- imputed --- + 1	Normalized DDOST-KD sample 4 --- imputed --- + 1	Normalized DDOST-KD sample 5 --- imputed --- + 1	Normalized Control-KD sample 1 --- imputed --- + 1	Normalized Control-KD sample 2 --- imputed --- + 1	Normalized Control-KD sample 3 --- imputed --- + 1	Normalized Control-KD sample 4 --- imputed --- + 1	Normalized Control-KD sample 5 --- imputed --- + 1	Normalized DDOST-KD sample 1 --- imputed --- + 1 --- log2	Normalized DDOST-KD sample 2 --- imputed --- + 1 --- log2	Normalized DDOST-KD sample 3 --- imputed --- + 1 --- log2	Normalized DDOST-KD sample 4 --- imputed --- + 1 --- log2	Normalized DDOST-KD sample 5 --- imputed --- + 1 --- log2	Normalized Control-KD sample 1 --- imputed --- + 1 --- log2	Normalized Control-KD sample 2 --- imputed --- + 1 --- log2	Normalized Control-KD sample 3 --- imputed --- + 1 --- log2	Normalized Control-KD sample 4 --- imputed --- + 1 --- log2	Normalized Control-KD sample 5 --- imputed --- + 1 --- log2	FC	LogFC	ROTS p-value	ROTS FDR	ROTS Z-score	ROTS B	ROTS K
Q9UQ35	SRRM2	177.1	155.1	207.5	253.1	89.3	161.2	147	179.8	265.5	91.3	178.1	156.1	208.5	254.1	90.3	162.2	148	180.8	266.5	92.3	7.47654	7.28633	7.7039	7.98925	6.49665	7.34163	7.20945	7.49825	8.05799	6.52826	1.04494	0.0634192	0.505068	0.853476	3.41998	1000	394
P05387	RPLP2	420.6	397.3	414.1	390.8	555.1	385.6	487	448.3	447	564.6	421.6	398.3	415.1	391.8	556.1	386.6	488	449.3	448	565.6	8.71973	8.63771	8.69732	8.61397	9.1192	8.5947	8.93074	8.81154	8.80735	9.14364	0.933029	-0.100006	0.358268	0.777778	3.41998	1000	394
Q8IYB3	SRRM1	93.1	96.3	88.8	102.4	63.8	72.4	67.6	81.3	102.8	62.1	94.1	97.3	89.8	103.4	64.8	73.4	68.6	82.3	103.8	63.1	6.55612	6.60437	6.48864	6.69209	6.01792	6.19771	6.10014	6.36282	6.69766	5.97957	1.15209	0.20425	0.121393	0.614841	3.41998	1000	394
P06748	NPM1	3174.7	3165.8	3162	4042.1	1912	2993.6	2949.6	3137.1	3685.8	1848.7	3175.7	3166.8	3163	4043.1	1913	2994.6	2950.6	3138.1	3686.8	1849.7	11.6329	11.6288	11.6271	11.9812	10.9016	11.5481	11.5268	11.6157	11.8482	10.8531	1.05406	0.0759539	0.344739	0.770982	3.41998	1000	394
P17096	HMGA1	719.9	743	773.8	950.5	563	765.3	1073.4	893.1	1007.6	498.5	720.9	744	774.8	951.5	564	766.3	1074.4	894.1	1008.6	499.5	9.49366	9.53916	9.59768	9.89406	9.13955	9.58177	10.0693	9.80429	9.97814	8.96434	0.903283	-0.146749	0.277808	0.736254	3.41998	1000	394
Q09666	AHNAK	7929.7	7330.9	7537.1	7017.2	3966.6	8123.2	8175.8	8451.2	7966.9	4605.9	7930.7	7331.9	7538.1	7018.2	3967.6	8124.2	8176.8	8452.2	7967.9	4606.9	12.9532	12.84	12.88	12.7769	11.9541	12.988	12.9973	13.0451	12.96	12.1696	0.900516	-0.151176	0.101233	0.583673	3.41998	1000	394
Q9H1E3	NUCKS1	68.1	66.1	60.5	84.6	22.7	55	45.9	55.7	43.7	9.6	69.1	67.1	61.5	85.6	23.7	56	46.9	56.7	44.7	10.6	6.11061	6.06824	5.94251	6.41954	4.56682	5.80735	5.55152	5.82528	5.4822	3.40599	1.52317	0.607076	0.00631547	0.189189	3.41998	1000	394
P19338	NCL	4916.5	5065.7	4695.8	6028.5	4417.3	4915.4	5156.4	4577.3	5424.8	3710.1	4917.5	5066.7	4696.8	6029.5	4418.3	4916.4	5157.4	4578.3	5425.8	3711.1	12.2637	12.3068	12.1975	12.5578	12.1093	12.2634	12.3324	12.1606	12.4056	11.8576	1.05928	0.0830877	0.392575	0.80207	3.41998	1000	394
Q15149	PLEC	5481.2	5561.6	5246	5204.2	4701.4	5898.4	5760.2	5754.4	5726.9	4858.5	5482.2	5562.6	5247	5205.2	4702.4	5899.4	5761.2	5755.4	5727.9	4859.5	12.4205	12.4415	12.3573	12.3457	12.1992	12.5264	12.4922	12.4907	12.4838	12.2466	0.936232	-0.095062	0.241806	0.710425	3.41998	1000	394
Q6P5R6	RPL22L1	134.2	146.8	99.6	112.7	111.1	160.2	165.3	141.5	163.2	121.8	135.2	147.8	100.6	113.7	112.1	161.2	166.3	142.5	164.2	122.8	7.07895	7.2075	6.65249	6.82909	6.80864	7.33271	7.37764	7.15482	7.35931	6.94017	0.802406	-0.317595	0.0189699	0.338028	3.41998	1000	394
P08238	HSP90AB1	3368.4	3391.1	3593.4	3113.3	3918.8	3467.7	3487	3656.4	3392.3	3925.1	3369.4	3392.1	3594.4	3114.3	3919.8	3468.7	3488	3657.4	3393.3	3926.1	11.7183	11.728	11.8115	11.6047	11.9366	11.7602	11.7682	11.8366	11.7285	11.9389	0.968177	-0.046658	0.549018	0.87891	3.41998	1000	394
P05388	RPLP0	1237.5	1216.4	1147	1081.3	1230.3	1253.2	1198.6	1213.2	1286.9	1313.9	1238.5	1217.4	1148	1082.3	1231.3	1254.2	1199.6	1214.2	1287.9	1314.9	10.2744	10.2496	10.1649	10.0799	10.266	10.2926	10.2283	10.2458	10.3308	10.3607	0.942981	-0.0846996	0.369906	0.784553	3.41998	1000	394
P55010	EIF5	80	74.1	68.9	78.3	71.6	82.3	54.5	72	66.7	61.7	81	75.1	69.9	79.3	72.6	83.3	55.5	73	67.7	62.7	6.33985	6.23074	6.12722	6.30925	6.1819	6.38024	5.79442	6.18982	6.08108	5.97039	1.11311	0.154599	0.215401	0.676349	3.41998	1000	394
Q9BZE4	GTPBP4	46.6	26.2	43.7	67.4	44.3	47.7	44.3	38.6	67.9	37.5	47.6	27.2	44.7	68.4	45.3	48.7	45.3	39.6	68.9	38.5	5.57289	4.76553	5.4822	6.09592	5.50144	5.60585	5.50144	5.30743	6.10643	5.26679	0.950008	-0.073989	0.646451	0.895379	3.41998	1000	394
P07900	HSP90AA1	8615	8912.8	9372.1	8294.8	10048.1	9055.4	8458.4	9449.8	8888.1	9798.3	8616	8913.8	9373.1	8295.8	10049.1	9056.4	8459.4	9450.8	8889.1	9799.3	13.0728	13.1218	13.1943	13.0182	13.2948	13.1447	13.0463	13.2062	13.1178	13.2585	0.990112	-0.014337	0.862268	0.966502	3.41998	1000	394
P27824	CANX	3374.5	2435.5	2848.1	2929.4	3083.2	3665.8	3057.6	2857.3	3332.8	3340.6	3375.5	2436.5	2849.1	2930.4	3084.2	3666.8	3058.6	2858.3	3333.8	3341.6	11.7209	11.2506	11.4763	11.5169	11.5907	11.8403	11.5787	11.4809	11.703	11.7063	0.90077	-0.150769	0.145877	0.628242	3.41998	1000	394
Q9NYF8	BCLAF1	344.9	300.2	386	460.4	208.1	403.6	350.7	394.4	415.8	224.7	345.9	301.2	387	461.4	209.1	404.6	351.7	395.4	416.8	225.7	8.43421	8.23458	8.59619	8.84987	7.70805	8.66035	8.4582	8.62717	8.70321	7.81826	0.940266	-0.088859	0.405493	0.813215	3.41998	1000	394
Q14204	DYNC1H1	2927.6	2697.2	2832.8	2650.7	2896.3	2929.2	2617.2	2667.7	2453	2741.5	2928.6	2698.2	2833.8	2651.7	2897.3	2930.2	2618.2	2668.7	2454	2742.5	11.516	11.3978	11.4685	11.3727	11.5005	11.5168	11.3544	11.3819	11.2609	11.4213	1.04539	0.0640469	0.415233	0.822013	3.41998	1000	394
O75369	FLNB	7102.7	6904.3	6122	4830.5	7218.1	7493.2	7300.2	6944.5	6255.5	7614.9	7103.7	6905.3	6123	4831.5	7219.1	7494.2	7301.2	6945.5	6256.5	7615.9	12.7944	12.7535	12.58	12.2383	12.8176	12.8716	12.8339	12.7619	12.6111	12.8948	0.896322	-0.157911	0.138423	0.626911	3.41998	1000	394
Q9NTJ3	SMC4	357.4	366	456	361.3	376.8	330	295.7	417	364.9	351.1	358.4	367	457	362.3	377.8	331	296.7	418	365.9	352.1	8.48543	8.51964	8.83605	8.50104	8.56148	8.37069	8.21286	8.70736	8.51531	8.45984	1.09241	0.127516	0.205561	0.66309	3.41998	1000	394
P78527	PRKDC	1987.8	1986.5	2453.4	2694.9	2653.6	1918.3	1724.3	2247.1	2244	2448.9	1988.8	1987.5	2454.4	2695.9	2654.6	1919.3	1725.3	2248.1	2245	2449.9	10.9577	10.9567	11.2612	11.3966	11.3743	10.9064	10.7526	11.1345	11.1325	11.2585	1.1114	0.152383	0.110784	0.60687	3.41998	1000	394
Q13501	SQSTM1	498.7	443.3	525	314.9	359.9	399.2	397.2	333.4	284.6	210.2	499.7	444.3	526	315.9	360.9	400.2	398.2	334.4	285.6	211.2	8.96492	8.79539	9.03892	8.30332	8.49546	8.64458	8.63735	8.38543	8.15785	7.72247	1.32875	0.410066	0.0145577	0.3	3.41998	1000	394
Q13435	SF3B2	465.8	447.3	523.6	595.5	331.5	467.8	451	481	552.9	313.3	466.8	448.3	524.6	596.5	332.5	468.8	452	482	553.9	314.3	8.86666	8.80832	9.03507	9.22038	8.37721	8.87283	8.82018	8.91289	9.11348	8.296	1.04135	0.0584534	0.480107	0.840708	3.41998	1000	394
P07814	EPRS1	1390.2	1096.1	1439.6	1255.6	1491.7	1378.6	1261.4	1351.8	1290.2	1424.4	1391.2	1097.1	1440.6	1256.6	1492.7	1379.6	1262.4	1352.8	1291.2	1425.4	10.4421	10.0995	10.4925	10.2953	10.5437	10.43	10.302	10.4017	10.3345	10.4772	0.990027	-0.0144605	0.876672	0.970772	3.41998	1000	394
P62995	TRA2B	94.9	154.8	107.2	133	75.2	74.6	130.7	113.5	121.8	60.7	95.9	155.8	108.2	134	76.2	75.6	131.7	114.5	122.8	61.7	6.58346	7.28355	6.75756	7.06609	6.25172	6.24031	7.04111	6.8392	6.94017	5.9472	1.1383	0.186876	0.117063	0.609489	3.41998	1000	394
O60841	EIF5B	404.4	383.3	368.8	350.5	377.6	408.9	329.7	380.3	356	379.6	405.4	384.3	369.8	351.5	378.6	409.9	330.7	381.3	357	380.6	8.6632	8.58609	8.5306	8.45738	8.56453	8.67913	8.36938	8.57478	8.47978	8.57213	1.01771	0.0253204	0.782055	0.946687	3.41998	1000	394
P21333	FLNA	4325.1	3694.5	4049.3	3314.5	4129	4465.1	3988.9	4195.9	4145.7	4508.5	4326.1	3695.5	4050.3	3315.5	4130	4466.1	3989.9	4196.9	4146.7	4509.5	12.0789	11.8516	11.9838	11.695	12.0119	12.1248	11.9621	12.0351	12.0177	12.1388	0.912896	-0.131478	0.190711	0.650685	3.41998	1000	394
Q12874	SF3A3	273.1	236.9	271.2	302.2	254.2	248.8	265.7	257	271	241.5	274.1	237.9	272.2	303.2	255.2	249.8	266.7	258	272	242.5	8.09856	7.89421	8.08852	8.24413	7.99548	7.96463	8.05907	8.01123	8.08746	7.92184	1.0391	0.0553338	0.572551	0.88465	3.41998	1000	394
O60832	DKC1	126.1	142	134.4	184.8	131.3	84.4	172.7	111.2	138	120.9	127.1	143	135.4	185.8	132.3	85.4	173.7	112.2	139	121.9	6.98982	7.15987	7.08108	7.53761	7.04767	6.41616	7.44045	6.80993	7.11894	6.92955	1.1649	0.220202	0.164524	0.645199	3.41998	1000	394
Q9H6F5	CCDC86	89.7	92.6	86.1	125.6	36.5	102.7	81.6	90.8	127	37.8	90.7	93.6	87.1	126.6	37.5	103.7	82.6	91.8	128	38.8	6.50303	6.54844	6.4446	6.98413	5.22882	6.69627	6.36807	6.52042	7	5.27798	0.978914	-0.0307457	0.754909	0.942308	3.41998	1000	394
P11142	HSPA8	8863.9	8056.1	9057.6	7648	9784.2	8452.1	8433.2	8964.3	8933.5	9197	8864.9	8057.1	9058.6	7649	9785.2	8453.1	8434.2	8965.3	8934.5	9198	13.1139	12.976	13.1451	12.9011	13.2564	13.0453	13.042	13.1301	13.1252	13.1671	0.983875	-0.023453	0.807157	0.952346	3.41998	1000	394
Q08J23	NSUN2	603.6	563.2	696.2	607.4	606.1	617.5	596.9	660.7	658.6	575.1	604.6	564.2	697.2	608.4	607.1	618.5	597.9	661.7	659.6	576.1	9.23984	9.14006	9.44543	9.24888	9.24579	9.27263	9.22376	9.37003	9.36545	9.17018	0.98869	-0.0164102	0.849585	0.966502	3.41998	1000	394
P35579	MYH9	2536.8	2167.1	2839.9	2383.2	2833.2	2656	2432.6	2713.7	2729.9	2996.2	2537.8	2168.1	2840.9	2384.2	2834.2	2657	2433.6	2714.7	2730.9	2997.2	11.3094	11.0822	11.4721	11.2193	11.4687	11.3756	11.2489	11.4066	11.4152	11.5494	0.940321	-0.0887741	0.346955	0.770982	3.41998	1000	394
O75475	PSIP1	259.4	223	268.3	335.5	228.9	223	266.3	303.2	319.1	234.1	260.4	224	269.3	336.5	229.9	224	267.3	304.2	320.1	235.1	8.02459	7.80735	8.07307	8.39446	7.84486	7.80735	8.06232	8.24888	8.32238	7.87713	0.976205	-0.0347441	0.755471	0.942308	3.41998	1000	394
Q9Y490	TLN1	1602.1	1476	1653.2	1269.9	1877	1598.9	1394.9	1495.1	1386.3	1911.8	1603.1	1477	1654.2	1270.9	1878	1599.9	1395.9	1496.1	1387.3	1912.8	10.6466	10.5285	10.6919	10.3116	10.875	10.6438	10.447	10.547	10.4381	10.9015	1.01064	0.0152731	0.865454	0.967583	3.41998	1000	394
Q9Y3T9	NOC2L	67	76	56.3	90.9	57.2	70.6	70.9	66.8	79.3	47.5	68	77	57.3	91.9	58.2	71.6	71.9	67.8	80.3	48.5	6.08746	6.26679	5.84046	6.52199	5.86295	6.16189	6.16792	6.08321	6.32733	5.59991	1.03374	0.0478782	0.680536	0.919218	3.41998	1000	394
P49327	FASN	2078.6	1932.8	2233.1	1848.4	2574.4	2069.3	1576.5	2086.8	1830.6	2038	2079.6	1933.8	2234.1	1849.4	2575.4	2070.3	1577.5	2087.8	1831.6	2039	11.0221	10.9172	11.1255	10.8528	11.3306	11.0156	10.6234	11.0278	10.8389	10.9936	1.10939	0.149773	0.181985	0.645199	3.41998	1000	394
Q13185	CBX3	270	296.6	275.2	291	271.1	256.3	322.5	301.7	329.8	264.3	271	297.6	276.2	292	272.1	257.3	323.5	302.7	330.8	265.3	8.08215	8.21723	8.10957	8.18982	8.08799	8.00731	8.33762	8.24174	8.36982	8.05148	0.956449	-0.0642407	0.498267	0.849515	3.41998	1000	394
P42167	TMPO	86.9	103.1	97.2	149.7	53.7	79.2	80.6	89.3	131.2	60.5	87.9	104.1	98.2	150.7	54.7	80.2	81.6	90.3	132.2	61.5	6.45779	6.70183	6.61765	7.23554	5.77347	6.32553	6.3505	6.49665	7.04658	5.94251	1.09043	0.1249	0.288162	0.739336	3.41998	1000	394
Q9H0D6	XRN2	302.1	239.7	317.7	311.8	317.2	296	259.3	290	282	277.7	303.1	240.7	318.7	312.8	318.2	297	260.3	291	283	278.7	8.24365	7.91109	8.31606	8.2891	8.31379	8.21432	8.02403	8.18488	8.14466	8.12257	1.05456	0.0766462	0.43357	0.824373	3.41998	1000	394
P51858	HDGF	487.3	410.5	473.6	389.2	332.6	491.7	445	478.5	456.8	366.2	488.3	411.5	474.6	390.2	333.6	492.7	446	479.5	457.8	367.2	8.93162	8.68475	8.89057	8.60807	8.38198	8.94457	8.8009	8.90539	8.83857	8.52042	0.931371	-0.102572	0.270202	0.731986	3.41998	1000	394
Q9UHB6	LIMA1	376.9	319.3	523.5	561.1	213.2	317.7	375.1	429.7	449.4	167.9	377.9	320.3	524.5	562.1	214.2	318.7	376.1	430.7	450.4	168.9	8.56186	8.32328	9.0348	9.13468	7.74281	8.31606	8.55497	8.75054	8.81506	7.40003	1.14247	0.192156	0.156389	0.634615	3.41998	1000	394
Q13523	PRPF4B	66.4	39.7	64.3	71.2	54.2	76.1	60.1	52.2	65.5	60	67.4	40.7	65.3	72.2	55.2	77.1	61.1	53.2	66.5	61	6.07468	5.34696	6.02901	6.17393	5.7866	6.26866	5.9331	5.73335	6.05528	5.93074	0.931745	-0.101993	0.497992	0.849515	3.41998	1000	394
P25788	PSMA3	789.3	692.5	788.5	754	861.6	705.3	686	710.8	694	779.8	790.3	693.5	789.5	755	862.6	706.3	687	711.8	695	780.8	9.62626	9.43775	9.6248	9.56033	9.75255	9.46414	9.42417	9.47533	9.44087	9.60881	1.08498	0.117675	0.176326	0.645199	3.41998	1000	394
Q6PKG0	LARP1	27.9	22.8	25.3	19.4	27.8	37.6	29.8	25.3	24.8	28.2	28.9	23.8	26.3	20.4	28.8	38.6	30.8	26.3	25.8	29.2	4.853	4.57289	4.71699	4.3505	4.848	5.27053	4.94486	4.71699	4.6893	4.8679	0.852847	-0.22964	0.0787191	0.543779	3.41998	1000	394
Q01082	SPTBN1	313.4	328.2	320.9	296	318.1	312.7	310.9	342.8	337.2	379.3	314.4	329.2	321.9	297	319.1	313.7	311.9	343.8	338.2	380.3	8.29646	8.36282	8.33047	8.21432	8.31786	8.29324	8.28494	8.42543	8.40173	8.57099	0.938949	-0.0908807	0.374055	0.787634	3.41998	1000	394
O43707	ACTN4	5411.7	6071.8	5583	5850.3	6818.6	5291.8	4745.3	5286.1	5652.6	7255.4	5412.7	6072.8	5584	5851.3	6819.6	5292.8	4746.3	5287.1	5653.6	7256.4	12.4021	12.5681	12.4471	12.5145	12.7355	12.3698	12.2126	12.3683	12.465	12.825	1.06094	0.0853437	0.432137	0.824373	3.41998	1000	394
Q13442	PDAP1	132.8	63.7	125.1	101.9	100.1	140.2	97.4	134.8	137.7	100.5	133.8	64.7	126.1	102.9	101.1	141.2	98.4	135.8	138.7	101.5	7.06393	6.01569	6.97842	6.6851	6.65964	7.1416	6.62059	7.08534	7.11582	6.66534	0.843712	-0.245178	0.0912102	0.559471	3.41998	1000	394
P27348	YWHAQ	427.3	492.4	506.5	425.4	563.6	419.7	497.8	496.1	416.5	577.7	428.3	493.4	507.5	426.4	564.6	420.7	498.8	497.1	417.5	578.7	8.74248	8.94661	8.98726	8.73606	9.14109	8.71665	8.96232	8.95739	8.70563	9.17667	1.00484	0.00696851	0.92235	0.977882	3.41998	1000	394
Q9NTI5	PDS5B	43.7	71.3	80.9	85	80.5	66.9	66.3	76.3	66.4	80.5	44.7	72.3	81.9	86	81.5	67.9	67.3	77.3	67.4	81.5	5.4822	6.17592	6.35579	6.42626	6.34873	6.08534	6.07253	6.2724	6.07468	6.34873	0.991062	-0.0129529	0.93062	0.980013	3.41998	1000	394
Q15637	SF1	84.4	116.9	87.3	93.6	69.6	70.6	95.6	77.1	104.1	60.5	85.4	117.9	88.3	94.6	70.6	71.6	96.6	78.1	105.1	61.5	6.41616	6.88142	6.46434	6.56377	6.1416	6.16189	6.59395	6.28725	6.71562	5.94251	1.11204	0.153213	0.191042	0.651481	3.41998	1000	394
Q02880	TOP2B	60.6	55.9	71.4	86.8	67.3	51.2	85.7	67.8	63.7	70.1	61.6	56.9	72.4	87.8	68.3	52.2	86.7	68.8	64.7	71.1	5.94486	5.83036	6.17792	6.45615	6.09381	5.70598	6.43796	6.10434	6.01569	6.15178	1.01218	0.0174699	0.912751	0.97712	3.41998	1000	394
P07437	TUBB	4253.5	4586.3	4738.8	3936.9	4718.8	4526	4614.3	4964.4	4320.8	4958.1	4254.5	4587.3	4739.8	3937.9	4719.8	4527	4615.3	4965.4	4321.8	4959.1	12.0548	12.1634	12.2106	11.9432	12.2045	12.1443	12.1722	12.2777	12.0774	12.2759	0.94987	-0.0741974	0.352169	0.773558	3.41998	1000	394
Q8NE71	ABCF1	134.5	98	135.3	162.8	84.1	109	121	102.2	125.9	75.2	135.5	99	136.3	163.8	85.1	110	122	103.2	126.9	76.2	7.08215	6.62936	7.09064	7.35579	6.41109	6.78136	6.93074	6.6893	6.98755	6.25172	1.13735	0.185673	0.203796	0.66056	3.41998	1000	394
P67809	YBX1	2286.7	2067.6	2219.7	3009.4	1140.3	2133.8	1851.2	1941.2	2597.2	1340.6	2287.7	2068.6	2220.7	3010.4	1141.3	2134.8	1852.2	1942.2	2598.2	1341.6	11.1597	11.0144	11.1168	11.5557	10.1565	11.0599	10.855	10.9235	11.3433	10.3897	1.06167	0.0863401	0.446259	0.827465	3.41998	1000	394
P11388	TOP2A	257.7	276.4	312.3	385.7	339.2	304	375.1	351.7	394.2	327.7	258.7	277.4	313.3	386.7	340.2	305	376.1	352.7	395.2	328.7	8.01514	8.11582	8.2914	8.59507	8.41024	8.25267	8.55497	8.4623	8.62644	8.36063	0.891393	-0.165866	0.172438	0.645199	3.41998	1000	394
P55072	VCP	3053.7	2948.1	3041.2	2752.7	3398.9	3173.7	2987	2956.2	2791.2	3294.9	3054.7	2949.1	3042.2	2753.7	3399.9	3174.7	2988	2957.2	2792.2	3295.9	11.5768	11.5261	11.5709	11.4272	11.7313	11.6324	11.545	11.53	11.4472	11.6865	0.998778	-0.00176457	0.980792	0.995501	3.41998	1000	394
P25205	MCM3	265.6	279.6	279	324.8	240.7	215.7	216.9	232.3	293.1	249	266.6	280.6	280	325.8	241.7	216.7	217.9	233.3	294.1	250	8.05853	8.13237	8.12928	8.34784	7.91707	7.75956	7.76752	7.86604	8.20016	7.96578	1.15285	0.205207	0.0846481	0.543779	3.41998	1000	394
P06733	ENO1	6411.9	6190.5	6427	4315.2	9733.6	5564.8	5989.8	6448.9	5482	8979.6	6412.9	6191.5	6428	4316.2	9734.6	5565.8	5990.8	6449.9	5483	8980.6	12.6468	12.5961	12.6502	12.0755	13.2489	12.4424	12.5485	12.6551	12.4207	13.1326	1.00252	0.00362548	0.974225	0.992253	3.41998	1000	394
O43818	RRP9	58	69.1	55.8	89.3	60.8	63.9	83.3	53.8	55.7	60.1	59	70.1	56.8	90.3	61.8	64.9	84.3	54.8	56.7	61.1	5.88264	6.13134	5.82782	6.49665	5.94953	6.02015	6.39746	5.7761	5.82528	5.9331	1.04767	0.067181	0.663608	0.905579	3.41998	1000	394
P23588	EIF4B	56.3	58.7	76.8	94.6	41.7	61.5	57.3	77.8	81.2	44.1	57.3	59.7	77.8	95.6	42.7	62.5	58.3	78.8	82.2	45.1	5.84046	5.89966	6.2817	6.57894	5.41616	5.96578	5.86542	6.30012	6.36107	5.49506	1.00409	0.00589388	0.950526	0.986202	3.41998	1000	394
P63104	YWHAZ	590.3	617.7	537	408.2	650.9	776.9	751.6	737.2	595.8	878.2	591.3	618.7	538	409.2	651.9	777.9	752.6	738.2	596.8	879.2	9.20775	9.2731	9.07146	8.67666	9.34851	9.60344	9.55574	9.52787	9.2211	9.78005	0.746314	-0.422145	0.00102917	0.0454545	3.41998	1000	394
O15231	ZNF185	16.5	14.4	24	22.2	19.3	35.2	18.1	27.9	24.6	20	17.5	15.4	25	23.2	20.3	36.2	19.1	28.9	25.6	21	4.12928	3.94486	4.64386	4.53605	4.34341	5.17792	4.2555	4.853	4.67807	4.39232	0.783568	-0.351869	0.0611734	0.539216	3.41998	1000	394
P68371	TUBB4B	284.3	246.8	251.7	216.5	197.2	301.1	292.8	245.9	259.9	225.9	285.3	247.8	252.7	217.5	198.2	302.1	293.8	246.9	260.9	226.9	8.15634	7.95303	7.98128	7.76487	7.63081	8.23888	8.19869	7.94778	8.02735	7.82591	0.900965	-0.150457	0.151919	0.633053	3.41998	1000	394
Q9Y520	PRRC2C	16.7	23.7	21.4	21.3	19.6	30.4	21.3	23	21.4	21	17.7	24.7	22.4	22.3	20.6	31.4	22.3	24	22.4	22	4.14568	4.62644	4.48543	4.47897	4.36457	4.97269	4.47897	4.58496	4.48543	4.45943	0.885105	-0.17608	0.289504	0.739336	3.41998	1000	394
P13639	EEF2	5396.7	4795.4	5261.8	4275.3	4692.1	4968.5	4581.8	4819.2	4736.6	4491.5	5397.7	4796.4	5262.8	4276.3	4693.1	4969.5	4582.8	4820.2	4737.6	4492.5	12.3981	12.2277	12.3616	12.0621	12.1963	12.2789	12.162	12.2349	12.2099	12.1333	1.03196	0.0453867	0.627963	0.889876	3.41998	1000	394
O00567	NOP56	484.4	577	481.1	773.7	450.9	459.9	640.9	457.6	620.1	456.6	485.4	578	482.1	774.7	451.9	460.9	641.9	458.6	621.1	457.6	8.92303	9.17493	8.91319	9.59749	8.81986	8.84831	9.3262	8.84109	9.27868	8.83794	1.04193	0.0592532	0.585657	0.88465	3.41998	1000	394
Q13813	SPTAN1	951.8	924.2	937.2	855.5	1028.4	1107	971.6	1023.5	1051.9	1102.1	952.8	925.2	938.2	856.5	1029.4	1108	972.6	1024.5	1052.9	1103.1	9.89603	9.85362	9.87375	9.74231	10.0076	10.1137	9.9257	10.0007	10.0402	10.1073	0.893246	-0.16287	0.0999134	0.580247	3.41998	1000	394
P14618	PKM	1698.3	1634.6	1423.8	1214.5	1723.6	1868.3	1601.8	1632.9	1469.1	1877.5	1699.3	1635.6	1424.8	1215.5	1724.6	1869.3	1602.8	1633.9	1470.1	1878.5	10.7307	10.6756	10.4765	10.2473	10.752	10.8683	10.6464	10.6741	10.5217	10.8754	0.907069	-0.140715	0.164441	0.645199	3.41998	1000	394
Q7Z6Z7	HUWE1	93.2	107.5	127.6	104.1	137.9	118.8	85.6	95.4	112.6	129.6	94.2	108.5	128.6	105.1	138.9	119.8	86.6	96.4	113.6	130.6	6.55766	6.76155	7.00675	6.71562	7.1179	6.90448	6.4363	6.59096	6.82782	7.02901	1.05276	0.0741809	0.604932	0.88465	3.41998	1000	394
Q9NR30	DDX21	921.4	850.6	904.3	1234.9	1010.9	966.6	1179.6	988.4	1273.9	1050.5	922.4	851.6	905.3	1235.9	1011.9	967.6	1180.6	989.4	1274.9	1051.5	9.84925	9.73403	9.82225	10.2713	9.98285	9.91827	10.2053	9.95041	10.3162	10.0382	0.898923	-0.153731	0.193559	0.651786	3.41998	1000	394
P08670	VIM	2961.5	3017.4	1742.1	1610.2	2772	2871.9	4179.1	2032.9	2181.4	2964.4	2962.5	3018.4	1743.1	1611.2	2773	2872.9	4180.1	2033.9	2182.4	2965.4	11.5326	11.5596	10.7674	10.6539	11.4372	11.4883	12.0293	10.99	11.0917	11.534	0.84879	-0.23652	0.0803916	0.543779	3.41998	1000	394
Q13283	G3BP1	707.6	701.7	647.2	662.6	438.8	612.7	587.3	702.6	619.7	428.5	708.6	702.7	648.2	663.6	439.8	613.7	588.3	703.6	620.7	429.5	9.46883	9.45677	9.3403	9.37417	8.7807	9.26139	9.20041	9.45861	9.27775	8.74651	1.06823	0.0952171	0.367557	0.784553	3.41998	1000	394
Q8IY81	FTSJ3	40.4	34.8	31.2	38.6	29.9	35.8	62	52.5	60.3	57.8	41.4	35.8	32.2	39.6	30.9	36.8	63	53.5	61.3	58.8	5.37156	5.16189	5.00899	5.30743	4.94953	5.20163	5.97728	5.74147	5.93782	5.87774	0.665584	-0.587308	0.00773145	0.204545	3.41998	1000	394
P17812	CTPS1	259.6	308.3	364.7	351.9	233.7	259.3	228.2	352.4	313	239	260.6	309.3	365.7	352.9	234.7	260.3	229.2	353.4	314	240	8.02569	8.27286	8.51452	8.46312	7.87467	8.02403	7.84046	8.46516	8.29462	7.90689	1.08971	0.12394	0.2917	0.739336	3.41998	1000	394
Q13885	TUBB2A	129.7	137.7	118.6	117	101.1	134.8	182.5	140.3	107.6	130	130.7	138.7	119.6	118	102.1	135.8	183.5	141.3	108.6	131	7.03012	7.11582	6.90207	6.88264	6.67384	7.08534	7.51964	7.14262	6.76288	7.03342	0.877895	-0.18788	0.149302	0.62931	3.41998	1000	394
P46013	MKI67	177.8	207.1	225.3	287.8	76.2	147.1	164.8	191.3	255.1	71.4	178.8	208.1	226.3	288.8	77.2	148.1	165.8	192.3	256.1	72.4	7.4822	7.70113	7.82209	8.17393	6.27053	7.21043	7.3733	7.58721	8.00056	6.17792	1.16481	0.220092	0.033798	0.438095	3.41998	1000	394
P02545	LMNA	2194.4	2266.4	1908.2	2051.5	1909.1	2278	2255.2	1997	2060.1	1899.1	2195.4	2267.4	1909.2	2052.5	1910.1	2279	2256.2	1998	2061.1	1900.1	11.1003	11.1468	10.8988	11.0032	10.8994	11.1542	11.1397	10.9643	11.0092	10.8919	0.984754	-0.0221642	0.764262	0.942308	3.41998	1000	394
P07910	HNRNPC	2164.7	2150.6	2145.1	2614.5	1962.7	2171.3	3646.7	2304.8	2556.3	1851.6	2165.7	2151.6	2146.1	2615.5	1963.7	2172.3	3647.7	2305.8	2557.3	1852.6	11.0806	11.0712	11.0675	11.3529	10.9394	11.085	11.8328	11.1711	11.3204	10.8553	0.900872	-0.150606	0.338184	0.770982	3.41998	1000	394
P27816	MAP4	811.8	666.2	770.9	695.8	416.6	942.3	753.2	757.9	820	454.8	812.8	667.2	771.9	696.8	417.6	943.3	754.2	758.9	821	455.8	9.66676	9.38198	9.59227	9.4446	8.70598	9.88157	9.5588	9.56777	9.68124	8.83226	0.903746	-0.146011	0.14378	0.628242	3.41998	1000	394
Q14157	UBAP2L	40.2	42.1	62.8	53.4	39.8	54.2	46.6	49.5	46.2	31.9	41.2	43.1	63.8	54.4	40.8	55.2	47.6	50.5	47.2	32.9	5.36457	5.42962	5.99548	5.76553	5.3505	5.7866	5.57289	5.65821	5.56071	5.04002	1.04063	0.0574554	0.69467	0.925461	3.41998	1000	394
Q7KZ85	SUPT6H	109.7	114	132.4	137.6	144	117.3	105.7	119.4	130.6	146.9	110.7	115	133.4	138.6	145	118.3	106.7	120.4	131.6	147.9	6.79051	6.84549	7.05961	7.11478	7.17991	6.88631	6.73742	6.91169	7.04002	7.20848	1.02903	0.0412801	0.649191	0.898172	3.41998	1000	394
P10809	HSPD1	3341.1	3058.2	3308.9	3441.6	3107.7	3196.2	3388.2	3370.5	3413.4	3186.8	3342.1	3059.2	3309.9	3442.6	3108.7	3197.2	3389.2	3371.5	3414.4	3187.8	11.7065	11.5789	11.6926	11.7493	11.6021	11.6426	11.7267	11.7192	11.7374	11.6383	0.981482	-0.0269661	0.749655	0.942308	3.41998	1000	394
Q9BQE3	TUBA1C	6420.4	6677.1	6673.6	5682.3	6860.2	7111.5	6894.5	7147.4	6552.3	7401	6421.4	6678.1	6674.6	5683.3	6861.2	7112.5	6895.5	7148.4	6553.3	7402	12.6487	12.7052	12.7045	12.4725	12.7442	12.7961	12.7514	12.8034	12.678	12.8537	0.919222	-0.121514	0.16339	0.645199	3.41998	1000	394
Q5SW79	CEP170	22.2	17.9	25.2	21.7	21	20	22.6	27.1	23.7	26.4	23.2	18.9	26.2	22.7	22	21	23.6	28.1	24.7	27.4	4.53605	4.24031	4.71149	4.50462	4.45943	4.39232	4.56071	4.8125	4.62644	4.7761	0.905488	-0.143232	0.23197	0.695652	3.41998	1000	394
P42704	LRPPRC	2019.1	2105	1976.7	2541.1	2088	2128.1	1912	2133.3	2366.6	2145.1	2020.1	2106	1977.7	2542.1	2089	2129.1	1913	2134.3	2367.6	2146.1	10.9802	11.0403	10.9496	11.3118	11.0286	11.056	10.9016	11.0595	11.2092	11.0675	1.0023	0.00332056	0.970279	0.990939	3.41998	1000	394
Q00610	CLTC	1880.5	1995.5	1953	2030.6	1935.9	1945.2	1801.3	1916.8	1832.8	1963	1881.5	1996.5	1954	2031.6	1936.9	1946.2	1802.3	1917.8	1833.8	1964	10.8777	10.9633	10.9322	10.9884	10.9195	10.9264	10.8156	10.9052	10.8406	10.9396	1.03578	0.050714	0.569946	0.88465	3.41998	1000	394
P18206	VCL	1090.6	1081.7	1373.5	953.9	1336.9	1255.2	1105.5	1364.3	1115.7	1177.4	1091.6	1082.7	1374.5	954.9	1337.9	1256.2	1106.5	1365.3	1116.7	1178.4	10.0922	10.0804	10.4247	9.89921	10.3858	10.2949	10.1118	10.415	10.125	10.2026	0.963665	-0.0533964	0.619205	0.88465	3.41998	1000	394
Q92616	GCN1	348.1	354.5	441.7	383.9	501.2	399.8	380	426.1	393	500.6	349.1	355.5	442.7	384.9	502.2	400.8	381	427.1	394	501.6	8.4475	8.47371	8.79019	8.58834	8.97212	8.64674	8.57365	8.73843	8.62205	8.97039	0.962005	-0.0558831	0.537727	0.867482	3.41998	1000	394
Q92922	SMARCC1	456.9	398.6	530.1	562.7	437.3	389.4	393.4	474.8	488.4	394.3	457.9	399.6	531.1	563.7	438.3	390.4	394.4	475.8	489.4	395.3	8.83889	8.64241	9.05284	9.13878	8.77577	8.60881	8.62352	8.89421	8.93487	8.6268	1.11118	0.152098	0.1103	0.60687	3.41998	1000	394
Q13263	TRIM28	423.6	398.8	467.5	489.3	330.9	443.8	422.3	473.8	494.9	334	424.6	399.8	468.5	490.3	331.9	444.8	423.3	474.8	495.9	335	8.72996	8.64313	8.87191	8.93752	8.3746	8.79701	8.72554	8.89118	8.95391	8.38802	0.972854	-0.0397045	0.592814	0.88465	3.41998	1000	394
P43243	MATR3	696.6	707.7	781	882.1	549.9	643.1	681.2	668.4	808.2	520.9	697.6	708.7	782	883.1	550.9	644.1	682.2	669.4	809.2	521.9	9.44626	9.46903	9.61102	9.78643	9.10565	9.33114	9.41405	9.38672	9.66035	9.02763	1.08651	0.119699	0.175433	0.645199	3.41998	1000	394
Q7L1Q6	BZW1	309.3	320.8	286.3	334.3	246	390.9	378.4	394.5	397.6	325.9	310.3	321.8	287.3	335.3	247	391.9	379.4	395.5	398.6	326.9	8.27752	8.33002	8.16641	8.38931	7.94837	8.61434	8.56758	8.62753	8.6388	8.35271	0.791211	-0.337865	0.00423653	0.137931	3.41998	1000	394
P12270	TPR	285.4	265.6	371.6	369.8	336.1	309	256.1	294.4	317.9	294.1	286.4	266.6	372.6	370.8	337.1	310	257.1	295.4	318.9	295.1	8.16189	8.05853	8.54148	8.5345	8.39703	8.27612	8.00619	8.20653	8.31696	8.20506	1.09925	0.136516	0.234757	0.698039	3.41998	1000	394
P49792	RANBP2	70.3	70.9	70.1	67.2	65	54.8	64	59.3	45.6	58.6	71.3	71.9	71.1	68.2	66	55.8	65	60.3	46.6	59.6	6.15583	6.16792	6.15178	6.0917	6.04439	5.80219	6.02237	5.91409	5.54226	5.89724	1.21984	0.286695	0.0254388	0.4125	3.41998	1000	394
Q96T23	RSF1	13	23.1	26.2	22.4	22.4	14.8	24.4	28.8	16.9	25.5	14	24.1	27.2	23.4	23.4	15.8	25.4	29.8	17.9	26.5	3.80735	4.59096	4.76553	4.54844	4.54844	3.98185	4.66676	4.89724	4.16189	4.72792	0.976041	-0.0349867	0.777111	0.943468	3.41998	1000	394
P12814	ACTN1	1942.3	1896.2	1960.2	1612.9	2079.1	1941	1971.7	1817.3	1713.2	2036.6	1943.3	1897.2	1961.2	1613.9	2080.1	1942	1972.7	1818.3	1714.2	2037.6	10.9243	10.8897	10.9375	10.6563	11.0224	10.9233	10.946	10.8284	10.7433	10.9927	0.99953	-0.000678035	0.993375	0.998089	3.41998	1000	394
P11717	IGF2R	378.8	311.7	326	290.2	369.8	439.1	382.3	303.8	339.1	361.1	379.8	312.7	327	291.2	370.8	440.1	383.3	304.8	340.1	362.1	8.5691	8.28864	8.35315	8.18587	8.5345	8.78169	8.58233	8.25172	8.40982	8.50024	0.920883	-0.118911	0.296672	0.739336	3.41998	1000	394
P61981	YWHAG	324.1	363.3	310.1	267.1	336	358.2	287.8	308.9	327.2	373.6	325.1	364.3	311.1	268.1	337	359.2	288.8	309.9	328.2	374.6	8.34474	8.50898	8.28123	8.06663	8.3966	8.48864	8.17393	8.27566	8.35843	8.54921	0.966247	-0.0495356	0.69032	0.923757	3.41998	1000	394
Q04637	EIF4G1	1149.7	982.5	1129.7	984.5	1127.7	1268.4	1199.6	1239.1	1238.1	1172.6	1150.7	983.5	1130.7	985.5	1128.7	1269.4	1200.6	1240.1	1239.1	1173.6	10.1683	9.94178	10.143	9.94471	10.1404	10.3099	10.2295	10.2762	10.2751	10.1967	0.876694	-0.189855	0.0747105	0.543779	3.41998	1000	394
Q16629	SRSF7	88.4	93.6	84.4	131.9	56.6	65.5	62.4	70.1	70	40.6	89.4	94.6	85.4	132.9	57.6	66.5	63.4	71.1	71	41.6	6.4822	6.56377	6.41616	7.0542	5.848	6.05528	5.98641	6.15178	6.14975	5.37851	1.44245	0.52852	0.00205897	0.08	3.41998	1000	394
P16949	STMN1	284.3	223.8	349.6	285.7	298.5	205.3	246.3	285.7	243.5	278.6	285.3	224.8	350.6	286.7	299.5	206.3	247.3	286.7	244.5	279.6	8.15634	7.8125	8.45368	8.1634	8.22641	7.6886	7.95012	8.1634	7.93369	8.12722	1.14065	0.18986	0.150947	0.631429	3.41998	1000	394
Q14315	FLNC	424.3	463.5	522.9	525.9	581.9	420.8	385.5	589.4	636.8	664	425.3	464.5	523.9	526.9	582.9	421.8	386.5	590.4	637.8	665	8.73234	8.85953	9.03315	9.04139	9.1871	8.72042	8.59432	9.20555	9.31696	9.37721	0.951193	-0.07219	0.547292	0.878543	3.41998	1000	394
P11021	HSPA5	3736.7	3484.7	4412.5	4325.2	4213.1	3923.8	4149.9	4127.9	4260.6	4042.1	3737.7	3485.7	4413.5	4326.2	4214.1	3924.8	4150.9	4128.9	4261.6	4043.1	11.8679	11.7672	12.1077	12.0789	12.041	11.9384	12.0192	12.0115	12.0572	11.9812	0.980125	-0.0289621	0.770475	0.942308	3.41998	1000	394
Q92769	HDAC2	265.5	342.6	307.4	396.6	330.9	256.4	238.5	286.1	361.4	314	266.5	343.6	308.4	397.6	331.9	257.4	239.5	287.1	362.4	315	8.05799	8.42459	8.26866	8.63517	8.3746	8.00787	7.90388	8.16541	8.50144	8.29921	1.13025	0.176642	0.15339	0.633053	3.41998	1000	394
Q14980	NUMA1	234.5	214.6	257	269.2	232.2	228.5	206.4	248.8	253.6	210.5	235.5	215.6	258	270.2	233.2	229.5	207.4	249.8	254.6	211.5	7.87958	7.75221	8.01123	8.07788	7.86542	7.84235	7.69627	7.96463	7.99209	7.72451	1.05212	0.0732954	0.352966	0.774194	3.41998	1000	394
Q9UKM9	RALY	83	73	66	73.6	66	89.3	123.3	77.1	83.8	63.5	84	74	67	74.6	67	90.3	124.3	78.1	84.8	64.5	6.39232	6.20945	6.06609	6.2211	6.06609	6.49665	6.95768	6.28725	6.40599	6.01123	0.846305	-0.240751	0.119788	0.614286	3.41998	1000	394
Q13428	TCOF1	126	86.4	101	115	68.8	147.8	102.4	104.2	104.4	68.8	127	87.4	102	116	69.8	148.8	103.4	105.2	105.4	69.8	6.98868	6.44956	6.67243	6.85798	6.12516	7.21723	6.69209	6.71699	6.71973	6.12516	0.949027	-0.0754785	0.481165	0.840708	3.41998	1000	394
P14625	HSP90B1	1991.8	1777.8	2029.9	2101.8	2159.2	2149.3	1981.2	1954.9	2075.4	2300.5	1992.8	1778.8	2030.9	2102.8	2160.2	2150.3	1982.2	1955.9	2076.4	2301.5	10.9606	10.7967	10.9879	11.0381	11.0769	11.0703	10.9529	10.9336	11.0199	11.1684	0.961283	-0.056967	0.521287	0.856549	3.41998	1000	394
Q15185	PTGES3	20.2	17	14.7	0.5	33.8	21.9	16.2	16.8	13.4	69.3	21.2	18	15.7	1.5	34.8	22.9	17.2	17.8	14.4	70.3	4.40599	4.16993	3.97269	0.584963	5.12102	4.51728	4.10434	4.15381	3.848	6.13545	0.535569	-0.900856	0.0536198	0.506849	3.41998	1000	394
P38646	HSPA9	2034.8	2019.4	1896.1	2303.4	2176.1	2093.8	2161.6	2107.6	2389.7	2522.6	2035.8	2020.4	1897.1	2304.4	2177.1	2094.8	2162.6	2108.6	2390.7	2523.6	10.9914	10.9804	10.8896	11.1702	11.0882	11.0326	11.0786	11.0421	11.2232	11.3013	0.925567	-0.11159	0.210756	0.672956	3.41998	1000	394
Q07955	SRSF1	508	463.7	432.6	532	426.6	418.5	464.3	467.7	466.2	410.1	509	464.7	433.6	533	427.6	419.5	465.3	468.7	467.2	411.1	8.99152	8.86016	8.76022	9.05799	8.74012	8.71253	8.86202	8.87252	8.8679	8.68335	1.05873	0.0823402	0.438267	0.824373	3.41998	1000	394
Q13610	PWP1	32.5	64.4	54.1	83.9	63.9	33	32	56.1	65	72.3	33.5	65.4	55.1	84.9	64.9	34	33	57.1	66	73.3	5.06609	6.03122	5.78398	6.40769	6.02015	5.08746	5.04439	5.83542	6.04439	6.19574	1.16501	0.220343	0.252435	0.712707	3.41998	1000	394
Q5T4S7	UBR4	69.7	53.1	75.4	81.5	75.9	79.2	89.2	61.9	58.5	55.5	70.7	54.1	76.4	82.5	76.9	80.2	90.2	62.9	59.5	56.5	6.14364	5.75756	6.2555	6.36632	6.26491	6.32553	6.49506	5.97499	5.89482	5.82018	1.0392	0.0554718	0.771179	0.942308	3.41998	1000	394
P27708	CAD	734.9	762.7	795.6	753.1	926.6	752.1	717.3	838.4	778	897.3	735.9	763.7	796.6	754.1	927.6	753.1	718.3	839.4	779	898.3	9.52337	9.57686	9.63771	9.55861	9.85736	9.5567	9.48844	9.71321	9.60548	9.81105	0.997096	-0.00419544	0.957778	0.987582	3.41998	1000	394
P35580	MYH10	252	217.1	254.2	226.2	292.7	256.9	252.1	264.2	308.5	321.6	253	218.1	255.2	227.2	293.7	257.9	253.1	265.2	309.5	322.6	7.98299	7.76885	7.99548	7.82782	8.1982	8.01067	7.98356	8.05094	8.2738	8.3336	0.885249	-0.175845	0.134167	0.623418	3.41998	1000	394
Q13247	SRSF6	259.2	239.4	268.6	338.2	117	280.7	246.7	268	311.1	134.1	260.2	240.4	269.6	339.2	118	281.7	247.7	269	312.1	135.1	8.02348	7.90929	8.07468	8.40599	6.88264	8.13802	7.95245	8.07146	8.28586	7.07788	0.968673	-0.0459189	0.630517	0.889876	3.41998	1000	394
Q9BPX3	NCAPG	89.6	109.8	117.1	83	108.7	103.6	84.3	100.1	106.8	103.4	90.6	110.8	118.1	84	109.7	104.6	85.3	101.1	107.8	104.4	6.50144	6.79181	6.88387	6.39232	6.77742	6.70874	6.41447	6.65964	6.75221	6.70598	1.01478	0.0211624	0.878502	0.970772	3.41998	1000	394
O75400	PRPF40A	133.4	112.5	143.6	143	134.3	149.4	127.2	133.5	138.9	144.7	134.4	113.5	144.6	144	135.3	150.4	128.2	134.5	139.9	145.7	7.07039	6.82655	7.17592	7.16993	7.08002	7.23266	7.00225	7.07146	7.12825	7.18686	0.95944	-0.059736	0.541071	0.872709	3.41998	1000	394
Q9Y6M1	IGF2BP2	239.1	304.6	216.6	276.1	197.6	233.8	245.2	280.4	319.3	266.6	240.1	305.6	217.6	277.1	198.6	234.8	246.2	281.4	320.3	267.6	7.90749	8.2555	7.76553	8.11426	7.63372	7.87529	7.94369	8.13648	8.32328	8.06393	0.911787	-0.133231	0.361441	0.780387	3.41998	1000	394
O75643	SNRNP200	458.3	568	518.7	634.8	412.7	496.9	423.9	514.9	503.3	433.5	459.3	569	519.7	635.8	413.7	497.9	424.9	515.9	504.3	434.5	8.84329	9.15228	9.02154	9.31243	8.69244	8.95971	8.73098	9.01095	8.97814	8.76321	1.08357	0.115799	0.373806	0.787634	3.41998	1000	394
P34932	HSPA4	940.4	939	949.7	821.5	1010.2	987.5	979.4	935.8	972.1	1081.7	941.4	940	950.7	822.5	1011.2	988.5	980.4	936.8	973.1	1082.7	9.87866	9.87652	9.89285	9.68387	9.98185	9.9491	9.93723	9.8716	9.92644	10.0804	0.939388	-0.0902063	0.332235	0.762186	3.41998	1000	394
Q14008	CKAP5	429.2	369.4	352.3	395.7	324.2	506.4	402.6	373.5	397.9	352.2	430.2	370.4	353.3	396.7	325.2	507.4	403.6	374.5	398.9	353.2	8.74886	8.53294	8.46475	8.6319	8.34518	8.98698	8.65678	8.54882	8.63988	8.46434	0.923617	-0.114633	0.213343	0.67364	3.41998	1000	394
Q5JTV8	TOR1AIP1	107.2	118.3	87.5	115.9	105.9	143.4	117.4	124.1	140.9	136.1	108.2	119.3	88.5	116.9	106.9	144.4	118.4	125.1	141.9	137.1	6.75756	6.89845	6.46761	6.86913	6.74012	7.17393	6.88753	6.96694	7.14873	7.09908	0.807386	-0.308669	0.0236985	0.397436	3.41998	1000	394
Q92598	HSPH1	1741.5	1683.8	1990.1	1911.5	1857.8	1730	1771	2049.7	2155.2	1851.4	1742.5	1684.8	1991.1	1912.5	1858.8	1731	1772	2050.7	2156.2	1852.4	10.7669	10.7184	10.9593	10.9012	10.8602	10.7574	10.7912	11.0019	11.0743	10.8552	0.962747	-0.0547709	0.520123	0.8564	3.41998	1000	394
P46940	IQGAP1	641.6	613.3	667.1	558.4	785.7	700.5	615.8	653.2	627.7	804	642.6	614.3	668.1	559.4	786.7	701.5	616.8	654.2	628.7	805	9.32778	9.2628	9.38392	9.12774	9.61967	9.4543	9.26866	9.35359	9.29623	9.65284	0.95877	-0.0607432	0.488899	0.843478	3.41998	1000	394
Q9Y6E2	BZW2	162	179.8	200.3	173.5	185.2	203.7	187.3	209.1	204.9	204.8	163	180.8	201.3	174.5	186.2	204.7	188.3	210.1	205.9	205.8	7.34873	7.49825	7.6532	7.44708	7.54071	7.67737	7.55689	7.71493	7.6858	7.6851	0.891049	-0.166423	0.11223	0.608059	3.41998	1000	394
P07355	ANXA2	2779	2428	2812	2698.2	3101.3	2626.5	2673.6	2605.7	2481.1	3087.3	2780	2429	2813	2699.2	3102.3	2627.5	2674.6	2606.7	2482.1	3088.3	11.4409	11.2461	11.4579	11.3983	11.5991	11.3595	11.3851	11.348	11.2773	11.5926	1.02524	0.0359629	0.695899	0.925461	3.41998	1000	394
Q9UN37	VPS4A	164.8	148	151.6	137.6	115.8	118.2	153.5	155.8	116.2	114.1	165.8	149	152.6	138.6	116.8	119.2	154.5	156.8	117.2	115.1	7.3733	7.21917	7.25361	7.11478	6.8679	6.89724	7.27146	7.29278	6.87283	6.84674	1.09395	0.12954	0.307914	0.746522	3.41998	1000	394
P04406	GAPDH	6272.5	6325.2	5679	3826.9	7984.6	5905.8	5871.2	5705.7	4852.9	7700.3	6273.5	6326.2	5680	3827.9	7985.6	5906.8	5872.2	5706.7	4853.9	7701.3	12.6151	12.6271	12.4717	11.9023	12.9632	12.5282	12.5197	12.4784	12.2449	12.9109	0.98586	-0.0205453	0.851576	0.966502	3.41998	1000	394
Q9UQE7	SMC3	122	84.1	95.8	109.6	110.8	103.8	119.7	107.8	138.7	127.4	123	85.1	96.8	110.6	111.8	104.8	120.7	108.8	139.7	128.4	6.94251	6.41109	6.59694	6.78921	6.80478	6.71149	6.91528	6.76553	7.12619	7.0045	0.873152	-0.195696	0.172813	0.645199	3.41998	1000	394
Q86UP2	KTN1	601	535.6	716	693	637.4	601.5	567.8	588.4	626.8	568.4	602	536.6	717	694	638.4	602.5	568.8	589.4	627.8	569.4	9.23362	9.0677	9.48583	9.43879	9.31832	9.23482	9.15178	9.2031	9.29416	9.1533	1.07283	0.101421	0.335698	0.768778	3.41998	1000	394
Q05639	EEF1A2	72.1	114.1	69.1	83.9	71.7	83.6	78	73.1	62.5	71.8	73.1	115.1	70.1	84.9	72.7	84.6	79	74.1	63.5	72.8	6.1918	6.84674	6.13134	6.40769	6.18388	6.40259	6.30378	6.2114	5.98868	6.18587	1.0972	0.133829	0.376161	0.790214	3.41998	1000	394
P62979	RPS27A	2643.5	2755.2	2520.1	3263.2	1792.7	2613.9	2856.4	2339.1	2598.8	2055.4	2644.5	2756.2	2521.1	3264.2	1793.7	2614.9	2857.4	2340.1	2599.8	2056.4	11.3688	11.4285	11.2998	11.6725	10.8087	11.3525	11.4805	11.1924	11.3442	11.0059	1.02852	0.0405693	0.720349	0.930138	3.41998	1000	394
P49736	MCM2	68.7	76.4	84.4	94.3	63.4	39.6	67.4	77.7	73.3	54.4	69.7	77.4	85.4	95.3	64.4	40.6	68.4	78.7	74.3	55.4	6.12309	6.27426	6.41616	6.5744	6.00899	5.34341	6.09592	6.29829	6.21529	5.79181	1.25739	0.330435	0.0326909	0.438095	3.41998	1000	394
Q00839	HNRNPU	2754.2	2680.7	3107.6	3807.4	2428.9	2820.9	2548	2638.5	3114.7	2164.4	2755.2	2681.7	3108.6	3808.4	2429.9	2821.9	2549	2639.5	3115.7	2165.4	11.4279	11.3889	11.602	11.895	11.2467	11.4625	11.3157	11.366	11.6053	11.0804	1.10659	0.14612	0.166966	0.645199	3.41998	1000	394
P0DMV9	HSPA1B	1803.8	1711.7	1693.6	1402	2037	1834.8	1966.5	1664.4	1666.7	2178.7	1804.8	1712.7	1694.6	1403	2038	1835.8	1967.5	1665.4	1667.7	2179.7	10.8176	10.7421	10.7267	10.4543	10.9929	10.8422	10.9421	10.7017	10.7036	11.0899	0.927114	-0.109181	0.270859	0.731986	3.41998	1000	394
Q8N163	CCAR2	188.6	169.7	172.3	186.2	178.1	164	144.6	169.9	161	182.8	189.6	170.7	173.3	187.2	179.1	165	145.6	170.9	162	183.8	7.56682	7.41532	7.43713	7.54844	7.48462	7.36632	7.18587	7.41701	7.33985	7.52199	1.08995	0.124256	0.224857	0.691684	3.41998	1000	394
P61978	HNRNPK	938.4	953	832.6	1008.2	737.4	853.2	861.6	870.3	917.6	740.5	939.4	954	833.6	1009.2	738.4	854.2	862.6	871.3	918.6	741.5	9.8756	9.89785	9.70321	9.979	9.52826	9.73843	9.75255	9.76703	9.84329	9.5343	1.04947	0.0696617	0.447783	0.827465	3.41998	1000	394
Q14103	HNRNPD	1075.3	1241.3	1011	1170.1	1226.7	1006.1	1081	1106.9	1123.4	1321.9	1076.3	1242.3	1012	1171.1	1227.7	1007.1	1082	1107.9	1124.4	1322.9	10.0719	10.2788	9.98299	10.1936	10.2617	9.97599	10.0795	10.1136	10.1349	10.3695	1.01614	0.0231062	0.815646	0.952346	3.41998	1000	394
Q6PD62	CTR9	26.8	30.8	34.9	25.8	29.5	27.7	29.8	36.8	30.5	20.4	27.8	31.8	35.9	26.8	30.5	28.7	30.8	37.8	31.5	21.4	4.79701	4.99095	5.16591	4.74416	4.93074	4.84298	4.94486	5.24031	4.97728	4.41954	1.02866	0.0407616	0.760987	0.942308	3.41998	1000	394
Q08211	DHX9	1044.8	1094.2	1125.6	1407.2	1175.5	1077.8	1044.9	1144.5	1187.5	1033.3	1045.8	1095.2	1126.6	1408.2	1176.5	1078.8	1045.9	1145.5	1188.5	1034.3	10.0304	10.097	10.1378	10.4596	10.2003	10.0752	10.0305	10.1618	10.2149	10.0144	1.06116	0.0856368	0.391758	0.80207	3.41998	1000	394
Q1KMD3	HNRNPUL2	389.4	351.2	426.4	446.4	435.4	431.9	382.7	378.7	452.5	425.5	390.4	352.2	427.4	447.4	436.4	432.9	383.7	379.7	453.5	426.5	8.60881	8.46025	8.73944	8.80542	8.76951	8.75789	8.58383	8.56872	8.82496	8.7364	0.987824	-0.0176739	0.854311	0.966502	3.41998	1000	394
Q9Y2X3	NOP58	480.5	585.6	513.5	826.9	705.8	553.5	717.2	567	668.5	720.5	481.5	586.6	514.5	827.9	706.8	554.5	718.2	568	669.5	721.5	8.91139	9.19623	9.00703	9.69331	9.46516	9.11504	9.48824	9.14975	9.38694	9.49486	0.951093	-0.072341	0.559335	0.88465	3.41998	1000	394
Q13509	TUBB3	244.7	346.5	179.6	216.1	160.1	326	311	216.3	259	263.9	245.7	347.5	180.6	217.1	161.1	327	312	217.3	260	264.9	7.94075	8.44087	7.49665	7.76222	7.33181	8.35315	8.2854	7.76354	8.02237	8.0493	0.812088	-0.300292	0.0658247	0.542169	3.41998	1000	394
Q9Y2W1	THRAP3	49.6	60.3	61.5	60.9	24.2	45.8	46.5	49.4	58.1	24.1	50.6	61.3	62.5	61.9	25.2	46.8	47.5	50.4	59.1	25.1	5.66107	5.93782	5.96578	5.95187	4.65535	5.54844	5.56986	5.65535	5.88509	4.64962	1.12717	0.172708	0.132627	0.623418	3.41998	1000	394
Q9BXJ9	NAA15	251.4	253.7	256.7	271.7	255.1	246	251.9	275	218.4	257.7	252.4	254.7	257.7	272.7	256.1	247	252.9	276	219.4	258.7	7.97957	7.99266	8.00955	8.09117	8.00056	7.94837	7.98242	8.10852	7.77742	8.01514	1.03407	0.0483271	0.643675	0.894921	3.41998	1000	394
O76021	RSL1D1	413.1	452.2	462.5	677.6	472.6	429	491	431.1	523.5	477.7	414.1	453.2	463.5	678.6	473.6	430	492	432.1	524.5	478.7	8.69384	8.824	8.85643	9.40642	8.88753	8.74819	8.94251	8.75522	9.0348	8.90298	1.04023	0.0569004	0.61701	0.88465	3.41998	1000	394
Q14247	CTTN	488.6	450.2	450.9	407.9	189.9	475.5	464	530.1	449.2	182.8	489.6	451.2	451.9	408.9	190.9	476.5	465	531.1	450.2	183.8	8.93546	8.81762	8.81986	8.6756	7.57667	8.89633	8.86109	9.05284	8.81442	7.52199	0.956415	-0.0642908	0.507608	0.853723	3.41998	1000	394
P10412	H1-4	3632.5	3918.9	4934.7	6655.2	4900.7	3392.1	4388.7	4323.1	4828.1	4326.7	3633.5	3919.9	4935.7	6656.2	4901.7	3393.1	4389.7	4324.1	4829.1	4327.7	11.8271	11.9366	12.269	12.7005	12.2591	11.7284	12.0999	12.0782	12.2375	12.0794	1.11249	0.153786	0.231418	0.69505	3.41998	1000	394
Q8WWM7	ATXN2L	42.8	34.6	55	30.3	30.7	41	56.2	38.2	53.6	46.8	43.8	35.6	56	31.3	31.7	42	57.2	39.2	54.6	47.8	5.45286	5.15381	5.80735	4.96809	4.98641	5.39232	5.83794	5.29278	5.77083	5.57894	0.81177	-0.300858	0.17357	0.645199	3.41998	1000	394
P62987	UBA52	552.7	444	510.8	521.4	377.7	584.7	537.4	596.4	641.1	412.3	553.7	445	511.8	522.4	378.7	585.7	538.4	597.4	642.1	413.3	9.11296	8.79766	8.99944	9.02901	8.56491	9.19402	9.07253	9.22255	9.32665	8.69105	0.87021	-0.200565	0.0506078	0.506849	3.41998	1000	394
P20700	LMNB1	1334.7	1189.3	1453.7	1657.2	1544	1319.8	1356.7	1515.4	1598.8	1378	1335.7	1190.3	1454.7	1658.2	1545	1320.8	1357.7	1516.4	1599.8	1379	10.3834	10.2171	10.5065	10.6954	10.5934	10.3672	10.4069	10.5664	10.6437	10.4294	0.997525	-0.00357467	0.969676	0.990939	3.41998	1000	394
Q9P2E9	RRBP1	411.5	406.5	325.9	458.3	175.4	480	430.5	406.6	489.3	210.4	412.5	407.5	326.9	459.3	176.4	481	431.5	407.6	490.3	211.4	8.68825	8.67066	8.35271	8.84329	7.46271	8.90989	8.75322	8.67101	8.93752	7.72383	0.873227	-0.195572	0.0612093	0.539216	3.41998	1000	394
Q14152	EIF3A	1010.9	861.9	940.7	877.2	845	1041.8	907.2	873.4	891	773	1011.9	862.9	941.7	878.2	846	1042.8	908.2	874.4	892	774	9.98285	9.75305	9.87912	9.77841	9.72451	10.0262	9.82687	9.77215	9.8009	9.59619	1.01334	0.0191183	0.826876	0.956268	3.41998	1000	394
P05455	SSB	1416.5	1263	1509	1563.2	1183.3	1303.6	1225.4	1329.9	1379.3	1067.3	1417.5	1264	1510	1564.2	1184.3	1304.6	1226.4	1330.9	1380.3	1068.3	10.4691	10.3038	10.5603	10.6112	10.2098	10.3494	10.2602	10.3782	10.4308	10.0611	1.09803	0.134923	0.125109	0.623418	3.41998	1000	394
P15311	EZR	2675.6	2489.3	2796.5	2446.1	2638.4	2655.2	2695.8	2812.1	2741.6	2745.7	2676.6	2490.3	2797.5	2447.1	2639.4	2656.2	2696.8	2813.1	2742.6	2746.7	11.3862	11.2821	11.4499	11.2569	11.366	11.3751	11.397	11.4579	11.4213	11.4235	0.95477	-0.0667749	0.436239	0.824373	3.41998	1000	394
P52272	HNRNPM	1416.4	1395.2	1671.9	1929.5	630.8	1303.9	1489.6	1607.4	1746	627	1417.4	1396.2	1672.9	1930.5	631.8	1304.9	1490.6	1608.4	1747	628	10.469	10.4473	10.7081	10.9148	9.30332	10.3497	10.5417	10.6514	10.7707	9.29462	1.03303	0.0468887	0.601092	0.88465	3.41998	1000	394
P33176	KIF5B	715.5	644.5	732.5	602.1	710.6	757.5	707.6	715.5	623.7	730	716.5	645.5	733.5	603.1	711.6	758.5	708.6	716.5	624.7	731	9.48482	9.33427	9.51865	9.23625	9.47492	9.56701	9.46883	9.48482	9.28702	9.51373	0.962931	-0.0544956	0.50687	0.853723	3.41998	1000	394
Q08945	SSRP1	170.6	241.8	196.8	262.9	215.3	158	145.4	171	213.9	211.3	171.6	242.8	197.8	263.9	216.3	159	146.4	172	214.9	212.3	7.42291	7.92362	7.6279	8.04385	7.75689	7.31288	7.19377	7.42626	7.74752	7.72996	1.20828	0.272953	0.0712657	0.543779	3.41998	1000	394
Q9BQG0	MYBBP1A	240.8	264.9	245.8	321.1	296.2	251.1	206.9	270.1	299.8	273	241.8	265.9	246.8	322.1	297.2	252.1	207.9	271.1	300.8	274	7.91767	8.05474	7.9472	8.33136	8.21529	7.97785	7.69975	8.08268	8.23266	8.09803	1.0534	0.0750583	0.509547	0.85489	3.41998	1000	394
Q99613	EIF3C	847.8	866.5	851.5	857.7	767.9	846.4	728.2	775.4	804.8	769.3	848.8	867.5	852.5	858.7	768.9	847.4	729.2	776.4	805.8	770.3	9.72928	9.76072	9.73556	9.74601	9.58665	9.7269	9.51017	9.60066	9.65428	9.58928	1.06835	0.0953877	0.317927	0.750381	3.41998	1000	394
Q9BQ52	ELAC2	74.5	80.4	82.3	89.2	93.1	83.9	63.8	92.3	96.8	94.5	75.5	81.4	83.3	90.2	94.1	84.9	64.8	93.3	97.8	95.5	6.2384	6.34696	6.38024	6.49506	6.55612	6.40769	6.01792	6.54381	6.61176	6.57743	0.980531	-0.0283653	0.806512	0.952346	3.41998	1000	394
Q14974	KPNB1	1781.9	1589.7	1898.2	1661.1	2002.6	1795.7	1585.1	1726.1	1719.3	1815.1	1782.9	1590.7	1899.2	1662.1	2003.6	1796.7	1586.1	1727.1	1720.3	1816.1	10.8	10.6354	10.8912	10.6988	10.9684	10.8111	10.6313	10.7541	10.7484	10.8266	1.03128	0.0444385	0.613868	0.88465	3.41998	1000	394
Q14694	USP10	67.6	55.1	84.4	48.6	93.7	62.6	54	66.3	47.6	86.7	68.6	56.1	85.4	49.6	94.7	63.6	55	67.3	48.6	87.7	6.10014	5.80993	6.41616	5.63227	6.56529	5.99095	5.78136	6.07253	5.60288	6.4545	1.08999	0.12431	0.230653	0.69505	3.41998	1000	394
P50990	CCT8	1445.5	1599.1	1499.7	1306.6	1590	1593.3	1557.1	1554.2	1487.2	1631.6	1446.5	1600.1	1500.7	1307.6	1591	1594.3	1558.1	1555.2	1488.2	1632.6	10.4984	10.6439	10.5514	10.3527	10.6357	10.6387	10.6056	10.6029	10.5394	10.673	0.949035	-0.0754664	0.402436	0.811297	3.41998	1000	394
Q03252	LMNB2	428.8	453	430.2	519.6	406.1	440.3	392.1	452.2	532.1	376.4	429.8	454	431.2	520.6	407.1	441.3	393.1	453.2	533.1	377.4	8.74752	8.82655	8.75221	9.02403	8.66924	8.78562	8.61875	8.824	9.05826	8.55995	1.02427	0.0345938	0.715073	0.930138	3.41998	1000	394
P04075	ALDOA	2596.1	2373.3	2307.8	1753.9	2659.8	2384.3	2476.3	2299	2035.1	2657.7	2597.1	2374.3	2308.8	1754.9	2660.8	2385.3	2477.3	2300	2036.1	2658.7	11.3427	11.2133	11.1729	10.7772	11.3776	11.22	11.2746	11.1674	10.9916	11.3765	0.979922	-0.0292613	0.759028	0.942308	3.41998	1000	394
Q00341	HDLBP	341	401.4	370.8	360.2	319.8	409.1	423	474.8	395.4	410.1	342	402.4	371.8	361.2	320.8	410.1	424	475.8	396.4	411.1	8.41785	8.65249	8.53838	8.49665	8.32553	8.67983	8.72792	8.89421	8.63081	8.68335	0.848482	-0.237043	0.0375793	0.452991	3.41998	1000	394
P29692	EEF1D	706.2	757.3	614.6	609	614.8	650.1	707.8	642.1	639.6	673.9	707.2	758.3	615.6	610	615.8	651.1	708.8	643.1	640.6	674.9	9.46597	9.56662	9.26585	9.25267	9.26632	9.34674	9.46923	9.3289	9.32328	9.39853	0.993196	-0.00984941	0.913899	0.97712	3.41998	1000	394
Q12906	ILF3	596.7	680.8	576.9	797.3	513.6	553.8	548	556.9	664.3	527.9	597.7	681.8	577.9	798.3	514.6	554.8	549	557.9	665.3	528.9	9.22328	9.4132	9.17468	9.64079	9.00731	9.11582	9.10066	9.12386	9.37786	9.04685	1.10102	0.138838	0.203112	0.66056	3.41998	1000	394
Q96AE4	FUBP1	514.4	578.1	591.4	516.6	450.9	507.2	563.7	556.5	530.2	446.8	515.4	579.1	592.4	517.6	451.9	508.2	564.7	557.5	531.2	447.8	9.00955	9.17767	9.21043	9.01569	8.81986	8.98925	9.14134	9.12283	9.05311	8.80671	1.01677	0.0239911	0.753513	0.942308	3.41998	1000	394
P07237	P4HB	2299.7	2249.7	2098.8	2147.8	2410.7	2696.4	2474.4	2286.8	2401.4	2444.1	2300.7	2250.7	2099.8	2148.8	2411.7	2697.4	2475.4	2287.8	2402.4	2445.1	11.1679	11.1362	11.036	11.0693	11.2358	11.3974	11.2734	11.1597	11.2303	11.2557	0.911139	-0.134256	0.145482	0.628242	3.41998	1000	394
P49588	AARS1	773.5	727.7	647.7	493.5	763.3	885.6	747.3	747.7	542.2	748.6	774.5	728.7	648.7	494.5	764.3	886.6	748.3	748.7	543.2	749.6	9.59712	9.50918	9.34141	8.94983	9.578	9.79214	9.54747	9.54824	9.08534	9.54998	0.926891	-0.109528	0.25398	0.712707	3.41998	1000	394
P02786	TFRC	1322.3	1241.1	1255.1	1408.4	1522	1179	983.3	987.4	1054.3	1147.7	1323.3	1242.1	1256.1	1409.4	1523	1180	984.3	988.4	1055.3	1148.7	10.3699	10.2786	10.2947	10.4609	10.5727	10.2046	9.94295	9.94895	10.0434	10.1658	1.26069	0.334218	0.00481484	0.15625	3.41998	1000	394
Q9P2I0	CPSF2	14.3	26.2	19.8	10.5	29.7	17.8	18.9	10.4	17.9	23.8	15.3	27.2	20.8	11.5	30.7	18.8	19.9	11.4	18.9	24.8	3.93546	4.76553	4.37851	3.52356	4.94017	4.23266	4.3147	3.51096	4.24031	4.63227	1.08859	0.122467	0.580357	0.88465	3.41998	1000	394
P26639	TARS1	1650.2	1845.8	1671.1	1416.2	1527.3	1644.5	1552.6	1556.8	1417.2	1512.4	1651.2	1846.8	1672.1	1417.2	1528.3	1645.5	1553.6	1557.8	1418.2	1513.4	10.6893	10.8508	10.7074	10.4688	10.5777	10.6843	10.6014	10.6053	10.4698	10.5636	1.05258	0.0739339	0.432585	0.824373	3.41998	1000	394
P30101	PDIA3	1610.9	1407.8	1516.7	1675.9	1599.3	1653.8	1594.2	1446	1623.5	1633.9	1611.9	1408.8	1517.7	1676.9	1600.3	1654.8	1595.2	1447	1624.5	1634.9	10.6545	10.4603	10.5677	10.7116	10.6441	10.6924	10.6395	10.4988	10.6658	10.675	0.981676	-0.0266805	0.764516	0.942308	3.41998	1000	394
Q15459	SF3A1	206.1	189.4	218.2	275.2	179.8	221.9	212.6	201.5	226	161.3	207.1	190.4	219.2	276.2	180.8	222.9	213.6	202.5	227	162.3	7.69418	7.57289	7.7761	8.10957	7.49825	7.80025	7.73877	7.66178	7.82655	7.34252	1.03974	0.0562263	0.616658	0.88465	3.41998	1000	394
Q96SB4	SRPK1	157.3	121.2	176.1	138	195.2	156.1	141	151.3	193.4	128.1	158.3	122.2	177.1	139	196.2	157.1	142	152.3	194.4	129.1	7.30652	6.9331	7.46842	7.11894	7.61618	7.29554	7.14975	7.25077	7.60288	7.01235	1.01845	0.0263745	0.873421	0.970772	3.41998	1000	394
P26038	MSN	977.5	906.2	823.7	683.4	960.8	1014.9	994.1	838	773.4	996.1	978.5	907.2	824.7	684.4	961.8	1015.9	995.1	839	774.4	997.1	9.93443	9.82528	9.68773	9.4187	9.90959	9.98854	9.9587	9.71253	9.59694	9.96159	0.94049	-0.0885155	0.300576	0.739336	3.41998	1000	394
P53396	ACLY	601.1	502.5	567.9	506.7	590.2	608	525.4	548.4	472.8	504.6	602.1	503.5	568.9	507.7	591.2	609	526.4	549.4	473.8	505.6	9.23386	8.97585	9.15203	8.98783	9.2075	9.2503	9.04002	9.10171	8.88813	8.98185	1.04175	0.0590118	0.5319	0.859918	3.41998	1000	394
P12956	XRCC6	1843.8	1880.9	2036.2	2299.7	1767.8	1943.4	1852.4	1919.7	2177.3	2003.6	1844.8	1881.9	2037.2	2300.7	1768.8	1944.4	1853.4	1920.7	2178.3	2004.6	10.8492	10.878	10.9924	11.1679	10.7886	10.9251	10.856	10.9074	11.089	10.9691	0.990266	-0.0141125	0.878611	0.970772	3.41998	1000	394
P22314	UBA1	1354	1437.2	1502.7	1255.7	1577.1	1263.5	1293.4	1388.4	1269.2	1491	1355	1438.2	1503.7	1256.7	1578.1	1264.5	1294.4	1389.4	1270.2	1492	10.4041	10.49	10.5543	10.2954	10.624	10.3044	10.3381	10.4402	10.3108	10.543	1.06161	0.0862574	0.309345	0.746522	3.41998	1000	394
Q15075	EEA1	297.7	252.1	318.6	272.7	309.3	301.5	275	309.5	309.5	289.9	298.7	253.1	319.6	273.7	310.3	302.5	276	310.5	310.5	290.9	8.22255	7.98356	8.32012	8.09645	8.27752	8.24079	8.10852	8.27845	8.27845	8.18438	0.973953	-0.0380764	0.684665	0.922816	3.41998	1000	394
Q9Y6G9	DYNC1LI1	185.3	143.3	154.7	147.3	133.6	191.5	143.2	138.8	142.8	115.5	186.3	144.3	155.7	148.3	134.6	192.5	144.2	139.8	143.8	116.5	7.54148	7.17293	7.28263	7.21237	7.07253	7.58871	7.17193	7.12722	7.16792	6.86419	1.05146	0.0723955	0.44171	0.825623	3.41998	1000	394
P26641	EEF1G	2166.1	2198.2	2160.6	2242.3	2079.4	2187.4	2121.6	2108.4	2061.4	1823.9	2167.1	2199.2	2161.6	2243.3	2080.4	2188.4	2122.6	2109.4	2062.4	1824.9	11.0816	11.1028	11.0779	11.1314	11.0226	11.0957	11.0516	11.0426	11.0101	10.8336	1.05448	0.0765289	0.384508	0.798675	3.41998	1000	394
P19367	HK1	640	583.2	566.3	601.1	655.7	641.7	621.6	547.5	590.7	713.9	641	584.2	567.3	602.1	656.7	642.7	622.6	548.5	591.7	714.9	9.32418	9.19032	9.14797	9.23386	9.35909	9.328	9.28216	9.09935	9.20872	9.4816	0.980179	-0.0288828	0.730117	0.932074	3.41998	1000	394
P31947	SFN	503.6	387.4	373.6	244	697	472.2	512	407.5	348.9	621.6	504.6	388.4	374.6	245	698	473.2	513	408.5	349.9	622.6	8.979	8.6014	8.54921	7.93664	9.44708	8.88631	9.00282	8.67419	8.4508	9.28216	0.897143	-0.15659	0.283092	0.738983	3.41998	1000	394
O75533	SF3B1	443.2	367.5	470.5	520.2	449.2	461.2	403.5	444.4	446.8	398.4	444.2	368.5	471.5	521.2	450.2	462.2	404.5	445.4	447.8	399.4	8.79507	8.52552	8.88111	9.02569	8.81442	8.85237	8.66	8.79896	8.80671	8.64169	1.03988	0.0564175	0.584995	0.88465	3.41998	1000	394
Q92900	UPF1	227.3	210.7	248.8	219.5	242.8	238.9	215	238.7	228.4	221.4	228.3	211.7	249.8	220.5	243.8	239.9	216	239.7	229.4	222.4	7.83479	7.72588	7.96463	7.78463	7.92955	7.90629	7.75489	7.90509	7.84172	7.79701	1.00479	0.00689717	0.935034	0.981408	3.41998	1000	394
P09874	PARP1	1388.8	1250.9	1598.1	1709.2	1691	1359.6	1301.5	1452.6	1686.8	1662.9	1389.8	1251.9	1599.1	1710.2	1692	1360.6	1302.5	1453.6	1687.8	1663.9	10.4407	10.2899	10.643	10.7399	10.7245	10.41	10.3471	10.5054	10.7209	10.7004	1.02162	0.0308564	0.708881	0.929043	3.41998	1000	394
Q14978	NOLC1	309	262.6	265	421.2	165.9	308.4	287.8	269.4	359.8	111.1	310	263.6	266	422.2	166.9	309.4	288.8	270.4	360.8	112.1	8.27612	8.04221	8.05528	8.72178	7.38284	8.27333	8.17393	8.07895	8.49506	6.80864	1.09404	0.129666	0.352974	0.774194	3.41998	1000	394
P16403	H1-2	631.4	623.9	659.5	971.5	623.3	677.4	728.4	654.1	840.8	529.5	632.4	624.9	660.5	972.5	624.3	678.4	729.4	655.1	841.8	530.5	9.30469	9.28748	9.36741	9.92555	9.2861	9.40599	9.51057	9.35557	9.71733	9.05121	1.01827	0.0261134	0.817146	0.952346	3.41998	1000	394
Q15154	PCM1	61.9	40	76.1	77.5	63	61.5	63.9	68.7	50.7	56.4	62.9	41	77.1	78.5	64	62.5	64.9	69.7	51.7	57.4	5.97499	5.35755	6.26866	6.29462	6	5.96578	6.02015	6.12309	5.69209	5.84298	1.03551	0.0503462	0.775588	0.943382	3.41998	1000	394
Q5H9R7	PPP6R3	182.7	131.7	140.7	136.5	132.6	180.4	134	162.1	156.8	138.3	183.7	132.7	141.7	137.5	133.6	181.4	135	163.1	157.8	139.3	7.52121	7.05202	7.1467	7.10329	7.06178	7.50303	7.07682	7.34961	7.30195	7.12205	0.93712	-0.0936943	0.322098	0.754858	3.41998	1000	394
Q7L014	DDX46	105.7	105.3	143.1	136.4	121.9	103.8	106.9	114.6	125.1	103.6	106.7	106.3	144.1	137.4	122.9	104.8	107.9	115.6	126.1	104.6	6.73742	6.732	7.17093	7.10224	6.94134	6.71149	6.75355	6.853	6.97842	6.70874	1.09866	0.135743	0.206648	0.66453	3.41998	1000	394
P62258	YWHAE	2337.1	1890	2278	1735.4	2399.4	2410.5	2262.4	2420	2106.6	2575.9	2338.1	1891	2279	1736.4	2400.4	2411.5	2263.4	2421	2107.6	2576.9	11.1911	10.8849	11.1542	10.7619	11.2291	11.2357	11.1443	11.2414	11.0414	11.3314	0.898381	-0.1546	0.127325	0.623418	3.41998	1000	394
O00571	DDX3X	687.5	620.2	740.5	730.8	504.7	774.2	714.3	806.8	812.4	479.7	688.5	621.2	741.5	731.8	505.7	775.2	715.3	807.8	813.4	480.7	9.42731	9.27891	9.5343	9.51531	8.98214	9.59842	9.4824	9.65785	9.66782	8.90899	0.923059	-0.115505	0.240044	0.710117	3.41998	1000	394
Q13200	PSMD2	1629.8	1739.7	1714	1643.5	1730.8	1665.1	1647.4	1662.8	1631.9	1693.4	1630.8	1740.7	1715	1644.5	1731.8	1666.1	1648.4	1663.8	1632.9	1694.4	10.6714	10.7655	10.744	10.6834	10.7581	10.7023	10.6869	10.7003	10.6732	10.7266	1.01863	0.0266286	0.724089	0.931174	3.41998	1000	394
P05783	KRT18	1626.8	2023.2	1617.8	2716.2	1399.7	1620.4	1739.9	1783.5	1852.6	1222.6	1627.8	2024.2	1618.8	2717.2	1400.7	1621.4	1740.9	1784.5	1853.6	1223.6	10.6687	10.9831	10.6607	11.4079	10.4519	10.663	10.7656	10.8013	10.8561	10.2569	1.12185	0.165883	0.229658	0.694611	3.41998	1000	394
Q9BUF5	TUBB6	185.3	155.1	168	109.1	127.5	171.1	176.1	205.9	191.8	159.3	186.3	156.1	169	110.1	128.5	172.1	177.1	206.9	192.8	160.3	7.54148	7.28633	7.40088	6.78267	7.00562	7.4271	7.46842	7.69279	7.59096	7.32463	0.813727	-0.297384	0.0753412	0.543779	3.41998	1000	394
P09651	HNRNPA1	2346.7	2557.8	1751.4	2028.5	1837.5	1997.3	2345.6	1923.5	2009	1817.8	2347.7	2558.8	1752.4	2029.5	1838.5	1998.3	2346.6	1924.5	2010	1818.8	11.197	11.3213	10.7751	10.9869	10.8443	10.9646	11.1964	10.9103	10.973	10.8288	1.03551	0.050338	0.614915	0.88465	3.41998	1000	394
Q15424	SAFB	29.7	22.9	26.9	23.7	23.5	24.2	37.4	25.1	40.9	22.5	30.7	23.9	27.9	24.7	24.5	25.2	38.4	26.1	41.9	23.5	4.94017	4.57894	4.80219	4.62644	4.61471	4.65535	5.26303	4.70598	5.38888	4.55459	0.869901	-0.201077	0.298974	0.739336	3.41998	1000	394
Q99832	CCT7	1362.6	1292.9	1352.4	1260.1	1375.6	1400.6	1289.9	1413.6	1292.8	1315.8	1363.6	1293.9	1353.4	1261.1	1376.6	1401.6	1290.9	1414.6	1293.8	1316.8	10.4132	10.3375	10.4024	10.3005	10.4269	10.4529	10.3342	10.4662	10.3374	10.3628	0.989935	-0.014594	0.84989	0.966502	3.41998	1000	394
Q16531	DDB1	626.5	553.5	657.9	650.3	667.6	606.1	580	644.4	669.6	673.4	627.5	554.5	658.9	651.3	668.6	607.1	581	645.4	670.6	674.4	9.29347	9.11504	9.36392	9.34718	9.385	9.24579	9.18239	9.33405	9.38931	9.39746	0.993864	-0.00887898	0.907187	0.97712	3.41998	1000	394
O14737	PDCD5	294.7	320.4	270.2	214.7	278.8	281.8	295	285.2	275.9	292.2	295.7	321.4	271.2	215.7	279.8	282.8	296	286.2	276.9	293.2	8.20799	8.32823	8.08321	7.75288	8.12825	8.14364	8.20945	8.16088	8.11322	8.19574	0.956294	-0.0644739	0.566007	0.88465	3.41998	1000	394
P05023	ATP1A1	768.6	673.6	866.2	952	799	816.6	701.8	771.1	859.2	777.2	769.6	674.6	867.2	953	800	817.6	702.8	772.1	860.2	778.2	9.58796	9.39789	9.76022	9.89633	9.64386	9.67525	9.45697	9.59264	9.74853	9.604	1.02938	0.0417744	0.658163	0.900862	3.41998	1000	394
P08240	SRPRA	111.6	85.5	129.3	132.9	134.2	127.4	104.6	125.6	135	151.8	112.6	86.5	130.3	133.9	135.2	128.4	105.6	126.6	136	152.8	6.81506	6.43463	7.02569	7.06501	7.07895	7.0045	6.72247	6.98413	7.08746	7.2555	0.91577	-0.126943	0.226729	0.692153	3.41998	1000	394
O60506	SYNCRIP	2132.4	2142.8	2197.8	2289.4	2300.8	2113.7	2194	2285.5	2291.2	2263.3	2133.4	2143.8	2198.8	2290.4	2301.8	2114.7	2195	2286.5	2292.2	2264.3	11.0589	11.066	11.1025	11.1614	11.1685	11.0462	11.1	11.1589	11.1625	11.1448	0.992376	-0.0110419	0.87988	0.970772	3.41998	1000	394
Q15365	PCBP1	587.8	588	519.4	524	440.8	551	561.6	534.2	492.4	440.9	588.8	589	520.4	525	441.8	552	562.6	535.2	493.4	441.9	9.20163	9.20212	9.02348	9.03617	8.78725	9.10852	9.13597	9.06393	8.94661	8.78758	1.02926	0.0416087	0.606534	0.88465	3.41998	1000	394
P25705	ATP5F1A	1712.9	1574.5	1789.3	2004.3	1609.7	1760.8	1676.3	1735.6	1838.8	1568.6	1713.9	1575.5	1790.3	2005.3	1610.7	1761.8	1677.3	1736.6	1839.8	1569.6	10.7431	10.6216	10.806	10.9696	10.6535	10.7828	10.7119	10.762	10.8453	10.6162	1.01051	0.0150795	0.859237	0.966502	3.41998	1000	394
P11586	MTHFD1	1179.5	998	1260.5	924.5	1168.2	1234.4	1115.1	1231.4	1137.5	1190.5	1180.5	999	1261.5	925.5	1169.2	1235.4	1116.1	1232.4	1138.5	1191.5	10.2052	9.96434	10.3009	9.85409	10.1913	10.2708	10.1243	10.2673	10.1529	10.2186	0.93072	-0.103581	0.310265	0.746522	3.41998	1000	394
P31948	STIP1	1584.6	1330.6	1566.2	1222.2	1326.1	1398.7	1429.3	1401.1	1294.5	1169	1585.6	1331.6	1567.2	1223.2	1327.1	1399.7	1430.3	1402.1	1295.5	1170	10.6308	10.3789	10.614	10.2564	10.3741	10.4509	10.4821	10.4534	10.3393	10.1923	1.04772	0.0672548	0.514441	0.85489	3.41998	1000	394
O43143	DHX15	410.3	435.5	487.7	529.8	557.4	436.6	418.2	496.1	523.6	567.9	411.3	436.5	488.7	530.8	558.4	437.6	419.2	497.1	524.6	568.9	8.68405	8.76984	8.93281	9.05202	9.12516	8.77347	8.71149	8.95739	9.03507	9.15203	0.990948	-0.0131183	0.866994	0.96831	3.41998	1000	394
Q7Z4V5	HDGFL2	147.5	149.2	172.6	196.5	142.2	147.9	155.3	156	186.2	138.7	148.5	150.2	173.6	197.5	143.2	148.9	156.3	157	187.2	139.7	7.21432	7.23074	7.43962	7.62571	7.16189	7.2182	7.28817	7.29462	7.54844	7.12619	1.02764	0.0393321	0.643541	0.894921	3.41998	1000	394
P48643	CCT5	1956	1853.3	1921.7	1695.2	1554.3	1974.2	1966.7	1952.7	1904.8	1588.7	1957	1854.3	1922.7	1696.2	1555.3	1975.2	1967.7	1953.7	1905.8	1589.7	10.9344	10.8567	10.9089	10.7281	10.603	10.9478	10.9423	10.932	10.8962	10.6345	0.95638	-0.0643436	0.440931	0.825416	3.41998	1000	394
P08133	ANXA6	1013	999.3	888.7	771.3	1278.3	1051.3	1077.7	945.7	964.2	1496.4	1014	1000.3	889.7	772.3	1279.3	1052.3	1078.7	946.7	965.2	1497.4	9.98584	9.96622	9.79718	9.59302	10.3211	10.0393	10.0751	9.88676	9.91468	10.5482	0.894937	-0.160142	0.119505	0.614286	3.41998	1000	394
P13010	XRCC5	1150.7	1247.8	1270.9	1397.4	1239.7	1189.2	1160.7	1260.5	1278	1266.7	1151.7	1248.8	1271.9	1398.4	1240.7	1190.2	1161.7	1261.5	1279	1267.7	10.1695	10.2863	10.3128	10.4496	10.2769	10.217	10.182	10.3009	10.3208	10.308	1.02334	0.0332825	0.695906	0.925461	3.41998	1000	394
P13667	PDIA4	775.8	711.2	799.5	847.2	813.1	815.8	782.1	790	801.4	830.8	776.8	712.2	800.5	848.2	814.1	816.8	783.1	791	802.4	831.8	9.6014	9.47614	9.64476	9.72826	9.66906	9.67384	9.61305	9.62753	9.64818	9.70009	0.980361	-0.0286156	0.738556	0.936851	3.41998	1000	394
Q99460	PSMD1	654.3	563.2	688.9	636.8	723.1	653.5	657	607.3	652.5	692.1	655.3	564.2	689.9	637.8	724.1	654.5	658	608.3	653.5	693.1	9.35601	9.14006	9.43024	9.31696	9.50005	9.35425	9.36194	9.24864	9.35204	9.43692	0.998549	-0.00209441	0.982961	0.996146	3.41998	1000	394
Q9P2J5	LARS1	316.1	306.2	319.5	358	348.9	278.7	306.7	317.4	281.1	336.8	317.1	307.2	320.5	359	349.9	279.7	307.7	318.4	282.1	337.8	8.30879	8.26303	8.32418	8.48784	8.4508	8.12774	8.26538	8.3147	8.14006	8.40003	1.08474	0.117349	0.27487	0.736063	3.41998	1000	394
Q92945	KHSRP	505.4	578.1	527.2	545.8	436.1	422.5	508.4	473.8	550.8	401.3	506.4	579.1	528.2	546.8	437.1	423.5	509.4	474.8	551.8	402.3	8.98413	9.17767	9.04494	9.09487	8.77182	8.72622	8.99266	8.89118	9.108	8.65213	1.1024	0.140651	0.152899	0.633053	3.41998	1000	394
P24534	EEF1B2	513.4	430.7	417.3	372.3	402.2	459.7	497.6	457.4	463.9	411.9	514.4	431.7	418.3	373.3	403.2	460.7	498.6	458.4	464.9	412.9	9.00675	8.75389	8.70839	8.54419	8.65535	8.84768	8.96174	8.84046	8.86078	8.68965	0.928936	-0.106348	0.351932	0.773239	3.41998	1000	394
P16104	H2AX	1733.5	1612.8	1670.3	2257.7	1703.1	1785.4	3067.1	1785.6	1921.8	1323.8	1734.5	1613.8	1671.3	2258.7	1704.1	1786.4	3068.1	1786.6	1922.8	1324.8	10.7603	10.6562	10.7068	11.1413	10.7348	10.8028	11.5831	10.803	10.909	10.3716	0.936903	-0.0940291	0.6208	0.88465	3.41998	1000	394
P55786	NPEPPS	1303.2	1165.1	1548.2	1202.2	1804.2	1451	1349.6	1557.9	1358.2	1801.3	1304.2	1166.1	1549.2	1203.2	1805.2	1452	1350.6	1558.9	1359.2	1802.3	10.3489	10.1875	10.5973	10.2327	10.8179	10.5038	10.3994	10.6063	10.4085	10.8156	0.926671	-0.10987	0.249923	0.712707	3.41998	1000	394
P49368	CCT3	2546.6	2480.9	2539	2232.8	2485	2390.5	2315.7	2535	2427.4	2434.9	2547.6	2481.9	2540	2233.8	2486	2391.5	2316.7	2536	2428.4	2435.9	11.3149	11.2772	11.3106	11.1253	11.2796	11.2237	11.1779	11.3083	11.2458	11.2502	1.0142	0.0203472	0.814484	0.952346	3.41998	1000	394
P11940	PABPC1	1088.6	966	1132.3	952.8	1025.3	1094.5	1064.3	1201.5	1118.7	972.5	1089.6	967	1133.3	953.8	1026.3	1095.5	1065.3	1202.5	1119.7	973.5	10.0896	9.91737	10.1463	9.89754	10.0032	10.0974	10.057	10.2318	10.1289	9.92704	0.947617	-0.0776248	0.424876	0.822878	3.41998	1000	394
O95347	SMC2	123.4	110.3	152.9	81.1	138.7	154.9	123.7	168.9	142.2	147.5	124.4	111.3	153.9	82.1	139.7	155.9	124.7	169.9	143.2	148.5	6.95884	6.79831	7.26585	6.35931	7.12619	7.28448	6.96232	7.40854	7.16189	7.21432	0.809662	-0.304609	0.0541725	0.506849	3.41998	1000	394
Q86VP6	CAND1	518.7	507	524.1	493.3	510	761	613.2	730.6	660.7	693.1	519.7	508	525.1	494.3	511	762	614.2	731.6	661.7	694.1	9.02154	8.98868	9.03645	8.94924	8.99718	9.57365	9.26256	9.51491	9.37003	9.439	0.740508	-0.433413	0.000976538	0.0454545	3.41998	1000	394
P38159	RBMX	393.4	407.5	433.9	569.9	181.1	439.5	604.2	444.2	507.7	229.2	394.4	408.5	434.9	570.9	182.1	440.5	605.2	445.2	508.7	230.2	8.62352	8.67419	8.76454	9.15709	7.50859	8.783	9.24127	8.79831	8.99067	7.84674	0.878788	-0.186412	0.197537	0.653761	3.41998	1000	394
O15371	EIF3D	324.1	289.8	345.9	333.3	281.5	315.4	285.9	296.8	277.4	262.3	325.1	290.8	346.9	334.3	282.5	316.4	286.9	297.8	278.4	263.3	8.34474	8.18388	8.43838	8.385	8.14211	8.30561	8.1644	8.2182	8.12102	8.04056	1.09343	0.128863	0.194599	0.651786	3.41998	1000	394
Q14697	GANAB	1192.7	1136.8	1177.6	1308.4	1175.2	1170.2	977.7	1128.3	1187.9	1186.6	1193.7	1137.8	1178.6	1309.4	1176.2	1171.2	978.7	1129.3	1188.9	1187.6	10.2212	10.152	10.2029	10.3547	10.1999	10.1938	9.93472	10.1412	10.2154	10.2138	1.06168	0.0863539	0.346998	0.770982	3.41998	1000	394
P60842	EIF4A1	1096.3	1272.8	991.5	1106.9	1126.2	1019.5	961	969.3	1050.8	1242.4	1097.3	1273.8	992.5	1107.9	1127.2	1020.5	962	970.3	1051.8	1243.4	10.0997	10.3149	9.95492	10.1136	10.1385	9.99506	9.90989	9.92229	10.0386	10.2801	1.06818	0.0951537	0.417553	0.822878	3.41998	1000	394
P62805	H4C1	5034.7	4564.9	4428.6	7357.8	3781	5800.7	8687.7	4619.4	6132.4	3712.3	5035.7	4565.9	4429.6	7358.8	3782	5801.7	8688.7	4620.4	6133.4	3713.3	12.298	12.1567	12.113	12.8453	11.8849	12.5023	13.0849	12.1738	12.5825	11.8585	0.882197	-0.180827	0.325333	0.754858	3.41998	1000	394
Q01518	CAP1	989.2	847.5	958.1	688.7	947.1	988.2	948.1	903.3	825.4	1000.3	990.2	848.5	959.1	689.7	948.1	989.2	949.1	904.3	826.4	1001.3	9.95158	9.72877	9.90554	9.42983	9.8889	9.95012	9.89042	9.82066	9.6907	9.96766	0.9441	-0.0829885	0.414396	0.820933	3.41998	1000	394
P00338	LDHA	2529.4	2500.9	2301.7	2244.4	2752	3018	2514.2	2675.3	2769.1	3349.9	2530.4	2501.9	2302.7	2245.4	2753	3019	2515.2	2676.3	2770.1	3350.9	11.3051	11.2888	11.1691	11.1328	11.4268	11.5599	11.2965	11.386	11.4357	11.7103	0.862648	-0.213155	0.0519442	0.506849	3.41998	1000	394
P13861	PRKAR2A	74.2	107.3	98.7	89.2	102	85.8	97.6	104	83.1	94.2	75.2	108.3	99.7	90.2	103	86.8	98.6	105	84.1	95.2	6.23266	6.75889	6.63952	6.49506	6.6865	6.43962	6.62352	6.71425	6.39403	6.57289	1.00952	0.013664	0.892322	0.9745	3.41998	1000	394
Q6P2Q9	PRPF8	189.9	205.7	225.4	298.1	225.9	235.3	204.7	210.7	227.1	209.8	190.9	206.7	226.4	299.1	226.9	236.3	205.7	211.7	228.1	210.8	7.57667	7.69139	7.82273	8.22448	7.82591	7.88448	7.6844	7.72588	7.83352	7.71973	1.04148	0.058638	0.645855	0.895288	3.41998	1000	394
Q02790	FKBP4	548.7	536.1	595.3	530.1	643	514.3	575.8	617.6	638	713	549.7	537.1	596.3	531.1	644	515.3	576.8	618.6	639	714	9.1025	9.06905	9.21989	9.05284	9.33092	9.00927	9.17193	9.27286	9.31967	9.47978	0.935842	-0.0956626	0.347859	0.770982	3.41998	1000	394
P78344	EIF4G2	289.2	257.8	290	255.9	320.4	313.1	267.1	267	271.6	300.4	290.2	258.8	291	256.9	321.4	314.1	268.1	268	272.6	301.4	8.1809	8.01569	8.18488	8.00506	8.32823	8.29508	8.06663	8.06609	8.09064	8.23554	0.994579	-0.00784241	0.930149	0.980013	3.41998	1000	394
P31946	YWHAB	257.4	305.2	256.7	257.6	255.1	265.4	222.5	225.2	233.7	263.4	258.4	306.2	257.7	258.6	256.1	266.4	223.5	226.2	234.7	264.4	8.01346	8.25833	8.00955	8.01458	8.00056	8.05745	7.80413	7.82146	7.87467	8.04658	1.10071	0.138439	0.259787	0.723133	3.41998	1000	394
Q9H3N1	TMX1	66.1	65	70.4	70.5	58.6	70.5	73.8	81.2	91.1	72.5	67.1	66	71.4	71.5	59.6	71.5	74.8	82.2	92.1	73.5	6.06824	6.04439	6.15785	6.15987	5.89724	6.15987	6.22497	6.36107	6.52513	6.19967	0.85345	-0.228621	0.0347432	0.438095	3.41998	1000	394
P06744	GPI	2206.4	2117.4	2016.3	1659.9	2615	2273.1	2056.4	2150.9	2002.9	2835.4	2207.4	2118.4	2017.3	1660.9	2616	2274.1	2057.4	2151.9	2003.9	2836.4	11.1081	11.0488	10.9782	10.6977	11.3531	11.1511	11.0066	11.0714	10.9686	11.4698	0.935426	-0.0963048	0.325657	0.754858	3.41998	1000	394
P29317	EPHA2	206.8	151.6	209.4	207.4	174.1	171.2	198.9	189.6	198.6	166.9	207.8	152.6	210.4	208.4	175.1	172.2	199.9	190.6	199.6	167.9	7.69905	7.25361	7.71699	7.70321	7.45204	7.42794	7.64313	7.5744	7.64097	7.39146	1.02059	0.0293988	0.815062	0.952346	3.41998	1000	394
P36578	RPL4	1428.2	1471.9	1587.4	1652.9	1490	1474.1	1444.7	1551.1	1618.9	1489.8	1429.2	1472.9	1588.4	1653.9	1491	1475.1	1445.7	1552.1	1619.9	1490.8	10.481	10.5244	10.6334	10.6917	10.5421	10.5266	10.4976	10.6	10.6617	10.5419	1.00623	0.00895998	0.901948	0.97712	3.41998	1000	394
P29401	TKT	2739.6	2328.8	2568.4	2310.8	2609.4	2841	2506	2452	2246.5	2355.8	2740.6	2329.8	2569.4	2311.8	2610.4	2842	2507	2453	2247.5	2356.8	11.4203	11.186	11.3272	11.1748	11.3501	11.4727	11.2917	11.2603	11.1341	11.2026	1.01352	0.0193701	0.828258	0.956332	3.41998	1000	394
P31943	HNRNPH1	295.5	434	246.8	315.2	271.8	224.2	283.2	301.5	306.4	298.4	296.5	435	247.8	316.2	272.8	225.2	284.2	302.5	307.4	299.4	8.21189	8.76487	7.95303	8.30469	8.0917	7.81506	8.15076	8.24079	8.26397	8.22593	1.09121	0.125933	0.434577	0.824373	3.41998	1000	394
O14980	XPO1	296.7	287.1	296.4	318	306.2	303.7	282.1	298.6	323	315.2	297.7	288.1	297.4	319	307.2	304.7	283.1	299.6	324	316.2	8.21772	8.17043	8.21626	8.31741	8.26303	8.25125	8.14517	8.22689	8.33985	8.30469	0.988559	-0.0166004	0.816353	0.952346	3.41998	1000	394
Q92841	DDX17	649.9	686.5	703.2	701	663.8	657	745.3	690.9	787.1	640.7	650.9	687.5	704.2	702	664.8	658	746.3	691.9	788.1	641.7	9.34629	9.42522	9.45984	9.45533	9.37678	9.36194	9.54361	9.43442	9.62223	9.32576	0.969355	-0.0449024	0.61512	0.88465	3.41998	1000	394
P16402	H1-3	118.3	113.4	126.3	180.9	147	136.4	171.3	123.8	168.2	127.2	119.3	114.4	127.3	181.9	148	137.4	172.3	124.8	169.2	128.2	6.89845	6.83794	6.99209	7.507	7.20945	7.10224	7.42878	6.96347	7.40259	7.00225	0.938951	-0.0908784	0.531968	0.859918	3.41998	1000	394
P04843	RPN1	733.3	773	706.6	921.6	697.4	863.5	696.3	768.5	909.3	911.4	734.3	774	707.6	922.6	698.4	864.5	697.3	769.5	910.3	912.4	9.52023	9.59619	9.46679	9.84956	9.44791	9.75572	9.44564	9.58778	9.8302	9.83352	0.923743	-0.114436	0.347341	0.770982	3.41998	1000	394
Q06830	PRDX1	1959.9	1913.9	1922.7	1562.3	2181.8	1781.4	2078.9	1953.7	1650.8	2178.9	1960.9	1914.9	1923.7	1563.3	2182.8	1782.4	2079.9	1954.7	1651.8	2179.9	10.9373	10.9031	10.9097	10.6104	11.092	10.7996	11.0223	10.9327	10.6898	11.09	0.988678	-0.016428	0.853232	0.966502	3.41998	1000	394
Q96TA1	NIBAN2	301.8	224.2	225.4	193.9	232.2	285.3	270.5	273.7	222.3	259.2	302.8	225.2	226.4	194.9	233.2	286.3	271.5	274.7	223.3	260.2	8.24222	7.81506	7.82273	7.60659	7.86542	8.16138	8.08481	8.10171	7.80284	8.02348	0.892276	-0.164439	0.139663	0.626911	3.41998	1000	394
Q5SSJ5	HP1BP3	8.9	21.9	28.6	24.7	20.5	18.6	12	28.2	23.7	24.3	9.9	22.9	29.6	25.7	21.5	19.6	13	29.2	24.7	25.3	3.30743	4.51728	4.88753	4.6837	4.42626	4.29278	3.70044	4.8679	4.62644	4.66107	0.955756	-0.0652864	0.769718	0.942308	3.41998	1000	394
O00410	IPO5	1073	1006.4	1183.7	1013.1	1330.1	1033.3	975.7	1161.3	1116.1	1329.2	1074	1007.4	1184.7	1014.1	1331.1	1034.3	976.7	1162.3	1117.1	1330.2	10.0688	9.97642	10.2103	9.98598	10.3784	10.0144	9.93177	10.1828	10.1255	10.3774	0.99833	-0.00241096	0.976363	0.993553	3.41998	1000	394
P39023	RPL3	1340.9	1673.7	1301.2	1829.9	1387.5	1292	1283.2	1341.8	1527.3	1558.5	1341.9	1674.7	1302.2	1830.9	1388.5	1293	1284.2	1342.8	1528.3	1559.5	10.3901	10.7097	10.3467	10.8383	10.4393	10.3365	10.3267	10.391	10.5777	10.6069	1.0696	0.0970726	0.432407	0.824373	3.41998	1000	394
P50991	CCT4	843.5	872	922	830.6	849.8	889.4	872.2	938.1	853.2	803.7	844.5	873	923	831.6	850.8	890.4	873.2	939.1	854.2	804.7	9.72195	9.76984	9.85019	9.69975	9.73268	9.79831	9.77017	9.87513	9.73843	9.65231	0.991724	-0.01199	0.879594	0.970772	3.41998	1000	394
P16401	H1-5	1328	1357.1	1478.7	2032.9	1481.5	1455.6	1981.4	1390.3	1721.8	1583.4	1329	1358.1	1479.7	2033.9	1482.5	1456.6	1982.4	1391.3	1722.8	1584.4	10.3761	10.4074	10.5311	10.99	10.5338	10.5084	10.953	10.4422	10.7505	10.6297	0.940114	-0.0890924	0.524751	0.857808	3.41998	1000	394
O76094	SRP72	44.2	49.7	63.1	53.7	54.4	46.5	51.6	52.3	50.7	40.8	45.2	50.7	64.1	54.7	55.4	47.5	52.6	53.3	51.7	41.8	5.49825	5.66391	6.00225	5.77347	5.79181	5.56986	5.71699	5.73606	5.69209	5.38543	1.09115	0.125853	0.302508	0.739336	3.41998	1000	394
Q5JTH9	RRP12	160.3	178.5	181.1	185.5	165.8	163.9	141.5	161.8	154.6	166	161.3	179.5	182.1	186.5	166.8	164.9	142.5	162.8	155.6	167	7.3336	7.48784	7.50859	7.54303	7.38198	7.36545	7.15482	7.34696	7.2817	7.3837	1.10533	0.144482	0.199426	0.656455	3.41998	1000	394
P78371	CCT2	1859.7	2065	1896.1	1821.8	1815	1594.8	1813	1949.4	1828.3	1800.4	1860.7	2066	1897.1	1822.8	1816	1595.8	1814	1950.4	1829.3	1801.4	10.8616	11.0126	10.8896	10.8319	10.8265	10.6401	10.825	10.9296	10.8371	10.8149	1.05347	0.0751535	0.440852	0.825416	3.41998	1000	394
P53621	COPA	268.9	210.7	240	235.5	252.9	257.8	227.9	243.5	244.9	282	269.9	211.7	241	236.5	253.9	258.8	228.9	244.5	245.9	283	8.07628	7.72588	7.91289	7.8857	7.98812	8.01569	7.83857	7.93369	7.94193	8.14466	0.96117	-0.0571367	0.514005	0.85489	3.41998	1000	394
Q14839	CHD4	74.1	49.9	72.6	58.4	68.7	92.3	62.3	68.3	71.2	75.7	75.1	50.9	73.6	59.4	69.7	93.3	63.3	69.3	72.2	76.7	6.23074	5.66959	6.20163	5.89239	6.12309	6.54381	5.98413	6.11478	6.17393	6.26115	0.875348	-0.192071	0.109332	0.60687	3.41998	1000	394
P29966	MARCKS	56.4	37.6	75.4	52.5	100.8	74.2	64.8	94.2	78.2	144.5	57.4	38.6	76.4	53.5	101.8	75.2	65.8	95.2	79.2	145.5	5.84298	5.27053	6.2555	5.74147	6.66959	6.23266	6.04002	6.57289	6.30743	7.18488	0.701463	-0.51156	0.00106246	0.0454545	3.41998	1000	394
Q15393	SF3B3	592	547.9	577.5	648.5	585.3	633	581.8	578.8	638.4	558.4	593	548.9	578.5	649.5	586.3	634	582.8	579.8	639.4	559.4	9.21189	9.1004	9.17617	9.34319	9.1955	9.30834	9.18686	9.17941	9.32057	9.12774	0.98681	-0.0191554	0.815989	0.952346	3.41998	1000	394
O43765	SGTA	40.4	27.6	33.6	31.4	34.2	42.6	45.2	32.9	49.2	33.7	41.4	28.6	34.6	32.4	35.2	43.6	46.2	33.9	50.2	34.7	5.37156	4.83794	5.1127	5.01792	5.1375	5.44626	5.52982	5.08321	5.64962	5.11686	0.829533	-0.269628	0.114751	0.608059	3.41998	1000	394
P55060	CSE1L	1059	1068.5	1236.9	1150.4	1346.5	1035.7	988.9	1137	1174.9	1234.2	1060	1069.5	1237.9	1151.4	1347.5	1036.7	989.9	1138	1175.9	1235.2	10.0498	10.0627	10.2737	10.1692	10.3961	10.0178	9.95114	10.1523	10.1995	10.2705	1.0512	0.0720412	0.397542	0.802835	3.41998	1000	394
P21980	TGM2	1185.4	1122.8	1580.1	1503.7	1453.6	1492	1316.5	1958	1964.1	1574.1	1186.4	1123.8	1581.1	1504.7	1454.6	1493	1317.5	1959	1965.1	1575.1	10.2124	10.1342	10.6267	10.5553	10.5064	10.544	10.3636	10.9359	10.9404	10.6212	0.827003	-0.274036	0.0148421	0.3	3.41998	1000	394
P22626	HNRNPA2B1	579.8	532	463.3	429.9	458.6	546	540.4	498.7	511.7	495.9	580.8	533	464.3	430.9	459.6	547	541.4	499.7	512.7	496.9	9.1819	9.05799	8.85891	8.75121	8.84423	9.0954	9.08055	8.96492	9.00197	8.95681	0.945349	-0.0810804	0.412636	0.82048	3.41998	1000	394
Q8WUM4	PDCD6IP	773.2	775.3	835.7	708.6	763.4	741.9	748	744.1	663.7	719	774.2	776.3	836.7	709.6	764.4	742.9	749	745.1	664.7	720	9.59656	9.60047	9.70857	9.47086	9.57818	9.53702	9.54882	9.54129	9.37656	9.49185	1.06571	0.0918194	0.259297	0.723133	3.41998	1000	394
P61247	RPS3A	1719.3	1878.6	1717.1	1886.7	1791.9	1860.3	1789.1	1723.9	1791.4	1774.2	1720.3	1879.6	1718.1	1887.7	1792.9	1861.3	1790.1	1724.9	1792.4	1775.2	10.7484	10.8762	10.7466	10.8824	10.8081	10.8621	10.8058	10.7523	10.8077	10.7938	1.00557	0.00801733	0.922538	0.977882	3.41998	1000	394
P41252	IARS1	377.2	357.5	373.4	337.3	350.4	340.2	304.7	379.8	343.7	370.2	378.2	358.5	374.4	338.3	351.4	341.2	305.7	380.8	344.7	371.2	8.56301	8.48583	8.54844	8.40216	8.45697	8.41447	8.25597	8.57289	8.4292	8.53605	1.03495	0.0495629	0.615923	0.88465	3.41998	1000	394
Q9Y5B9	SUPT16H	183.9	158.2	194.1	217.9	176.9	166.3	176.3	180.1	196	170	184.9	159.2	195.1	218.9	177.9	167.3	177.3	181.1	197	171	7.5306	7.3147	7.60807	7.77413	7.47492	7.38629	7.47005	7.50064	7.62205	7.41785	1.04327	0.0611059	0.532899	0.861083	3.41998	1000	394
P35998	PSMC2	337.4	362.9	368.2	326.6	315.3	292.5	346	334.8	281.9	287.6	338.4	363.9	369.2	327.6	316.3	293.5	347	335.8	282.9	288.6	8.40259	8.5074	8.52826	8.35579	8.30515	8.19722	8.43879	8.39146	8.14415	8.17293	1.11028	0.150928	0.0935155	0.569565	3.41998	1000	394
P16989	YBX3	61.3	84.2	95.5	123.9	28.1	80.6	71.2	78.8	90.6	28.7	62.3	85.2	96.5	124.9	29.1	81.6	72.2	79.8	91.6	29.7	5.96116	6.41278	6.59246	6.96463	4.86295	6.3505	6.17393	6.31832	6.51728	4.89239	1.07797	0.108314	0.466382	0.839773	3.41998	1000	394
O60271	SPAG9	55.9	78	66.1	37.7	48.9	51	50.2	52.6	54	49.1	56.9	79	67.1	38.7	49.9	52	51.2	53.6	55	50.1	5.83036	6.30378	6.06824	5.27426	5.64097	5.70044	5.67807	5.74416	5.78136	5.64674	1.08175	0.113367	0.508013	0.853723	3.41998	1000	394
P35241	RDX	239.1	192.6	269.3	187.2	258	229.3	260	246.8	215.3	239	240.1	193.6	270.3	188.2	259	230.3	261	247.8	216.3	240	7.90749	7.59694	8.07842	7.55612	8.01681	7.84737	8.02791	7.95303	7.75689	7.90689	0.954447	-0.0672628	0.59354	0.88465	3.41998	1000	394
Q9UIG0	BAZ1B	22.4	31.2	32.6	22.7	30	43.7	40.5	32.2	29.5	36.1	23.4	32.2	33.6	23.7	31	44.7	41.5	33.2	30.5	37.1	4.54844	5.00899	5.07039	4.56682	4.9542	5.4822	5.37504	5.05311	4.93074	5.21335	0.76784	-0.381122	0.0321966	0.438095	3.41998	1000	394
P47897	QARS1	448.8	410.8	460.5	382	463.3	461.1	401.5	451.8	465	382.9	449.8	411.8	461.5	383	464.3	462.1	402.5	452.8	466	383.9	8.81314	8.6858	8.85019	8.5812	8.85891	8.85206	8.65284	8.82273	8.86419	8.58459	1.00178	0.00256629	0.981414	0.995501	3.41998	1000	394
Q92896	GLG1	352.3	414.2	349.3	330.5	326.7	364.3	314.9	315	387.3	337.7	353.3	415.2	350.3	331.5	327.7	365.3	315.9	316	388.3	338.7	8.46475	8.69766	8.45245	8.37287	8.35623	8.51294	8.30332	8.30378	8.60103	8.40386	1.03083	0.0438044	0.722623	0.930308	3.41998	1000	394
P23396	RPS3	1373.5	1756.7	1241.3	1672.9	1204.2	1316.2	1164	1251.2	1503.9	1286.5	1374.5	1757.7	1242.3	1673.9	1205.2	1317.2	1165	1252.2	1504.9	1287.5	10.4247	10.7795	10.2788	10.709	10.2351	10.3633	10.1861	10.2902	10.5555	10.3304	1.10215	0.140317	0.308905	0.746522	3.41998	1000	394
P16615	ATP2A2	275	280.7	328.9	366.7	312.1	333.3	324.8	296.2	325.8	314.9	276	281.7	329.9	367.7	313.1	334.3	325.8	297.2	326.8	315.9	8.10852	8.13802	8.36588	8.52239	8.29048	8.385	8.34784	8.21529	8.35226	8.30332	0.975568	-0.0356861	0.756462	0.942308	3.41998	1000	394
P04083	ANXA1	1057.9	969.2	1137.6	929.5	937.2	958.3	1131.5	1050.3	968.6	942.5	1058.9	970.2	1138.6	930.5	938.2	959.3	1132.5	1051.3	969.6	943.5	10.0484	9.92214	10.153	9.86186	9.87375	9.90584	10.1453	10.038	9.92125	9.88188	0.995426	-0.00661371	0.946609	0.985536	3.41998	1000	394
P17844	DDX5	367	344.8	403	392.9	405.6	312.3	341.8	370.6	393.9	425.9	368	345.8	404	393.9	406.6	313.3	342.8	371.6	394.9	426.9	8.52356	8.43379	8.65821	8.62169	8.66747	8.2914	8.42122	8.53761	8.62534	8.73775	1.04122	0.0582781	0.543728	0.874112	3.41998	1000	394
Q13895	BYSL	20.4	23.7	25.1	35.9	24.8	31.8	16.5	24.7	20.9	15.4	21.4	24.7	26.1	36.9	25.8	32.8	17.5	25.7	21.9	16.4	4.41954	4.62644	4.70598	5.20555	4.6893	5.03562	4.12928	4.6837	4.45286	4.03562	1.19909	0.261944	0.228672	0.694	3.41998	1000	394
O43847	NRDC	51.6	59.9	75.4	51.6	70.4	48.3	54.5	69.6	62.5	59.7	52.6	60.9	76.4	52.6	71.4	49.3	55.5	70.6	63.5	60.7	5.71699	5.92837	6.2555	5.71699	6.15785	5.62352	5.79442	6.1416	5.98868	5.92362	1.04302	0.0607736	0.593936	0.88465	3.41998	1000	394
Q07065	CKAP4	206.6	243.2	228.5	246.8	174.1	218.3	221.4	206.8	236.8	180.9	207.6	244.2	229.5	247.8	175.1	219.3	222.4	207.8	237.8	181.9	7.69766	7.93192	7.84235	7.95303	7.45204	7.77676	7.79701	7.69905	7.8936	7.507	1.02862	0.0407133	0.656247	0.899914	3.41998	1000	394
P18669	PGAM1	1336.8	1608.6	1358.8	1383.2	1387.8	1438.7	1388.3	1778.1	1648.3	1877.4	1337.8	1609.6	1359.8	1384.2	1388.8	1439.7	1389.3	1779.1	1649.3	1878.4	10.3856	10.6525	10.4092	10.4348	10.4396	10.4916	10.4401	10.7969	10.6876	10.8753	0.874205	-0.193956	0.167797	0.645199	3.41998	1000	394
O43237	DYNC1LI2	58.4	54.5	55.5	62.7	37.1	45.1	52.3	55.9	55	39.1	59.4	55.5	56.5	63.7	38.1	46.1	53.3	56.9	56	40.1	5.89239	5.79442	5.82018	5.99322	5.25172	5.52669	5.73606	5.83036	5.80735	5.32553	1.07563	0.105185	0.350579	0.773239	3.41998	1000	394
Q01813	PFKP	560	678.5	529.2	540.9	617	625.4	477.8	606.3	582.2	820	561	679.5	530.2	541.9	618	626.4	478.8	607.3	583.2	821	9.13186	9.40833	9.05039	9.08188	9.27146	9.29094	8.90328	9.24627	9.18785	9.68124	0.950574	-0.073129	0.627314	0.889876	3.41998	1000	394
P15924	DSP	40.7	32.6	58.1	37.7	32.3	62.6	31.2	56.5	52.6	41.9	41.7	33.6	59.1	38.7	33.3	63.6	32.2	57.5	53.6	42.9	5.38198	5.07039	5.88509	5.27426	5.05745	5.99095	5.00899	5.84549	5.74416	5.42291	0.830086	-0.268668	0.0886262	0.558559	3.41998	1000	394
P23246	SFPQ	997.5	906.6	950.1	1104.7	685.2	971.6	988.8	947.3	1133	732.4	998.5	907.6	951.1	1105.7	686.2	972.6	989.8	948.3	1134	733.4	9.96362	9.82591	9.89345	10.1107	9.42249	9.9257	9.95099	9.8892	10.1472	9.51846	0.970588	-0.0430686	0.603413	0.88465	3.41998	1000	394
P06576	ATP5F1B	999.6	1106.8	1019.1	1212.1	946.4	1058.9	918.3	914.9	1158.6	1017.2	1000.6	1107.8	1020.1	1213.1	947.4	1059.9	919.3	915.9	1159.6	1018.2	9.96665	10.1135	9.99449	10.2445	9.88783	10.0497	9.84439	9.83905	10.1794	9.99181	1.04284	0.0605143	0.56642	0.88465	3.41998	1000	394
Q9UQ80	PA2G4	870.5	819.3	893.8	802.3	1038.7	743.5	749	804.5	733.1	881.3	871.5	820.3	894.8	803.3	1039.7	744.5	750	805.5	734.1	882.3	9.76736	9.68001	9.80542	9.6498	10.022	9.54013	9.55075	9.65374	9.51983	9.78513	1.12896	0.174992	0.053746	0.506849	3.41998	1000	394
Q06210	GFPT1	222.3	202.8	238.9	222.9	213.9	282.1	221.1	255.1	217.4	251.5	223.3	203.8	239.9	223.9	214.9	283.1	222.1	256.1	218.4	252.5	7.80284	7.67101	7.90629	7.80671	7.74752	8.14517	7.79507	8.00056	7.77083	7.98014	0.900327	-0.151479	0.166316	0.645199	3.41998	1000	394
P50395	GDI2	514.7	501.3	582	501.5	539.1	583.1	505.9	538.3	510.2	564.6	515.7	502.3	583	502.5	540.1	584.1	506.9	539.3	511.2	565.6	9.01039	8.97241	9.18735	8.97298	9.07708	9.19007	8.98556	9.07494	8.99774	9.14364	0.976472	-0.0343494	0.706988	0.928984	3.41998	1000	394
Q7KZF4	SND1	421.3	358.7	415.7	456.8	409.1	469.6	358.3	439.1	455.8	434.7	422.3	359.7	416.7	457.8	410.1	470.6	359.3	440.1	456.8	435.7	8.72212	8.49065	8.70287	8.83857	8.67983	8.87836	8.48905	8.78169	8.83542	8.76719	0.956919	-0.0635309	0.450005	0.828271	3.41998	1000	394
Q15029	EFTUD2	155.2	152.4	183.1	190.2	200.4	151.1	165.8	190.4	188.2	179.8	156.2	153.4	184.1	191.2	201.4	152.1	166.8	191.4	189.2	180.8	7.28725	7.26115	7.52435	7.57894	7.65392	7.24888	7.38198	7.58045	7.56377	7.49825	1.00449	0.00645835	0.941964	0.983477	3.41998	1000	394
Q9P035	HACD3	49.7	30.6	21	43.1	24.2	41.5	36.6	35.2	25.3	24	50.7	31.6	22	44.1	25.2	42.5	37.6	36.2	26.3	25	5.66391	4.98185	4.45943	5.46271	4.65535	5.40939	5.23266	5.17792	4.71699	4.64386	1.0059	0.00848802	0.964653	0.990241	3.41998	1000	394
Q5VTL8	PRPF38B	21.3	29.7	25.9	39.8	29.8	28	28.5	25.9	28.2	22.9	22.3	30.7	26.9	40.8	30.8	29	29.5	26.9	29.2	23.9	4.47897	4.94017	4.74953	5.3505	4.94486	4.85798	4.88264	4.74953	4.8679	4.57894	1.0758	0.105407	0.486152	0.843202	3.41998	1000	394
O60610	DIAPH1	390.5	367.3	459.1	355.9	470.5	391.5	412.6	408.5	357.5	459.5	391.5	368.3	460.1	356.9	471.5	392.5	413.6	409.5	358.5	460.5	8.61287	8.52474	8.8458	8.47938	8.88111	8.61655	8.69209	8.67772	8.48583	8.84706	1.00342	0.00493045	0.956937	0.987582	3.41998	1000	394
P35221	CTNNA1	176.3	188.2	182.3	184.4	180	238.1	188.4	258.6	213.2	217	177.3	189.2	183.3	185.4	181	239.1	189.4	259.6	214.2	218	7.47005	7.56377	7.51806	7.5345	7.49985	7.90147	7.56529	8.02015	7.74281	7.76818	0.822258	-0.282337	0.0352378	0.438095	3.41998	1000	394
P17987	TCP1	1776	2009.3	1679.4	1786.8	1711.6	1583.2	1461.5	1615.8	1784.5	1879.5	1777	2010.3	1680.4	1787.8	1712.6	1584.2	1462.5	1616.8	1785.5	1880.5	10.7952	10.9732	10.7146	10.804	10.742	10.6295	10.5142	10.6589	10.8021	10.8769	1.07882	0.109451	0.379458	0.795455	3.41998	1000	394
Q32MZ4	LRRFIP1	65.7	80	69.5	66.7	58.2	84.5	81.9	77.8	72.9	77.1	66.7	81	70.5	67.7	59.2	85.5	82.9	78.8	73.9	78.1	6.05961	6.33985	6.13955	6.08108	5.88753	6.41785	6.3733	6.30012	6.2075	6.28725	0.86114	-0.215681	0.0692105	0.543779	3.41998	1000	394
Q13242	SRSF9	102.6	112.2	111.3	91.5	118.9	98.9	148.7	134.5	131.7	145.7	103.6	113.2	112.3	92.5	119.9	99.9	149.7	135.5	132.7	146.7	6.69488	6.82273	6.81121	6.53138	6.90569	6.64241	7.22593	7.08215	7.05202	7.19673	0.819792	-0.28667	0.0384369	0.452991	3.41998	1000	394
Q16643	DBN1	56	63.2	68.5	91.6	67.6	59.1	82	93.1	122.1	85.7	57	64.2	69.5	92.6	68.6	60.1	83	94.1	123.1	86.7	5.83289	6.0045	6.11894	6.53294	6.10014	5.90929	6.37504	6.55612	6.94369	6.43796	0.797447	-0.326539	0.0101947	0.244898	3.41998	1000	394
Q5VYK3	ECPAS	100.9	115.4	120.7	121.1	132.4	109.7	96.7	117.1	112.6	110.8	101.9	116.4	121.7	122.1	133.4	110.7	97.7	118.1	113.6	111.8	6.67101	6.86295	6.92719	6.93192	7.05961	6.79051	6.61029	6.88387	6.82782	6.80478	1.07705	0.107084	0.324572	0.754858	3.41998	1000	394
P05556	ITGB1	635.3	449	560.1	554.6	552.4	730.5	551.6	590.1	651.5	575.1	636.3	450	561.1	555.6	553.4	731.5	552.6	591.1	652.5	576.1	9.31356	8.81378	9.13211	9.1179	9.11218	9.51471	9.11009	9.20726	9.34983	9.17018	0.8873	-0.172507	0.0912752	0.559471	3.41998	1000	394
Q16891	IMMT	561.3	580.5	549.3	657.7	484.3	608.2	544.9	529.4	629.3	514.6	562.3	581.5	550.3	658.7	485.3	609.2	545.9	530.4	630.3	515.6	9.1352	9.18364	9.10407	9.36348	8.92273	9.25077	9.09249	9.05094	9.29989	9.01011	1.00068	0.000982327	0.990925	0.998086	3.41998	1000	394
O00429	DNM1L	148.4	152.5	150.1	142.9	164	139.1	118.5	150.2	144.9	153.4	149.4	153.5	151.1	143.9	165	140.1	119.5	151.2	145.9	154.4	7.22304	7.26209	7.23936	7.16892	7.36632	7.13031	6.90087	7.24031	7.18884	7.27053	1.07607	0.105775	0.32517	0.754858	3.41998	1000	394
P26640	VARS1	345.5	314.3	329.8	346.6	314.1	333.7	292.1	298.7	302	281.9	346.5	315.3	330.8	347.6	315.1	334.7	293.1	299.7	303	282.9	8.43671	8.30058	8.36982	8.44128	8.29967	8.38672	8.19525	8.22738	8.24317	8.14415	1.0945	0.130277	0.135245	0.623418	3.41998	1000	394
Q15046	KARS1	1570.9	1588.2	1596.7	1670.8	1421	1488.4	1246.5	1449.7	1566.3	1463.6	1571.9	1589.2	1597.7	1671.8	1422	1489.4	1247.5	1450.7	1567.3	1464.6	10.6183	10.6341	10.6418	10.7072	10.4737	10.5405	10.2848	10.5025	10.6141	10.5163	1.08927	0.123364	0.248335	0.712707	3.41998	1000	394
O43390	HNRNPR	311.9	311.1	400.1	444	402.3	335.9	398.6	383.2	399.4	362.9	312.9	312.1	401.1	445	403.3	336.9	399.6	384.2	400.4	363.9	8.28956	8.28586	8.64782	8.79766	8.65571	8.39618	8.64241	8.58571	8.6453	8.5074	0.98618	-0.0200776	0.863899	0.966502	3.41998	1000	394
Q92878	RAD50	128.4	152.8	141.9	122.6	155.7	104.1	124.5	120.5	146	149.9	129.4	153.8	142.9	123.6	156.7	105.1	125.5	121.5	147	150.9	7.01569	7.26491	7.15886	6.94953	7.29186	6.71562	6.97154	6.92481	7.19967	7.23745	1.09153	0.126354	0.323968	0.754858	3.41998	1000	394
P42285	MTREX	324.3	236.2	322.1	347.1	287.3	279.4	261.5	258	302.2	274.1	325.3	237.2	323.1	348.1	288.3	280.4	262.5	259	303.2	275.1	8.34563	7.88996	8.33584	8.44336	8.17143	8.13134	8.03617	8.01681	8.24413	8.10381	1.09489	0.130789	0.258955	0.723133	3.41998	1000	394
P00558	PGK1	1545.7	1399.3	1390.2	1039.8	1798.6	1599.2	1453.4	1317.7	1280	1859.6	1546.7	1400.3	1391.2	1040.8	1799.6	1600.2	1454.4	1318.7	1281	1860.6	10.595	10.4515	10.4421	10.0235	10.8135	10.644	10.5062	10.3649	10.3231	10.8616	0.949447	-0.0748406	0.460897	0.836982	3.41998	1000	394
Q14566	MCM6	94.2	116.4	101.8	128.3	92.2	96.5	95.2	105.8	99.8	86.2	95.2	117.4	102.8	129.3	93.2	97.5	96.2	106.8	100.8	87.2	6.57289	6.87529	6.6837	7.01458	6.54226	6.60733	6.58796	6.73877	6.65535	6.44626	1.09475	0.130608	0.267274	0.731986	3.41998	1000	394
Q9NX58	LYAR	209.7	171	205.6	273.1	181.7	210.4	210.5	224.8	238.2	197.1	210.7	172	206.6	274.1	182.7	211.4	211.5	225.8	239.2	198.1	7.71905	7.42626	7.6907	8.09856	7.51333	7.72383	7.72451	7.8189	7.90207	7.63009	0.952439	-0.0703013	0.529547	0.859918	3.41998	1000	394
P55884	EIF3B	202.5	163	203.3	193.9	193.6	209.8	201.4	219.3	222	202.8	203.5	164	204.3	194.9	194.6	210.8	202.4	220.3	223	203.8	7.66888	7.35755	7.67455	7.60659	7.60437	7.71973	7.66107	7.78333	7.8009	7.67101	0.904493	-0.144818	0.147183	0.628242	3.41998	1000	394
P31939	ATIC	252.4	269	311.4	245.7	274.8	262.6	220.1	286.2	222.9	261.4	253.4	270	312.4	246.7	275.8	263.6	221.1	287.2	223.9	262.4	7.98527	8.07682	8.28725	7.94661	8.10748	8.04221	7.78856	8.16591	7.80671	8.03562	1.08139	0.112885	0.266657	0.731986	3.41998	1000	394
P14868	DARS1	397.8	399.8	399.1	374.8	376.4	353.6	366.5	372.6	380.4	405.2	398.8	400.8	400.1	375.8	377.4	354.6	367.5	373.6	381.4	406.2	8.63952	8.64674	8.64422	8.55382	8.55995	8.47005	8.5216	8.54535	8.57516	8.66605	1.03757	0.0532083	0.573257	0.88465	3.41998	1000	394
P34931	HSPA1L	19.9	19.6	21.7	10.4	24	14.5	18	18	20.4	42.6	20.9	20.6	22.7	11.4	25	15.5	19	19	21.4	43.6	4.38543	4.36457	4.50462	3.51096	4.64386	3.9542	4.24793	4.24793	4.41954	5.44626	0.88192	-0.181281	0.420887	0.822878	3.41998	1000	394
P63244	RACK1	1122.3	1131.1	1099.2	1012.2	1217.8	975.7	1018.4	1107	1055.1	1221.6	1123.3	1132.1	1100.2	1013.2	1218.8	976.7	1019.4	1108	1056.1	1222.6	10.1335	10.1448	10.1036	9.9847	10.2512	9.93177	9.9935	10.1137	10.0445	10.2557	1.03937	0.0557053	0.556006	0.883884	3.41998	1000	394
P62191	PSMC1	585.4	431.1	629.9	440.5	615.1	559.1	513.3	542.3	555.3	570	586.4	432.1	630.9	441.5	616.1	560.1	514.3	543.3	556.3	571	9.19574	8.75522	9.30127	8.78627	9.26702	9.12954	9.00647	9.08561	9.11972	9.15735	0.973578	-0.0386316	0.755116	0.942308	3.41998	1000	394
P11387	TOP1	547.4	549.5	622.2	813.7	787.5	685.2	775.2	695	831.2	818.1	548.4	550.5	623.2	814.7	788.5	686.2	776.2	696	832.2	819.1	9.09908	9.1046	9.28355	9.67013	9.62297	9.42249	9.60028	9.44294	9.70079	9.6779	0.862853	-0.212814	0.0949163	0.570815	3.41998	1000	394
Q9NZM1	MYOF	56	42.3	56.1	55.3	53.5	42.1	46.5	46.5	62	50	57	43.3	57.1	56.3	54.5	43.1	47.5	47.5	63	51	5.83289	5.4363	5.83542	5.81506	5.76818	5.42962	5.56986	5.56986	5.97728	5.67243	1.06715	0.0937638	0.466171	0.839773	3.41998	1000	394
Q9Y4L1	HYOU1	749.3	743.2	717.9	820.5	655.7	816.4	707.9	741.3	811.2	737.6	750.3	744.2	718.9	821.5	656.7	817.4	708.9	742.3	812.2	738.6	9.55132	9.53955	9.48965	9.68212	9.35909	9.6749	9.46944	9.53586	9.66569	9.52865	0.96556	-0.0505622	0.576753	0.88465	3.41998	1000	394
P04264	KRT1	1489.6	1355.6	1528	1024.5	458.6	1804.6	1813	956.9	1588.7	347.8	1490.6	1356.6	1529	1025.5	459.6	1805.6	1814	957.9	1589.7	348.8	10.5417	10.4058	10.5784	10.0021	8.84423	10.8183	10.825	9.90373	10.6345	8.44626	0.965191	-0.0511142	0.799439	0.952024	3.41998	1000	394
Q04917	YWHAH	195.8	139.9	168.2	109.7	178.9	182.9	187.3	170.6	159.1	203.2	196.8	140.9	169.2	110.7	179.9	183.9	188.3	171.6	160.1	204.2	7.62059	7.13853	7.40259	6.79051	7.49105	7.52278	7.55689	7.42291	7.32283	7.67384	0.863821	-0.211196	0.139667	0.626911	3.41998	1000	394
Q13310	PABPC4	396.1	467.5	455.6	384.9	443.8	409.5	429.8	485.1	393.1	476.3	397.1	468.5	456.6	385.9	444.8	410.5	430.8	486.1	394.1	477.3	8.63336	8.87191	8.83479	8.59208	8.79701	8.68124	8.75087	8.92511	8.62242	8.89875	0.979523	-0.0298491	0.732445	0.932638	3.41998	1000	394
Q96QK1	VPS35	156.7	170.1	137.1	164.7	147.2	176.3	130.7	151.8	147.9	128.3	157.7	171.1	138.1	165.7	148.2	177.3	131.7	152.8	148.9	129.3	7.30104	7.4187	7.10957	7.37243	7.2114	7.47005	7.04111	7.2555	7.2182	7.01458	1.05903	0.0827393	0.508582	0.85441	3.41998	1000	394
P49756	RBM25	379.2	304.3	393.2	469.9	385	423.2	395	379.4	417.1	351.7	380.2	305.3	394.2	470.9	386	424.2	396	380.4	418.1	352.7	8.57061	8.25408	8.62278	8.87928	8.59246	8.7286	8.62936	8.57137	8.7077	8.4623	0.97534	-0.0360233	0.765825	0.942308	3.41998	1000	394
P54136	RARS1	958.9	944.7	982.7	899.9	1029.3	823.2	880.1	862.2	846.4	894.6	959.9	945.7	983.7	900.9	1030.3	824.2	881.1	863.2	847.4	895.6	9.90674	9.88524	9.94207	9.81522	10.0088	9.68685	9.78316	9.75355	9.7269	9.80671	1.11743	0.16019	0.0789921	0.543779	3.41998	1000	394
P30622	CLIP1	98.1	65	90.6	64.1	91.2	105.9	89.5	99	85.5	85.2	99.1	66	91.6	65.1	92.2	106.9	90.5	100	86.5	86.2	6.63081	6.04439	6.51728	6.02459	6.52669	6.74012	6.49985	6.64386	6.43463	6.42962	0.870032	-0.20086	0.134182	0.623418	3.41998	1000	394
P09429	HMGB1	2123.1	2236.3	2264.3	2180.6	2286	2181	2064.9	2265.9	2210.7	2476.6	2124.1	2237.3	2265.3	2181.6	2287	2182	2065.9	2266.9	2211.7	2477.6	11.0526	11.1275	11.1455	11.0912	11.1592	11.0914	11.0126	11.1465	11.1109	11.2747	0.991705	-0.0120172	0.887677	0.972357	3.41998	1000	394
P63010	AP2B1	510.8	453.7	484.6	503.2	509.3	530.8	483.1	525.4	489.6	509.4	511.8	454.7	485.6	504.2	510.3	531.8	484.1	526.4	490.6	510.4	8.99944	8.82877	8.92362	8.97785	8.9952	9.05474	8.91916	9.04002	8.9384	8.99548	0.96957	-0.0445837	0.58695	0.88465	3.41998	1000	394
Q9BWU0	SLC4A1AP	18.2	15.1	20.3	11.4	20.7	31.5	22.9	24.8	25.2	23	19.2	16.1	21.3	12.4	21.7	32.5	23.9	25.8	26.2	24	4.26303	4.00899	4.41278	3.63227	4.43962	5.02237	4.57894	4.6893	4.71149	4.58496	0.675453	-0.566073	0.00567153	0.181818	3.41998	1000	394
Q15021	NCAPD2	156.6	140.4	192.8	150.7	168.9	178.1	144	168.7	166.7	176.4	157.6	141.4	193.8	151.7	169.9	179.1	145	169.7	167.7	177.4	7.30012	7.14364	7.59842	7.24508	7.40854	7.48462	7.17991	7.40684	7.38974	7.47086	0.96779	-0.0472337	0.643333	0.894921	3.41998	1000	394
Q01130	SRSF2	34	29.6	50.6	44.3	26.8	53.5	51.6	52	41.7	32.5	35	30.6	51.6	45.3	27.8	54.5	52.6	53	42.7	33.5	5.12928	4.93546	5.6893	5.50144	4.79701	5.76818	5.71699	5.72792	5.41616	5.06609	0.796325	-0.328571	0.0673697	0.543779	3.41998	1000	394
Q13043	STK4	19.9	13.1	22.6	21.6	25.7	11.5	24.2	30.4	18.1	33.5	20.9	14.1	23.6	22.6	26.7	12.5	25.2	31.4	19.1	34.5	4.38543	3.81762	4.56071	4.49825	4.73877	3.64386	4.65535	4.97269	4.2555	5.10852	0.915716	-0.127028	0.563296	0.88465	3.41998	1000	394
P49915	GMPS	228.9	216.5	233.8	235.1	249.7	249	226.5	249.5	245.3	253.5	229.9	217.5	234.8	236.1	250.7	250	227.5	250.5	246.3	254.5	7.84486	7.76487	7.87529	7.88325	7.96982	7.96578	7.82972	7.96867	7.94427	7.99152	0.951071	-0.0723746	0.351795	0.773239	3.41998	1000	394
P06493	CDK1	713.6	754.6	774.5	773	533.3	817.1	693.4	675.1	724.7	496.6	714.6	755.6	775.5	774	534.3	818.1	694.4	676.1	725.7	497.6	9.48099	9.56148	9.59898	9.59619	9.06151	9.67613	9.43962	9.40109	9.50323	8.95884	1.04539	0.0640457	0.537633	0.867482	3.41998	1000	394
Q13045	FLII	169.7	172.9	149.4	157.6	158.5	175.8	133.4	197.3	160.1	167.2	170.7	173.9	150.4	158.6	159.5	176.8	134.4	198.3	161.1	168.2	7.41532	7.44211	7.23266	7.30925	7.31741	7.46597	7.07039	7.63154	7.33181	7.39403	0.975762	-0.0353991	0.788417	0.94721	3.41998	1000	394
Q8IWA0	WDR75	25.2	23.4	15.3	23.7	34.9	17.8	14.3	21.4	28.2	17.8	26.2	24.4	16.3	24.7	35.9	18.8	15.3	22.4	29.2	18.8	4.71149	4.60881	4.0268	4.62644	5.16591	4.23266	3.93546	4.48543	4.8679	4.23266	1.21173	0.27707	0.222204	0.686354	3.41998	1000	394
P40939	HADHA	550.3	500.5	610.7	595.8	554.2	524	485.9	535	586.2	489	551.3	501.5	611.7	596.8	555.2	525	486.9	536	587.2	490	9.10669	8.97011	9.25668	9.2211	9.11686	9.03617	8.92748	9.06609	9.19771	8.93664	1.07287	0.101471	0.258935	0.723133	3.41998	1000	394
O00193	SMAP	68.3	69	66.4	97.5	17.7	27.7	66.1	73.8	63.3	14	69.3	70	67.4	98.5	18.7	28.7	67.1	74.8	64.3	15	6.11478	6.12928	6.07468	6.62205	4.22497	4.84298	6.06824	6.22497	6.00675	3.90689	1.34089	0.423188	0.065896	0.542169	3.41998	1000	394
Q16222	UAP1	1047.3	1076.5	1008.4	1059.5	1145.3	1164.7	913.8	1245.7	1294.6	1240.8	1048.3	1077.5	1009.4	1060.5	1146.3	1165.7	914.8	1246.7	1295.6	1241.8	10.0338	10.0735	9.97928	10.0505	10.1628	10.187	9.83731	10.2839	10.3394	10.2782	0.916886	-0.125185	0.315103	0.749235	3.41998	1000	394
Q13573	SNW1	28.6	21.1	32.8	37.1	16.2	25.8	28.7	32.5	38.6	14.6	29.6	22.1	33.8	38.1	17.2	26.8	29.7	33.5	39.6	15.6	4.88753	4.46597	5.07895	5.25172	4.10434	4.74416	4.89239	5.06609	5.30743	3.96347	0.974675	-0.0370074	0.762292	0.942308	3.41998	1000	394
P40227	CCT6A	1333.7	1313	1293.2	1070.5	1289.1	1204.4	1162.8	1252.6	1134.9	1323.3	1334.7	1314	1294.2	1071.5	1290.1	1205.4	1163.8	1253.6	1135.9	1324.3	10.3823	10.3597	10.3378	10.0654	10.3333	10.2353	10.1846	10.2919	10.1496	10.371	1.03471	0.0492316	0.600523	0.88465	3.41998	1000	394
P55265	ADAR	245.2	273	242.1	289.9	192.9	235.9	208.2	231.1	237.6	163.9	246.2	274	243.1	290.9	193.9	236.9	209.2	232.1	238.6	164.9	7.94369	8.09803	7.92541	8.18438	7.59917	7.88813	7.70874	7.8586	7.89845	7.36545	1.15369	0.20626	0.0723922	0.543779	3.41998	1000	394
P54577	YARS1	484.4	406.3	434.1	329.8	435	432	371.8	463.6	376.1	437.2	485.4	407.3	435.1	330.8	436	433	372.8	464.6	377.1	438.2	8.92303	8.66995	8.7652	8.36982	8.76818	8.75822	8.54226	8.85985	8.5588	8.77545	1.00022	0.000321127	0.997335	0.998096	3.41998	1000	394
P35606	COPB2	55.6	66.5	58.5	71.9	50.5	77.4	66.3	58.6	64.8	58.6	56.6	67.5	59.5	72.9	51.5	78.4	67.3	59.6	65.8	59.6	5.82273	6.07682	5.89482	6.18785	5.6865	6.29278	6.07253	5.89724	6.04002	5.89724	0.929019	-0.10622	0.407501	0.813215	3.41998	1000	394
Q9NYU2	UGGT1	203.4	169.9	184	188.8	199.4	218.2	181.8	198.1	196.3	209.4	204.4	170.9	185	189.8	200.4	219.2	182.8	199.1	197.3	210.4	7.67525	7.41701	7.53138	7.56834	7.64674	7.7761	7.51412	7.63735	7.62425	7.71699	0.942119	-0.0860195	0.253139	0.712707	3.41998	1000	394
P20042	EIF2S2	670.4	519.7	631.9	525.8	542.1	601.4	562.1	573	566.1	505.4	671.4	520.7	632.9	526.8	543.1	602.4	563.1	574	567.1	506.4	9.39103	9.02431	9.30583	9.04111	9.08507	9.23458	9.13725	9.16491	9.14746	8.98413	1.02513	0.0358063	0.716021	0.930138	3.41998	1000	394
Q29RF7	PDS5A	22.3	33.7	52.5	42.1	48.4	48.1	37.6	42.1	59.2	50.7	23.3	34.7	53.5	43.1	49.4	49.1	38.6	43.1	60.2	51.7	4.54226	5.11686	5.74147	5.42962	5.62644	5.61765	5.27053	5.42962	5.91169	5.69209	0.81621	-0.292987	0.163029	0.645199	3.41998	1000	394
P17980	PSMC3	638.8	656.8	641.6	585.1	596.5	609.6	668.7	563	567.1	503.5	639.8	657.8	642.6	586.1	597.5	610.6	669.7	564	568.1	504.5	9.32148	9.36151	9.32778	9.195	9.22279	9.25408	9.38737	9.13955	9.15	8.97871	1.07458	0.103768	0.286947	0.739336	3.41998	1000	394
O60264	SMARCA5	176.2	206	250.5	281.1	267.5	204.5	235	281.5	272.7	270	177.2	207	251.5	282.1	268.5	205.5	236	282.5	273.7	271	7.46923	7.69349	7.97441	8.14006	8.06878	7.68299	7.88264	8.14211	8.09645	8.08215	0.927826	-0.108074	0.275303	0.736254	3.41998	1000	394
Q92688	ANP32B	88.6	107.3	91.2	74.3	91.2	100.1	95.3	111.1	95.2	97.1	89.6	108.3	92.2	75.3	92.2	101.1	96.3	112.1	96.2	98.1	6.48543	6.75889	6.52669	6.23458	6.52669	6.65964	6.58946	6.80864	6.58796	6.61618	0.903802	-0.145922	0.234983	0.698039	3.41998	1000	394
P22102	GART	502.8	527.9	544.8	507.7	531	481.6	447.8	513.5	433.8	498.8	503.8	528.9	545.8	508.7	532	482.6	448.8	514.5	434.8	499.8	8.97671	9.04685	9.09223	8.99067	9.05528	8.91468	8.80993	9.00703	8.76421	8.96521	1.10201	0.140137	0.139105	0.626911	3.41998	1000	394
P49321	NASP	316.3	312.5	386.8	344.6	431.1	292.9	275.5	331.4	330.1	361.9	317.3	313.5	387.8	345.6	432.1	293.9	276.5	332.4	331.1	362.9	8.3097	8.29232	8.59917	8.43296	8.75522	8.19918	8.11114	8.37678	8.37112	8.50343	1.12159	0.165546	0.084246	0.543779	3.41998	1000	394
P33991	MCM4	268.5	301.2	300.8	356.3	267.3	300.1	222.4	312.3	305	289.9	269.5	302.2	301.8	357.3	268.3	301.1	223.4	313.3	306	290.9	8.07414	8.23936	8.23745	8.48099	8.0677	8.2341	7.80349	8.2914	8.25739	8.18438	1.04665	0.0657786	0.610322	0.88465	3.41998	1000	394
P22234	PAICS	425.6	442.2	441.2	409.3	340.3	455	410.5	472.1	443.9	297.2	426.6	443.2	442.2	410.3	341.3	456	411.5	473.1	444.9	298.2	8.73674	8.79181	8.78856	8.68054	8.4149	8.83289	8.68475	8.886	8.79734	8.22014	0.998812	-0.00171447	0.985973	0.996797	3.41998	1000	394
P62424	RPL7A	1224.1	1141.5	1136.5	1177.3	1093.3	1281.7	1143.5	1113.2	1307	1123.8	1225.1	1142.5	1137.5	1178.3	1094.3	1282.7	1144.5	1114.2	1308	1124.8	10.2587	10.158	10.1517	10.2025	10.0958	10.325	10.1605	10.1218	10.3531	10.1355	0.968717	-0.045853	0.582201	0.88465	3.41998	1000	394
P14866	HNRNPL	537.3	602.4	492.3	757.1	372.6	402.1	463	518.9	659.8	429.3	538.3	603.4	493.3	758.1	373.6	403.1	464	519.9	660.8	430.3	9.07227	9.23697	8.94632	9.56624	8.54535	8.65499	8.85798	9.02209	9.36807	8.7492	1.10417	0.142964	0.305151	0.742543	3.41998	1000	394
P46781	RPS9	1432.2	1479.9	1486.5	1455	1581.6	1403.4	1331.4	1508.3	1424.1	1352.8	1433.2	1480.9	1487.5	1456	1582.6	1404.4	1332.4	1509.3	1425.1	1353.8	10.485	10.5323	10.5387	10.5078	10.6281	10.4557	10.3798	10.5597	10.4768	10.4028	1.05951	0.0833945	0.374017	0.787634	3.41998	1000	394
O75083	WDR1	1139	1089.3	1160.4	873.7	977.8	1317.1	1271.5	1321.4	1107.3	1137.9	1140	1090.3	1161.4	874.7	978.8	1318.1	1272.5	1322.4	1108.3	1138.9	10.1548	10.0905	10.1816	9.77264	9.93487	10.3642	10.3134	10.3689	10.1141	10.1534	0.849131	-0.235941	0.0165929	0.323077	3.41998	1000	394
P35659	DEK	243	248.1	248.6	368.6	237.5	236.1	235.1	271.2	299.1	212.6	244	249.1	249.6	369.6	238.5	237.1	236.1	272.2	300.1	213.6	7.93074	7.96058	7.96347	8.52982	7.89785	7.88935	7.88325	8.08852	8.2293	7.73877	1.06485	0.0906525	0.398045	0.803089	3.41998	1000	394
Q13838	DDX39B	816.4	752	887.1	1040.9	1006.9	858.3	719.8	836	873.9	950	817.4	753	888.1	1041.9	1007.9	859.3	720.8	837	874.9	951	9.6749	9.55651	9.79458	10.025	9.97714	9.74702	9.49346	9.70908	9.77297	9.8933	1.05882	0.0824576	0.394757	0.80207	3.41998	1000	394
Q9UHD8	SEPTIN9	133.8	155.2	135.3	160.2	98.1	132.9	103.3	146	157	123.1	134.8	156.2	136.3	161.2	99.1	133.9	104.3	147	158	124.1	7.07468	7.28725	7.09064	7.33271	6.63081	7.06501	6.7046	7.19967	7.30378	6.95536	1.02636	0.0375341	0.798183	0.951238	3.41998	1000	394
Q16777	H2AC20	264	314.6	337.1	454.6	452.5	240	574.6	333.9	351.1	422.3	265	315.6	338.1	455.6	453.5	241	575.6	334.9	352.1	423.3	8.04985	8.30195	8.40131	8.83162	8.82496	7.91289	9.16892	8.38759	8.45984	8.72554	0.966595	-0.0490172	0.786691	0.94721	3.41998	1000	394
P35658	NUP214	55.8	75.7	65.4	88.3	44.8	45.5	36.1	60.3	74.5	52	56.8	76.7	66.4	89.3	45.8	46.5	37.1	61.3	75.5	53	5.82782	6.26115	6.05311	6.48059	5.51728	5.53916	5.21335	5.93782	6.2384	5.72792	1.2283	0.296661	0.132211	0.623418	3.41998	1000	394
P54578	USP14	474.8	427.8	477.8	409.2	515.2	471.9	502.8	509.4	471.8	590.1	475.8	428.8	478.8	410.2	516.2	472.9	503.8	510.4	472.8	591.1	8.89421	8.74416	8.90328	8.68018	9.01179	8.88539	8.97671	8.99548	8.88509	9.20726	0.90547	-0.143261	0.146799	0.628242	3.41998	1000	394
Q14683	SMC1A	196.5	151.3	184.5	167.5	180.2	216.3	205.9	211	220.9	202	197.5	152.3	185.5	168.5	181.2	217.3	206.9	212	221.9	203	7.62571	7.25077	7.53528	7.3966	7.50144	7.76354	7.69279	7.72792	7.79377	7.66534	0.831212	-0.266711	0.0261652	0.414634	3.41998	1000	394
P51991	HNRNPA3	1061.5	1662.2	700	1458.2	787.8	803.8	763.7	839.3	1196.5	1095.5	1062.5	1663.2	701	1459.2	788.8	804.8	764.7	840.3	1197.5	1096.5	10.0532	10.6997	9.45327	10.511	9.62352	9.65249	9.57875	9.71476	10.2258	10.0987	1.15994	0.214049	0.346815	0.770982	3.41998	1000	394
Q9H0A0	NAT10	186.9	221.5	209.3	253	220	277.3	221.1	233.9	235.2	263.9	187.9	222.5	210.3	254	221	278.3	222.1	234.9	236.2	264.9	7.55382	7.79766	7.71631	7.98868	7.7879	8.1205	7.79507	7.8759	7.88387	8.0493	0.885122	-0.176052	0.204874	0.662366	3.41998	1000	394
P62753	RPS6	1060.2	1272.9	1132.1	1187.8	1339	1046	1203.8	1155.7	1139.7	1251.6	1061.2	1273.9	1133.1	1188.8	1340	1047	1204.8	1156.7	1140.7	1252.6	10.0515	10.315	10.1461	10.2153	10.388	10.032	10.2346	10.1758	10.1557	10.2907	1.03198	0.0454096	0.565616	0.88465	3.41998	1000	394
Q96I24	FUBP3	204.8	225.6	202.3	199	82.7	162.9	217.6	210.8	185.8	98.3	205.8	226.6	203.3	200	83.7	163.9	218.6	211.8	186.8	99.3	7.6851	7.824	7.66747	7.64386	6.38716	7.35667	7.77215	7.72656	7.54535	6.63372	1.02429	0.0346257	0.76693	0.942308	3.41998	1000	394
P17655	CAPN2	187.3	172	183	170.4	189.8	191.5	159.1	164.4	179.6	216.6	188.3	173	184	171.4	190.8	192.5	160.1	165.4	180.6	217.6	7.55689	7.43463	7.52356	7.42122	7.57592	7.58871	7.32283	7.36982	7.49665	7.76553	0.995666	-0.00626567	0.948461	0.985536	3.41998	1000	394
Q9NSE4	IARS2	333.2	316.4	344.9	384.1	413.3	343.6	342.8	328.8	303.5	466.2	334.2	317.4	345.9	385.1	414.3	344.6	343.8	329.8	304.5	467.2	8.38457	8.31016	8.43421	8.58909	8.69453	8.42878	8.42543	8.36545	8.2503	8.8679	1.01041	0.0149423	0.895442	0.975912	3.41998	1000	394
P40926	MDH2	1193.9	1203.4	1281.1	1399.6	1349.5	1265.1	1161.1	1231.4	1327	1371.1	1194.9	1204.4	1282.1	1400.6	1350.5	1266.1	1162.1	1232.4	1328	1372.1	10.2227	10.2341	10.3243	10.4518	10.3993	10.3062	10.1825	10.2673	10.375	10.4222	1.01101	0.015803	0.845739	0.966502	3.41998	1000	394
P28482	MAPK1	141.6	135.8	132.5	114.5	143.6	198.9	177.4	203.2	169.1	192.2	142.6	136.8	133.5	115.5	144.6	199.9	178.4	204.2	170.1	193.2	7.15583	7.09592	7.0607	6.85175	7.17592	7.64313	7.47897	7.67384	7.41024	7.59395	0.711037	-0.492003	0.000339569	0	3.41998	1000	394
P49023	PXN	112.5	121	112.6	93.3	101.2	94.8	98.6	109.2	103.6	108	113.5	122	113.6	94.3	102.2	95.8	99.6	110.2	104.6	109	6.82655	6.93074	6.82782	6.55919	6.67525	6.58195	6.63807	6.78398	6.70874	6.76818	1.04806	0.0677221	0.556776	0.883884	3.41998	1000	394
Q07866	KLC1	66.6	126.1	89.7	72.1	78	74.1	89.5	76	70.6	76.5	67.6	127.1	90.7	73.1	79	75.1	90.5	77	71.6	77.5	6.07895	6.98982	6.50303	6.1918	6.30378	6.23074	6.49985	6.26679	6.16189	6.27612	1.09157	0.126399	0.334748	0.766962	3.41998	1000	394
P78347	GTF2I	178.9	243.7	227.7	279.6	240	197.2	182.2	221.6	235.1	182.5	179.9	244.7	228.7	280.6	241	198.2	183.2	222.6	236.1	183.5	7.49105	7.93487	7.83731	8.13237	7.91289	7.63081	7.51728	7.79831	7.88325	7.51964	1.14222	0.191841	0.156307	0.634615	3.41998	1000	394
O95373	IPO7	434.3	439.5	495.9	500.9	468.9	455.7	350.4	457.8	447.3	432.4	435.3	440.5	496.9	501.9	469.9	456.7	351.4	458.8	448.3	433.4	8.76587	8.783	8.95681	8.97126	8.87621	8.8351	8.45697	8.84172	8.80832	8.75956	1.09452	0.130294	0.223426	0.686992	3.41998	1000	394
Q96KR1	ZFR	16.8	17.8	17.8	20.3	16.5	12.7	18.5	22.6	27.1	23.5	17.8	18.8	18.8	21.3	17.5	13.7	19.5	23.6	28.1	24.5	4.15381	4.23266	4.23266	4.41278	4.12928	3.7761	4.2854	4.56071	4.8125	4.61471	0.884143	-0.177648	0.266822	0.731986	3.41998	1000	394
Q9BXP5	SRRT	150.7	109	175	135.7	163.7	153.9	152.2	171.5	174.5	160.8	151.7	110	176	136.7	164.7	154.9	153.2	172.5	175.5	161.8	7.24508	6.78136	7.45943	7.09487	7.3637	7.27519	7.25927	7.43045	7.45533	7.33807	0.893305	-0.162776	0.219942	0.686354	3.41998	1000	394
P08758	ANXA5	894	912.8	729	632.5	691.9	904.8	842.6	655.8	649.2	658.6	895	913.8	730	633.5	692.9	905.8	843.6	656.8	650.2	659.6	9.80574	9.83573	9.51175	9.3072	9.4365	9.82305	9.72042	9.35931	9.34474	9.36545	1.04015	0.0567947	0.514733	0.85489	3.41998	1000	394
P41250	GARS1	566.6	535.4	587.7	389.3	660.6	607.2	607.8	606.2	491.7	712.8	567.6	536.4	588.7	390.3	661.6	608.2	608.8	607.2	492.7	713.8	9.14873	9.06717	9.20139	8.60844	9.36982	9.2484	9.24982	9.24603	8.94457	9.47938	0.898424	-0.154531	0.132341	0.623418	3.41998	1000	394
P46379	BAG6	35.9	63.6	40	47.3	56.5	66.1	43.9	45.5	49.8	53.1	36.9	64.6	41	48.3	57.5	67.1	44.9	46.5	50.8	54.1	5.20555	6.01346	5.35755	5.59395	5.84549	6.06824	5.48864	5.53916	5.66676	5.75756	0.93247	-0.10087	0.596534	0.88465	3.41998	1000	394
Q14203	DCTN1	60.2	91.6	70.1	52.4	57.3	75	60	65.6	61.5	55.4	61.2	92.6	71.1	53.4	58.3	76	61	66.6	62.5	56.4	5.93546	6.53294	6.15178	5.73877	5.86542	6.24793	5.93074	6.05745	5.96578	5.81762	1.0288	0.0409694	0.788265	0.94721	3.41998	1000	394
P35908	KRT2	64.4	39.6	28.7	39.5	21.4	46.7	81.1	36.7	160	17.1	65.4	40.6	29.7	40.5	22.4	47.7	82.1	37.7	161	18.1	6.03122	5.34341	4.89239	5.33985	4.48543	5.57592	6.35931	5.23649	7.33092	4.17792	0.698508	-0.517652	0.132686	0.623418	3.41998	1000	394
Q9GZR7	DDX24	45.2	53.5	57.9	75	81.4	63.4	52.4	46.7	63.5	79.2	46.2	54.5	58.9	76	82.4	64.4	53.4	47.7	64.5	80.2	5.52982	5.76818	5.8802	6.24793	6.36457	6.00899	5.73877	5.57592	6.01123	6.32553	1.01822	0.0260539	0.851667	0.966502	3.41998	1000	394
Q9BZZ5	API5	278.2	217.7	251.7	280.6	237.3	291.5	267.8	259.5	259.6	219.7	279.2	218.7	252.7	281.6	238.3	292.5	268.8	260.5	260.6	220.7	8.12516	7.77281	7.98128	8.1375	7.89664	8.19229	8.07039	8.02514	8.02569	7.78594	0.974535	-0.0372145	0.726818	0.931396	3.41998	1000	394
P52292	KPNA2	216.7	179.2	241.1	223.5	235.9	195.6	170.7	223.3	263.7	257.6	217.7	180.2	242.1	224.5	236.9	196.6	171.7	224.3	264.7	258.6	7.7662	7.49346	7.91946	7.81057	7.88813	7.61912	7.42375	7.80929	8.04821	8.01458	0.994866	-0.00742526	0.942788	0.983487	3.41998	1000	394
P49411	TUFM	857	831.3	901.2	958.5	734	832.7	864.1	873.2	950.5	772.1	858	832.3	902.2	959.5	735	833.7	865.1	874.2	951.5	773.1	9.74483	9.70096	9.8173	9.90614	9.5216	9.70338	9.75672	9.77182	9.89406	9.59451	0.995896	-0.00593234	0.938629	0.981481	3.41998	1000	394
P26006	ITGA3	987.8	799.3	945.1	1002.9	948.5	863.9	910.6	937	930.1	858.3	988.8	800.3	946.1	1003.9	949.5	864.9	911.6	938	931.1	859.3	9.94953	9.6444	9.88585	9.9714	9.89102	9.75639	9.83226	9.87344	9.86279	9.74702	1.03818	0.0540608	0.600954	0.88465	3.41998	1000	394
P31040	SDHA	572.8	595.8	618.8	800.9	514.8	566	597.9	676.6	671.3	494.4	573.8	596.8	619.8	801.9	515.8	567	598.9	677.6	672.3	495.4	9.1644	9.2211	9.27566	9.64728	9.01067	9.1472	9.22617	9.40429	9.39296	8.95245	1.02755	0.0392071	0.694218	0.925461	3.41998	1000	394
Q9Y265	RUVBL1	374	470	447.3	376.4	481.9	379.8	392.6	421.5	409	466.7	375	471	448.3	377.4	482.9	380.8	393.6	422.5	410	467.7	8.55075	8.87958	8.80832	8.55995	8.91558	8.57289	8.62059	8.72281	8.67948	8.86944	1.03512	0.0497957	0.621071	0.88465	3.41998	1000	394
P62937	PPIA	1063.4	1101.4	1115.9	691.6	1435.7	682.9	1017.1	1098.8	781.5	1404.7	1064.4	1102.4	1116.9	692.6	1436.7	683.9	1018.1	1099.8	782.5	1405.7	10.0558	10.1064	10.1253	9.43588	10.4885	9.41764	9.99166	10.103	9.61195	10.4571	1.09136	0.126122	0.385117	0.798942	3.41998	1000	394
P60174	TPI1	1011.2	1234.9	1043.1	974.8	1340	905.1	965.6	1037.4	893.6	1310.6	1012.2	1235.9	1044.1	975.8	1341	906.1	966.6	1038.4	894.6	1311.6	9.98328	10.2713	10.028	9.93044	10.3891	9.82353	9.91678	10.0201	9.8051	10.3571	1.09878	0.135909	0.202696	0.66056	3.41998	1000	394
O95232	LUC7L3	123	123.4	123.4	148.1	139	126.8	122.2	119.7	156.3	110.1	124	124.4	124.4	149.1	140	127.8	123.2	120.7	157.3	111.1	6.9542	6.95884	6.95884	7.22014	7.12928	6.99774	6.94486	6.91528	7.29737	6.79572	1.03819	0.0540654	0.611385	0.88465	3.41998	1000	394
O43491	EPB41L2	24.1	22.9	30.7	38.8	33.2	23.3	24.3	34.4	27.8	17.9	25.1	23.9	31.7	39.8	34.2	24.3	25.3	35.4	28.8	18.9	4.64962	4.57894	4.98641	5.3147	5.09592	4.60288	4.66107	5.14568	4.848	4.24031	1.16921	0.225529	0.21567	0.676349	3.41998	1000	394
Q9NTZ6	RBM12	102.8	69.6	86.2	54.4	67.1	80.8	75.1	82.9	66.3	53.4	103.8	70.6	87.2	55.4	68.1	81.8	76.1	83.9	67.3	54.4	6.69766	6.1416	6.44626	5.79181	6.08958	6.35403	6.24982	6.3906	6.07253	5.76553	1.04745	0.0668781	0.615147	0.88465	3.41998	1000	394
P07951	TPM2	82.6	50.6	101.3	54.5	96.1	126.3	88.4	92.1	113.5	95.6	83.6	51.6	102.3	55.5	97.1	127.3	89.4	93.1	114.5	96.6	6.38543	5.6893	6.67666	5.79442	6.6014	6.99209	6.4822	6.54071	6.8392	6.59395	0.726891	-0.46019	0.0395625	0.452991	3.41998	1000	394
O15042	U2SURP	81.7	75.2	84.4	123.4	88.9	71.7	69	87.8	95.7	96.5	82.7	76.2	85.4	124.4	89.9	72.7	70	88.8	96.7	97.5	6.36982	6.25172	6.41616	6.95884	6.49025	6.18388	6.12928	6.47249	6.59544	6.60733	1.07153	0.0996724	0.392544	0.80207	3.41998	1000	394
P09960	LTA4H	643.9	610.9	642	556.5	697.3	618.1	564.5	554.3	498.5	674.6	644.9	611.9	643	557.5	698.3	619.1	565.5	555.3	499.5	675.6	9.33293	9.25715	9.32867	9.12283	9.4477	9.27403	9.14338	9.11712	8.96434	9.40003	1.08529	0.118078	0.184732	0.646028	3.41998	1000	394
Q9H4M9	EHD1	626.6	569.1	682.7	520.5	566.3	683.1	674	650.1	638	546.2	627.6	570.1	683.7	521.5	567.3	684.1	675	651.1	639	547.2	9.2937	9.15507	9.41722	9.02652	9.14797	9.41806	9.39874	9.34674	9.31967	9.09592	0.928046	-0.107731	0.331442	0.761834	3.41998	1000	394
Q8N1F7	NUP93	163.3	206.2	196.3	243.7	165.4	221.2	255.1	224.1	230.2	195.5	164.3	207.2	197.3	244.7	166.4	222.2	256.1	225.1	231.2	196.5	7.36019	7.69488	7.62425	7.93487	7.37851	7.79572	8.00056	7.81442	7.853	7.61839	0.85983	-0.217877	0.0859268	0.545872	3.41998	1000	394
P26373	RPL13	926.2	880.1	926.2	971.6	875.8	892.3	959.4	947.3	968.6	889.1	927.2	881.1	927.2	972.6	876.8	893.3	960.4	948.3	969.6	890.1	9.85674	9.78316	9.85674	9.9257	9.7761	9.803	9.90749	9.8892	9.92125	9.79782	0.983459	-0.0240639	0.767058	0.942308	3.41998	1000	394
P21399	ACO1	416.8	433.3	426.8	363.5	504.3	388.9	388.3	367.2	333.4	501.7	417.8	434.3	427.8	364.5	505.3	389.9	389.3	368.2	334.4	502.7	8.70667	8.76255	8.74079	8.50978	8.981	8.60696	8.60474	8.52435	8.38543	8.97355	1.0876	0.12115	0.184478	0.645199	3.41998	1000	394
Q8WUM0	NUP133	21.1	26.7	22	38.4	19.5	22.2	17.2	17.4	31	21	22.1	27.7	23	39.4	20.5	23.2	18.2	18.4	32	22	4.46597	4.79181	4.52356	5.30012	4.35755	4.53605	4.18587	4.20163	5	4.45943	1.15766	0.211208	0.160875	0.640541	3.41998	1000	394
O75874	IDH1	275.3	235.6	175.3	144.9	260.6	266.9	240.7	176	127.6	223.4	276.3	236.6	176.3	145.9	261.6	267.9	241.7	177	128.6	224.4	8.11009	7.88631	7.46189	7.18884	8.03122	8.06555	7.91707	7.46761	7.00675	7.80993	1.0587	0.0822872	0.393407	0.80207	3.41998	1000	394
Q9Y678	COPG1	114.8	121.1	154.5	116.3	161.6	117.1	110.9	133.2	118.7	171.4	115.8	122.1	155.5	117.3	162.6	118.1	111.9	134.2	119.7	172.4	6.85549	6.93192	7.28077	6.87406	7.34518	6.88387	6.80607	7.06824	6.90328	7.42962	1.02759	0.0392713	0.683399	0.921053	3.41998	1000	394
Q8NC51	SERBP1	928.2	807.7	978.6	1017.9	427.9	647	599.5	616.6	648.3	313.3	929.2	808.7	979.6	1018.9	428.9	648	600.5	617.6	649.3	314.3	9.85985	9.65946	9.93605	9.9928	8.7445	9.33985	9.23002	9.27053	9.34274	8.296	1.4567	0.542702	0.000234623	0	3.41998	1000	394
O60664	PLIN3	921.3	973.8	866.8	802.5	666.7	936.1	923.4	949.8	843.9	714.9	922.3	974.8	867.8	803.5	667.7	937.1	924.4	950.8	844.9	715.9	9.84909	9.92896	9.76122	9.65015	9.38306	9.87206	9.85237	9.893	9.72264	9.48361	0.965776	-0.0502396	0.561644	0.88465	3.41998	1000	394
Q9H2G2	SLK	136.6	144.3	145.8	132.6	168.2	153.3	128.6	160.4	129.3	144.4	137.6	145.3	146.8	133.6	169.2	154.3	129.6	161.4	130.3	145.4	7.10434	7.18289	7.19771	7.06178	7.40259	7.26959	7.01792	7.3345	7.02569	7.18388	1.01645	0.0235416	0.825924	0.956236	3.41998	1000	394
Q9HAV4	XPO5	81.8	88.5	124.7	83.2	105.7	93.5	80.7	116.7	98.4	91.2	82.8	89.5	125.7	84.2	106.7	94.5	81.7	117.7	99.4	92.2	6.37156	6.48382	6.97384	6.39575	6.73742	6.56224	6.35226	6.87897	6.63517	6.52669	1.00098	0.00140685	0.989988	0.997446	3.41998	1000	394
Q93008	USP9X	20	35.3	30.1	37.1	36.7	32.8	34.5	43.9	36.4	46.1	21	36.3	31.1	38.1	37.7	33.8	35.5	44.9	37.4	47.1	4.39232	5.1819	4.95884	5.25172	5.23649	5.07895	5.14975	5.48864	5.22497	5.55766	0.814655	-0.295739	0.0729182	0.543779	3.41998	1000	394
Q12797	ASPH	18.9	12	15.2	18.1	25	21.2	17	19.1	21	21.3	19.9	13	16.2	19.1	26	22.2	18	20.1	22	22.3	4.3147	3.70044	4.01792	4.2555	4.70044	4.47249	4.16993	4.32912	4.45943	4.47897	0.880144	-0.184188	0.184155	0.645199	3.41998	1000	394
P30153	PPP2R1A	325.8	340.3	372.1	310.3	332	337.7	308.5	337.7	299.5	324.2	326.8	341.3	373.1	311.3	333	338.7	309.5	338.7	300.5	325.2	8.35226	8.4149	8.54342	8.28216	8.37938	8.40386	8.2738	8.40386	8.23122	8.34518	1.04452	0.0628382	0.471271	0.84009	3.41998	1000	394
P67936	TPM4	376.5	396.8	325	235	452.6	582.9	589	512.3	532.6	823.2	377.5	397.8	326	236	453.6	583.9	590	513.3	533.6	824.2	8.56033	8.6359	8.34873	7.88264	8.82528	9.18958	9.20457	9.00366	9.05961	9.68685	0.583062	-0.778278	0.000170894	0	3.41998	1000	394
O75923	DYSF	50.8	50.7	44.4	57.2	46.4	54.6	54.4	46.7	38.5	60.1	51.8	51.7	45.4	58.2	47.4	55.6	55.4	47.7	39.5	61.1	5.69488	5.69209	5.50462	5.86295	5.56682	5.79701	5.79181	5.57592	5.30378	5.9331	0.988934	-0.0160541	0.91289	0.97712	3.41998	1000	394
O94826	TOMM70	275.8	268.8	263.3	203.5	292.2	331.5	307.2	324.8	385.2	371.5	276.8	269.8	264.3	204.5	293.2	332.5	308.2	325.8	386.2	372.5	8.1127	8.07575	8.04603	7.67596	8.19574	8.37721	8.26772	8.34784	8.5932	8.5411	0.755666	-0.40418	0.016208	0.31746	3.41998	1000	394
Q15019	SEPTIN2	211.6	210.3	223.1	193.8	183.1	182.7	202	212.1	212.1	202	212.6	211.3	224.1	194.8	184.1	183.7	203	213.1	213.1	203	7.732	7.72315	7.808	7.60585	7.52435	7.52121	7.66534	7.73539	7.73539	7.66534	1.00985	0.0141376	0.8886	0.972395	3.41998	1000	394
O15372	EIF3H	219.9	180.5	208.6	187.1	185	201.7	206.7	201.5	201.2	172.1	220.9	181.5	209.6	188.1	186	202.7	207.7	202.5	202.2	173.1	7.78725	7.50383	7.71149	7.55536	7.53916	7.6632	7.69836	7.66178	7.65964	7.43546	0.997044	-0.00427076	0.96435	0.990241	3.41998	1000	394
P31689	DNAJA1	766	716.6	757.1	800.8	537.6	827.8	753.9	881.4	935.9	608.5	767	717.6	758.1	801.8	538.6	828.8	754.9	882.4	936.9	609.5	9.58308	9.48704	9.56624	9.6471	9.07307	9.69488	9.56014	9.78529	9.87175	9.25148	0.894155	-0.161402	0.0818995	0.543779	3.41998	1000	394
P26368	U2AF2	142.9	117.6	113.3	152.7	95.2	116.3	134	132.1	133.4	98.2	143.9	118.6	114.3	153.7	96.2	117.3	135	133.1	134.4	99.2	7.16892	6.88996	6.83668	7.26397	6.58796	6.87406	7.07682	7.05637	7.07039	6.63227	1.00523	0.00752076	0.949122	0.985536	3.41998	1000	394
Q14498	RBM39	220.5	195.5	223.6	267.7	190.2	209.9	172	203.2	235.8	180	221.5	196.5	224.6	268.7	191.2	210.9	173	204.2	236.8	181	7.79116	7.61839	7.81121	8.06985	7.57894	7.72042	7.43463	7.67384	7.88753	7.49985	1.09479	0.13066	0.132753	0.623418	3.41998	1000	394
Q9H583	HEATR1	113.7	127.5	110.3	149.3	138.3	103.1	142	125	145.1	137.7	114.7	128.5	111.3	150.3	139.3	104.1	143	126	146.1	138.7	6.84172	7.00562	6.79831	7.2317	7.12205	6.70183	7.15987	6.97728	7.19081	7.11582	0.979936	-0.0292411	0.765943	0.942308	3.41998	1000	394
P06400	RB1	43.7	33.4	49.3	67.5	43.8	49.9	43.5	51.3	54.8	49.9	44.7	34.4	50.3	68.5	44.8	50.9	44.5	52.3	55.8	50.9	5.4822	5.10434	5.65249	6.09803	5.48543	5.66959	5.47573	5.70874	5.80219	5.66959	0.932597	-0.100674	0.437791	0.824373	3.41998	1000	394
Q9UHX1	PUF60	300.3	250.6	294.5	316	233.7	267	234.9	270.4	315.8	224.7	301.3	251.6	295.5	317	234.7	268	235.9	271.4	316.8	225.7	8.23506	7.97499	8.20701	8.30834	7.87467	8.06609	7.88203	8.08428	8.30743	7.81826	1.06319	0.0883967	0.300464	0.739336	3.41998	1000	394
P23193	TCEA1	87.1	108.6	69.8	62.4	72.2	90.5	107.8	119.9	108.2	89.6	88.1	109.6	70.8	63.4	73.2	91.5	108.8	120.9	109.2	90.6	6.46107	6.7761	6.14568	5.98641	6.19377	6.5157	6.76553	6.91767	6.77083	6.50144	0.767571	-0.381628	0.0401328	0.452991	3.41998	1000	394
Q15233	NONO	1189.1	1333.8	1321.6	1271.1	1179.8	1101.1	1186.8	1231.3	1291	1064.3	1190.1	1334.8	1322.6	1272.1	1180.8	1102.1	1187.8	1232.3	1292	1065.3	10.2169	10.3824	10.3692	10.313	10.2055	10.106	10.2141	10.2671	10.3354	10.057	1.07286	0.101459	0.253777	0.712707	3.41998	1000	394
Q9BY44	EIF2A	214.9	149.4	185.9	192.4	176.5	163	171.2	203.8	190.3	179.3	215.9	150.4	186.9	193.4	177.5	164	172.2	204.8	191.3	180.3	7.75422	7.23266	7.54612	7.59544	7.47168	7.35755	7.42794	7.67807	7.57969	7.49426	1.00872	0.0125217	0.916548	0.97712	3.41998	1000	394
Q9Y230	RUVBL2	469.2	410.8	460.1	388.9	417.5	368.8	435.7	447.5	440.7	404.6	470.2	411.8	461.1	389.9	418.5	369.8	436.7	448.5	441.7	405.6	8.87713	8.6858	8.84894	8.60696	8.70908	8.5306	8.7705	8.80896	8.78692	8.66391	1.02342	0.0334019	0.768978	0.942308	3.41998	1000	394
Q53GS9	USP39	95.1	60.9	86.7	85.7	108.8	73.1	78.8	88.8	95.6	100.8	96.1	61.9	87.7	86.7	109.8	74.1	79.8	89.8	96.6	101.8	6.58646	5.95187	6.4545	6.43796	6.77873	6.2114	6.31832	6.48864	6.59395	6.66959	0.990017	-0.0144752	0.912256	0.97712	3.41998	1000	394
P26583	HMGB2	1895.1	1914.8	1903.3	2179.2	1883.1	1811.3	1571.2	1893.1	2009.8	2177.5	1896.1	1915.8	1904.3	2180.2	1884.1	1812.3	1572.2	1894.1	2010.8	2178.5	10.8888	10.9037	10.895	11.0902	10.8797	10.8236	10.6186	10.8873	10.9736	11.0891	1.03747	0.053071	0.630415	0.889876	3.41998	1000	394
Q9NSD9	FARSB	396.6	389.7	417.7	399.2	464.6	319.1	374.8	412.9	370.9	447.5	397.6	390.7	418.7	400.2	465.6	320.1	375.8	413.9	371.9	448.5	8.63517	8.60992	8.70977	8.64458	8.86295	8.32238	8.55382	8.69314	8.53877	8.80896	1.07853	0.109063	0.274505	0.736063	3.41998	1000	394
O75694	NUP155	46.8	43.1	59.4	43.8	63.6	58	42.8	54.6	66.7	61.3	47.8	44.1	60.4	44.8	64.6	59	43.8	55.6	67.7	62.3	5.57894	5.46271	5.91648	5.48543	6.01346	5.88264	5.45286	5.79701	6.08108	5.96116	0.905289	-0.14355	0.32364	0.754858	3.41998	1000	394
Q9UBT2	UBA2	246.7	194.8	228.7	233.2	236.1	203.3	183.7	210	237.9	182.2	247.7	195.8	229.7	234.2	237.1	204.3	184.7	211	238.9	183.2	7.95245	7.61324	7.84361	7.8716	7.88935	7.67455	7.52904	7.7211	7.90026	7.51728	1.12164	0.165604	0.147998	0.628242	3.41998	1000	394
O43175	PHGDH	217.7	229.7	221.8	170.8	363.8	208.6	218.4	242.8	201.9	406.7	218.7	230.7	222.8	171.8	364.8	209.6	219.4	243.8	202.9	407.7	7.77281	7.84987	7.79961	7.42459	8.51096	7.71149	7.77742	7.92955	7.66463	8.67136	0.946501	-0.0793242	0.438371	0.824373	3.41998	1000	394
P54886	ALDH18A1	115.4	128	123.2	131.4	116.5	117.8	108.3	129.4	132.1	136.8	116.4	129	124.2	132.4	117.5	118.8	109.3	130.4	133.1	137.8	6.86295	7.01123	6.95652	7.04876	6.87652	6.89239	6.77215	7.0268	7.05637	7.10643	0.986483	-0.0196335	0.852858	0.966502	3.41998	1000	394
P11413	G6PD	480.4	404.4	295.9	208.1	516.3	465.4	398.5	322.8	283	506.2	481.4	405.4	296.9	209.1	517.3	466.4	399.5	323.8	284	507.2	8.91109	8.6632	8.21383	7.70805	9.01486	8.86542	8.64205	8.33896	8.14975	8.98641	0.936719	-0.0943117	0.428878	0.823171	3.41998	1000	394
P52732	KIF11	83.7	74.7	100.4	91.7	101.7	92.1	86.9	96	78	100.7	84.7	75.7	101.4	92.7	102.7	93.1	87.9	97	79	101.7	6.40429	6.24222	6.66391	6.5345	6.68229	6.54071	6.45779	6.59991	6.30378	6.66818	0.994035	-0.00863098	0.934867	0.981408	3.41998	1000	394
P30041	PRDX6	727.9	614.3	661	610.7	618	771.8	622.6	703.1	602.7	569.2	728.9	615.3	662	611.7	619	772.8	623.6	704.1	603.7	570.2	9.50958	9.26515	9.37069	9.25668	9.2738	9.59395	9.28448	9.45964	9.23769	9.15532	0.992378	-0.0110381	0.8972	0.975962	3.41998	1000	394
P13489	RNH1	395.2	339.3	345.3	240.1	354	346.8	374.3	343.5	307	355.1	396.2	340.3	346.3	241.1	355	347.8	375.3	344.5	308	356.1	8.63009	8.41066	8.43588	7.91349	8.47168	8.44211	8.5519	8.42836	8.26679	8.47614	0.958797	-0.060702	0.600259	0.88465	3.41998	1000	394
Q92973	TNPO1	329.8	296.9	368.7	359.2	390	323.2	303.1	351.4	346.2	351.3	330.8	297.9	369.7	360.2	391	324.2	304.1	352.4	347.2	352.3	8.36982	8.21868	8.53021	8.49265	8.61102	8.34074	8.2484	8.46107	8.43962	8.46066	1.03841	0.0543788	0.512264	0.85489	3.41998	1000	394
P08195	SLC3A2	240.7	283.2	249	326.4	260	405.3	418.9	438.9	458.7	442.5	241.7	284.2	250	327.4	261	406.3	419.9	439.9	459.7	443.5	7.91707	8.15076	7.96578	8.35491	8.02791	8.6664	8.7139	8.78103	8.84455	8.79279	0.625704	-0.676447	8.90932e-05	0	3.41998	1000	394
Q15366	PCBP2	142.4	184	181.5	145.2	180.2	135.5	142.7	158.2	136.9	179.4	143.4	185	182.5	146.2	181.2	136.5	143.7	159.2	137.9	180.4	7.1639	7.53138	7.51175	7.1918	7.50144	7.09276	7.16692	7.3147	7.10748	7.49506	1.10548	0.144674	0.18111	0.645199	3.41998	1000	394
Q92499	DDX1	255	252.2	277.2	180.9	280.3	226.6	223.5	229.6	206	264.2	256	253.2	278.2	181.9	281.3	227.6	224.5	230.6	207	265.2	8	7.98413	8.11998	7.507	8.13597	7.83036	7.81057	7.84925	7.69349	8.05094	1.07363	0.102496	0.361912	0.78069	3.41998	1000	394
Q12905	ILF2	405.2	393.5	431.7	536.8	470.7	443.8	474.1	430.9	531.3	478.3	406.2	394.5	432.7	537.8	471.7	444.8	475.1	431.9	532.3	479.3	8.66605	8.62388	8.75722	9.07093	8.88173	8.79701	8.89209	8.75455	9.0561	8.90479	0.945437	-0.0809464	0.407764	0.813215	3.41998	1000	394
Q86WR7	PROSER2	14.5	12.6	20	14.7	23.3	24.2	16.5	20.5	19.3	21.3	15.5	13.6	21	15.7	24.3	25.2	17.5	21.5	20.3	22.3	3.9542	3.76553	4.39232	3.97269	4.60288	4.65535	4.12928	4.42626	4.34341	4.47897	0.829819	-0.269131	0.0967435	0.577406	3.41998	1000	394
P45973	CBX5	205.7	220.7	221.3	282.5	167.6	189.4	247.6	246.7	262	148.2	206.7	221.7	222.3	283.5	168.6	190.4	248.6	247.7	263	149.2	7.69139	7.79246	7.79636	8.1472	7.39746	7.57289	7.95768	7.95245	8.03892	7.2211	1.01141	0.0163689	0.875658	0.970772	3.41998	1000	394
P05198	EIF2S1	439.8	326.1	424.2	369.4	403.1	385.2	364.5	378.2	360.3	331	440.8	327.1	425.2	370.4	404.1	386.2	365.5	379.2	361.3	332	8.78398	8.35359	8.732	8.53294	8.65857	8.5932	8.51373	8.56682	8.49705	8.37504	1.07404	0.103047	0.356791	0.776848	3.41998	1000	394
P12429	ANXA3	349.4	341.4	428.7	366.6	397.6	317.1	326.1	353.2	338.7	321.1	350.4	342.4	429.7	367.6	398.6	318.1	327.1	354.2	339.7	322.1	8.45286	8.41954	8.74719	8.52199	8.6388	8.31334	8.35359	8.46842	8.40812	8.33136	1.13376	0.18111	0.0807502	0.543779	3.41998	1000	394
O00469	PLOD2	611.5	539.4	618.9	729.2	744.3	716.8	643.4	651.9	783.3	890.5	612.5	540.4	619.9	730.2	745.3	717.8	644.4	652.9	784.3	891.5	9.25857	9.07788	9.27589	9.51215	9.54168	9.48744	9.33181	9.35072	9.61526	9.80009	0.880362	-0.183831	0.0652479	0.542169	3.41998	1000	394
P46777	RPL5	669.9	709	677.2	821.6	640.4	688.7	574.5	665	723.8	726.3	670.9	710	678.2	822.6	641.4	689.7	575.5	666	724.8	727.3	9.38995	9.47168	9.40557	9.68405	9.32508	9.42983	9.16867	9.37938	9.50144	9.50641	1.04111	0.0581205	0.6066	0.88465	3.41998	1000	394
P62701	RPS4X	1644.8	1716.4	1536.5	1635	1851.5	1680.7	1385	1581.3	1677.5	1679.1	1645.8	1717.4	1537.5	1636	1852.5	1681.7	1386	1582.3	1678.5	1680.1	10.6846	10.746	10.5864	10.676	10.8553	10.7157	10.4367	10.6278	10.713	10.7143	1.04836	0.0681315	0.517419	0.8564	3.41998	1000	394
Q9UNM6	PSMD13	456.6	434.4	476.4	383.5	468.3	521.7	460.3	448.9	431.6	482.2	457.6	435.4	477.4	384.5	469.3	522.7	461.3	449.9	432.6	483.2	8.83794	8.7662	8.89905	8.58684	8.87437	9.02984	8.84956	8.81346	8.75689	8.91648	0.945818	-0.0803652	0.401528	0.809769	3.41998	1000	394
Q6P2E9	EDC4	46.7	20.7	35.3	31.3	27.2	32	28.9	26.3	35.8	28.3	47.7	21.7	36.3	32.3	28.2	33	29.9	27.3	36.8	29.3	5.57592	4.43962	5.1819	5.01346	4.81762	5.04439	4.90207	4.77083	5.20163	4.87283	1.03337	0.0473529	0.776294	0.943382	3.41998	1000	394
P62750	RPL23A	1666.9	1633.9	1548.6	1898.4	1043.3	1908.6	1852.7	1746.2	1829.9	1095.9	1667.9	1634.9	1549.6	1899.4	1044.3	1909.6	1853.7	1747.2	1830.9	1096.9	10.7038	10.675	10.5977	10.8913	10.0283	10.8991	10.8562	10.7708	10.8383	10.0992	0.924343	-0.113499	0.242886	0.712707	3.41998	1000	394
Q9H307	PNN	68.8	81.1	85.6	115.9	65.6	78.4	88.5	72.3	102.1	66.2	69.8	82.1	86.6	116.9	66.6	79.4	89.5	73.3	103.1	67.2	6.12516	6.35931	6.4363	6.86913	6.05745	6.31107	6.48382	6.19574	6.6879	6.07039	1.01374	0.0196856	0.858161	0.966502	3.41998	1000	394
P61158	ACTR3	328.6	399.9	364.7	373.5	349.2	323.4	340.9	387.1	322.9	380.5	329.6	400.9	365.7	374.5	350.2	324.4	341.9	388.1	323.9	381.5	8.36457	8.6471	8.51452	8.54882	8.45204	8.34163	8.41743	8.60028	8.3394	8.57554	1.03566	0.0505512	0.634412	0.89115	3.41998	1000	394
O43290	SART1	47.8	29.5	38	53.6	16.7	53	33.5	45	38.3	21	48.8	30.5	39	54.6	17.7	54	34.5	46	39.3	22	5.60881	4.93074	5.2854	5.77083	4.14568	5.75489	5.10852	5.52356	5.29646	4.45943	0.945873	-0.0802815	0.578666	0.88465	3.41998	1000	394
P12268	IMPDH2	570	673	612.4	488.9	722.2	465.2	533.5	622	593.8	769.5	571	674	613.4	489.9	723.2	466.2	534.5	623	594.8	770.5	9.15735	9.3966	9.26068	8.93634	9.49825	8.86481	9.06205	9.28309	9.21626	9.58965	1.03288	0.0466758	0.718494	0.930138	3.41998	1000	394
P28331	NDUFS1	57.5	45.2	66.4	72.5	77.8	65.3	76.2	73.4	97.5	76.8	58.5	46.2	67.4	73.5	78.8	66.3	77.2	74.4	98.5	77.8	5.87036	5.52982	6.07468	6.19967	6.30012	6.05094	6.27053	6.21723	6.62205	6.2817	0.815888	-0.293558	0.0632873	0.542169	3.41998	1000	394
P13798	APEH	188.2	205.4	189.3	157.5	164.4	196.2	189.9	163.2	152.9	170.8	189.2	206.4	190.3	158.5	165.4	197.2	190.9	164.2	153.9	171.8	7.56377	7.6893	7.57213	7.30834	7.36982	7.62352	7.57667	7.35931	7.26585	7.42459	1.03576	0.0506837	0.592799	0.88465	3.41998	1000	394
O95793	STAU1	116.7	128.7	133.4	140.7	96	143.1	152.4	139.7	137.4	110.2	117.7	129.7	134.4	141.7	97	144.1	153.4	140.7	138.4	111.2	6.87897	7.01903	7.07039	7.1467	6.59991	7.17093	7.26115	7.13648	7.1127	6.79701	0.899594	-0.152654	0.155119	0.634349	3.41998	1000	394
Q16658	FSCN1	332.8	357.4	254.2	195.9	240.5	300.4	362	296.8	259.5	292.2	333.8	358.4	255.2	196.9	241.5	301.4	363	297.8	260.5	293.2	8.38284	8.48543	7.99548	7.62132	7.91588	8.23554	8.50383	8.2182	8.02514	8.19574	0.897822	-0.155498	0.222491	0.686354	3.41998	1000	394
O60313	OPA1	46.8	57.5	45.1	47.6	44	43.5	49	47.2	49.9	45.7	47.8	58.5	46.1	48.6	45	44.5	50	48.2	50.9	46.7	5.57894	5.87036	5.52669	5.60288	5.49185	5.47573	5.64386	5.59096	5.66959	5.54535	1.02034	0.0290481	0.765529	0.942308	3.41998	1000	394
P09601	HMOX1	698.3	753.1	404.8	405	401.7	459.4	447.7	262	268.7	277.5	699.3	754.1	405.8	406	402.7	460.4	448.7	263	269.7	278.5	9.44977	9.55861	8.66463	8.66534	8.65356	8.84674	8.80961	8.03892	8.07521	8.12153	1.53685	0.619977	4.85098e-05	0	3.41998	1000	394
Q02878	RPL6	2462.7	2509.8	2329.6	2939.7	2615.6	2664.4	2231.7	2337.2	2869.9	2777.6	2463.7	2510.8	2330.6	2940.7	2616.6	2665.4	2232.7	2338.2	2870.9	2778.6	11.2666	11.2939	11.1865	11.5219	11.3535	11.3801	11.1246	11.1912	11.4873	11.4401	0.999879	-0.000174584	0.998424	0.998732	3.41998	1000	394
Q9UN86	G3BP2	34.2	37.2	32.7	28.1	20.6	48.1	46.6	33.3	35.4	19.4	35.2	38.2	33.7	29.1	21.6	49.1	47.6	34.3	36.4	20.4	5.1375	5.2555	5.07468	4.86295	4.43296	5.61765	5.57289	5.10014	5.18587	4.3505	0.862926	-0.212691	0.117675	0.612319	3.41998	1000	394
Q9NWH9	SLTM	88.5	69.2	92.7	93.3	64.6	109.4	82.6	68.8	94.8	73.2	89.5	70.2	93.7	94.3	65.6	110.4	83.6	69.8	95.8	74.2	6.48382	6.1334	6.54998	6.55919	6.03562	6.7866	6.38543	6.12516	6.58195	6.21335	0.955219	-0.0660963	0.633116	0.891054	3.41998	1000	394
O60763	USO1	173	146.2	159.9	158.5	162.5	173.4	177.2	162.5	164.4	186.3	174	147.2	160.9	159.5	163.5	174.4	178.2	163.5	165.4	187.3	7.44294	7.20163	7.33002	7.31741	7.35315	7.44626	7.47735	7.35315	7.36982	7.54921	0.926508	-0.110124	0.27179	0.731986	3.41998	1000	394
P49419	ALDH7A1	65	80.4	68.7	52.5	81.7	60.6	77.9	55.3	77.9	81.6	66	81.4	69.7	53.5	82.7	61.6	78.9	56.3	78.9	82.6	6.04439	6.34696	6.12309	5.74147	6.36982	5.94486	6.30195	5.81506	6.30195	6.36807	0.985388	-0.0212356	0.882158	0.971528	3.41998	1000	394
O00148	DDX39A	136.8	83	98.2	138.3	96.4	150.4	115.9	110.8	140.1	103.3	137.8	84	99.2	139.3	97.4	151.4	116.9	111.8	141.1	104.3	7.10643	6.39232	6.63227	7.12205	6.60585	7.24222	6.86913	6.80478	7.14057	6.7046	0.882412	-0.180476	0.131185	0.623418	3.41998	1000	394
P23528	CFL1	1100.2	946.7	939.4	619.7	1026	1024.8	993.5	1017.5	799.3	1061.5	1101.2	947.7	940.4	620.7	1027	1025.8	994.5	1018.5	800.3	1062.5	10.1049	9.88829	9.87713	9.27775	10.0042	10.0025	9.95783	9.99223	9.6444	10.0532	0.933294	-0.099597	0.370373	0.784553	3.41998	1000	394
Q12931	TRAP1	84	66.1	81	127.3	89.5	85.5	70.6	79.4	98.2	82.5	85	67.1	82	128.3	90.5	86.5	71.6	80.4	99.2	83.5	6.40939	6.06824	6.35755	7.00338	6.49985	6.43463	6.16189	6.32912	6.63227	6.3837	1.05655	0.079359	0.478537	0.840708	3.41998	1000	394
P51149	RAB7A	458.5	461.2	351.3	441.2	402.6	519.4	473.8	382	438.7	431.5	459.5	462.2	352.3	442.2	403.6	520.4	474.8	383	439.7	432.5	8.84392	8.85237	8.46066	8.78856	8.65678	9.02348	8.89118	8.5812	8.78038	8.75656	0.942067	-0.0860986	0.323684	0.754858	3.41998	1000	394
O94906	PRPF6	94.6	104.9	110.8	106.6	128.5	74	90.2	97.8	111.1	109.6	95.6	105.9	111.8	107.6	129.5	75	91.2	98.8	112.1	110.6	6.57894	6.72656	6.80478	6.74953	7.01681	6.22882	6.51096	6.62644	6.80864	6.78921	1.13486	0.182509	0.109041	0.60687	3.41998	1000	394
O94973	AP2A2	114.4	118.9	115.2	103.8	103.5	116.9	113.4	113.7	130.1	105.1	115.4	119.9	116.2	104.8	104.5	117.9	114.4	114.7	131.1	106.1	6.8505	6.90569	6.86047	6.71149	6.70736	6.88142	6.83794	6.84172	7.03452	6.72928	0.960677	-0.0578764	0.578599	0.88465	3.41998	1000	394
P16070	CD44	551.3	504.4	399.5	582.8	432.3	602.5	527.8	423.8	489.1	484.3	552.3	505.4	400.5	583.8	433.3	603.5	528.8	424.8	490.1	485.3	9.10931	8.98128	8.64566	9.18933	8.75922	9.23721	9.04658	8.73064	8.93693	8.92273	0.9741	-0.0378584	0.721623	0.930195	3.41998	1000	394
P18124	RPL7	863.6	928.6	852.3	1126.6	827.4	915.6	838	914	970.4	691.5	864.6	929.6	853.3	1127.6	828.4	916.6	839	915	971.4	692.5	9.75589	9.86047	9.73691	10.139	9.69418	9.84015	9.71253	9.83763	9.92392	9.43567	1.06239	0.0873185	0.427058	0.822955	3.41998	1000	394
P37837	TALDO1	1269.7	1150.5	970.8	809.4	901.6	1285.3	1188	958.6	884.3	863.8	1270.7	1151.5	971.8	810.4	902.6	1286.3	1189	959.6	885.3	864.8	10.3114	10.1693	9.92452	9.66249	9.81794	10.329	10.2155	9.90629	9.79002	9.75622	0.984672	-0.0222847	0.787452	0.94721	3.41998	1000	394
P62195	PSMC5	277.9	241.7	260.9	205.3	277.5	232.6	245	231.3	239.7	272.5	278.9	242.7	261.9	206.3	278.5	233.6	246	232.3	240.7	273.5	8.1236	7.92303	8.03287	7.6886	8.12153	7.8679	7.94251	7.85985	7.91109	8.0954	1.02995	0.0425789	0.701154	0.928274	3.41998	1000	394
P38606	ATP6V1A	286.8	294.3	272.8	221	247.1	263.2	231.5	229.2	215.5	230.7	287.8	295.3	273.8	222	248.1	264.2	232.5	230.2	216.5	231.7	8.16892	8.20604	8.09698	7.79442	7.95478	8.04549	7.86109	7.84674	7.75822	7.85611	1.1256	0.170696	0.110642	0.60687	3.41998	1000	394
P12236	SLC25A6	119.4	115.7	109.3	160.2	107.5	124.8	141.1	121.2	158.5	114.4	120.4	116.7	110.3	161.2	108.5	125.8	142.1	122.2	159.5	115.4	6.91169	6.86666	6.78529	7.33271	6.76155	6.97499	7.15076	6.9331	7.31741	6.8505	0.924168	-0.113773	0.249164	0.712707	3.41998	1000	394
P56192	MARS1	139	181.7	156.8	122.3	174.5	164.4	133.4	164	114	167.6	140	182.7	157.8	123.3	175.5	165.4	134.4	165	115	168.6	7.12928	7.51333	7.30195	6.94603	7.45533	7.36982	7.07039	7.36632	6.84549	7.39746	1.04195	0.0592895	0.643216	0.894921	3.41998	1000	394
O75367	MACROH2A1	457.4	499	423.7	535.2	580.1	484.9	1044.1	449.3	541	572.3	458.4	500	424.7	536.2	581.1	485.9	1045.1	450.3	542	573.3	8.84046	8.96578	8.7303	9.06663	9.18264	8.92452	10.0294	8.81474	9.08215	9.16315	0.843446	-0.245632	0.199541	0.656455	3.41998	1000	394
Q9Y263	PLAA	114.4	115.4	116	93.4	117.3	104.9	90	112.8	105.4	143.8	115.4	116.4	117	94.4	118.3	105.9	91	113.8	106.4	144.8	6.8505	6.86295	6.87036	6.56071	6.88631	6.72656	6.50779	6.83036	6.73335	7.17792	1.00763	0.0109701	0.929862	0.980013	3.41998	1000	394
Q13098	GPS1	22.4	26.9	32.2	40.9	25.9	30.9	25.5	26.9	26.1	30.3	23.4	27.9	33.2	41.9	26.9	31.9	26.5	27.9	27.1	31.3	4.54844	4.80219	5.05311	5.38888	4.74953	4.99548	4.72792	4.80219	4.76022	4.96809	1.04077	0.0576488	0.730314	0.932074	3.41998	1000	394
P62277	RPS13	613.7	565.6	572.5	648.5	610.1	652.9	578.1	546.6	594.7	599.7	614.7	566.6	573.5	649.5	611.1	653.9	579.1	547.6	595.7	600.7	9.26374	9.14619	9.16365	9.34319	9.25526	9.35293	9.17767	9.09698	9.21844	9.2305	1.01333	0.0191018	0.822825	0.955409	3.41998	1000	394
P34897	SHMT2	649.8	594.6	603	775.3	668.7	622.1	533.1	620.3	637.3	628.2	650.8	595.6	604	776.3	669.7	623.1	534.1	621.3	638.3	629.2	9.34607	9.2182	9.2384	9.60047	9.38737	9.28332	9.06097	9.27915	9.31809	9.29737	1.07947	0.110324	0.271203	0.731986	3.41998	1000	394
P33992	MCM5	201.9	193.1	238.2	233.2	210	206.5	184.7	240.9	226.1	216.4	202.9	194.1	239.2	234.2	211	207.5	185.7	241.9	227.1	217.4	7.66463	7.60066	7.90207	7.8716	7.7211	7.69697	7.53683	7.91827	7.82718	7.76421	1.0023	0.00331898	0.964314	0.990241	3.41998	1000	394
O60716	CTNND1	36.5	51.7	37	51	35.2	24.9	41.9	39	34.1	38.4	37.5	52.7	38	52	36.2	25.9	42.9	40	35.1	39.4	5.22882	5.71973	5.24793	5.70044	5.17792	4.69488	5.42291	5.32193	5.1334	5.30012	1.18125	0.24032	0.133545	0.623418	3.41998	1000	394
Q9Y3I0	RTCB	376.8	388.7	391.7	312.2	354.3	359.7	365.7	353	361.9	343.5	377.8	389.7	392.7	313.2	355.3	360.7	366.7	354	362.9	344.5	8.56148	8.60622	8.61728	8.29094	8.47289	8.49466	8.51846	8.46761	8.50343	8.42836	1.01908	0.0272622	0.783578	0.946768	3.41998	1000	394
Q9BUQ8	DDX23	48.7	37.1	43.3	46.1	46.6	41.7	32.6	34.9	51.4	48.4	49.7	38.1	44.3	47.1	47.6	42.7	33.6	35.9	52.4	49.4	5.63517	5.25172	5.46923	5.55766	5.57289	5.41616	5.07039	5.16591	5.71149	5.62644	1.07122	0.0992546	0.395195	0.80207	3.41998	1000	394
P21796	VDAC1	340.7	343	242.4	287.9	302.5	282	354.9	319.4	280.5	346.9	341.7	344	243.4	288.9	303.5	283	355.9	320.4	281.5	347.9	8.41659	8.42626	7.92719	8.17443	8.24555	8.14466	8.47533	8.32373	8.13699	8.44253	0.954856	-0.0666442	0.602767	0.88465	3.41998	1000	394
P48444	ARCN1	159.9	167.8	157.6	136.9	99	138.3	157.7	142.2	135	83.2	160.9	168.8	158.6	137.9	100	139.3	158.7	143.2	136	84.2	7.33002	7.39917	7.30925	7.10748	6.64386	7.12205	7.31016	7.16189	7.08746	6.39575	1.10381	0.142493	0.140114	0.626911	3.41998	1000	394
P27694	RPA1	83.6	68.6	90.3	71.3	99.1	70.3	62	93.6	97.9	93.5	84.6	69.6	91.3	72.3	100.1	71.3	63	94.6	98.9	94.5	6.40259	6.12102	6.51254	6.17592	6.6453	6.15583	5.97728	6.56377	6.6279	6.56224	0.995898	-0.00593068	0.962704	0.990241	3.41998	1000	394
Q9P258	RCC2	315	204	285.2	313.3	261.4	321.3	271.1	334	351	323.3	316	205	286.2	314.3	262.4	322.3	272.1	335	352	324.3	8.30378	7.67948	8.16088	8.296	8.03562	8.33226	8.08799	8.38802	8.45943	8.34119	0.854632	-0.226625	0.0518503	0.506849	3.41998	1000	394
Q9NQZ2	UTP3	22.1	25.5	22.8	24.9	10.5	26.9	23.4	27.2	25.6	20.3	23.1	26.5	23.8	25.9	11.5	27.9	24.4	28.2	26.6	21.3	4.52982	4.72792	4.57289	4.69488	3.52356	4.80219	4.60881	4.81762	4.73335	4.41278	0.832119	-0.265138	0.131416	0.623418	3.41998	1000	394
P18621	RPL17	496.6	485.2	544.1	539.5	388.5	529.4	506.9	551.2	511.9	390.2	497.6	486.2	545.1	540.5	389.5	530.4	507.9	552.2	512.9	391.2	8.95884	8.92541	9.09038	9.07815	8.60548	9.05094	8.9884	9.10905	9.00253	8.61176	0.985628	-0.020885	0.795945	0.950413	3.41998	1000	394
P36871	PGM1	133.9	114.5	130.7	88	188	139.1	121.9	142.3	117.5	179.7	134.9	115.5	131.7	89	189	140.1	122.9	143.3	118.5	180.7	7.07575	6.85175	7.04111	6.47573	7.56224	7.13031	6.94134	7.16289	6.88874	7.49745	0.918383	-0.122832	0.284367	0.739336	3.41998	1000	394
P08237	PFKM	101	142	112.6	122.5	133.4	122.9	96.3	112.9	102.8	150.2	102	143	113.6	123.5	134.4	123.9	97.3	113.9	103.8	151.2	6.67243	7.15987	6.82782	6.94837	7.07039	6.95303	6.60437	6.83162	6.69766	7.24031	1.04999	0.0703742	0.636686	0.89311	3.41998	1000	394
A6NHR9	SMCHD1	28.2	22.9	43.2	54.5	43.9	31.1	46.2	38.6	35.3	55	29.2	23.9	44.2	55.5	44.9	32.1	47.2	39.6	36.3	56	4.8679	4.57894	5.46597	5.79442	5.48864	5.0045	5.56071	5.30743	5.1819	5.80735	0.911803	-0.133206	0.531928	0.859918	3.41998	1000	394
Q16181	SEPTIN7	178.4	172	175.6	186.3	151.4	175.2	142.5	210.9	199.9	167.5	179.4	173	176.6	187.3	152.4	176.2	143.5	211.9	200.9	168.5	7.48704	7.43463	7.46434	7.54921	7.25172	7.46107	7.16491	7.72724	7.65033	7.3966	0.970874	-0.0426447	0.711352	0.930138	3.41998	1000	394
P15880	RPS2	2065	2213.3	2135	2090.2	2412.8	2165	1887.2	2053.4	2106.3	2287	2066	2214.3	2136	2091.2	2413.8	2166	1888.2	2054.4	2107.3	2288	11.0126	11.1126	11.0607	11.0301	11.2371	11.0808	10.8828	11.0045	11.0412	11.1599	1.04016	0.056799	0.547194	0.878543	3.41998	1000	394
P38919	EIF4A3	192.6	160.7	197.6	241.9	181.2	193.7	179.8	193.1	224.8	174.3	193.6	161.7	198.6	242.9	182.2	194.7	180.8	194.1	225.8	175.3	7.59694	7.33718	7.63372	7.92422	7.50938	7.60511	7.49825	7.60066	7.8189	7.45368	1.00345	0.00496611	0.954587	0.987582	3.41998	1000	394
Q9Y5K6	CD2AP	106.9	75.2	114.4	101.8	46.5	105.1	93.7	111.7	100.3	43.2	107.9	76.2	115.4	102.8	47.5	106.1	94.7	112.7	101.3	44.2	6.75355	6.25172	6.8505	6.6837	5.56986	6.72928	6.56529	6.81634	6.66249	5.46597	0.982131	-0.0260121	0.804548	0.952346	3.41998	1000	394
Q16543	CDC37	258.1	338.3	354.2	301.7	414.4	307.2	336.2	348.7	277.3	395.8	259.1	339.3	355.2	302.7	415.4	308.2	337.2	349.7	278.3	396.8	8.01737	8.40642	8.47249	8.24174	8.69836	8.26772	8.39746	8.44997	8.1205	8.63227	0.995636	-0.00631004	0.948495	0.985536	3.41998	1000	394
Q14019	COTL1	473.9	454.5	550	403.8	358.8	442.8	464.9	545.7	457.2	392.6	474.9	455.5	551	404.8	359.8	443.8	465.9	546.7	458.2	393.6	8.89148	8.83131	9.10591	8.66107	8.49105	8.79377	8.86388	9.09461	8.83983	8.62059	0.968369	-0.0463711	0.619282	0.88465	3.41998	1000	394
Q99798	ACO2	60.4	66.1	65.2	59.6	59.5	64.1	50.4	55.4	64.2	64.4	61.4	67.1	66.2	60.6	60.5	65.1	51.4	56.4	65.2	65.4	5.94017	6.06824	6.04876	5.92125	5.91886	6.02459	5.6837	5.81762	6.0268	6.03122	1.0444	0.0626704	0.610374	0.88465	3.41998	1000	394
P07384	CAPN1	180.5	182	165.6	161.4	152.3	180.7	240.9	177.5	175.1	168.9	181.5	183	166.6	162.4	153.3	181.7	241.9	178.5	176.1	169.9	7.50383	7.5157	7.38024	7.34341	7.26021	7.50541	7.91827	7.47978	7.46025	7.40854	0.898897	-0.153773	0.166282	0.645199	3.41998	1000	394
P14314	PRKCSH	1181.9	1023.4	1197.2	1221.5	1394.1	1019.9	1190.4	1189	1154	1290.2	1182.9	1024.4	1198.2	1222.5	1395.1	1020.9	1191.4	1190	1155	1291.2	10.2081	10.0006	10.2267	10.2556	10.4462	9.99563	10.2184	10.2167	10.1737	10.3345	1.02784	0.0396225	0.706209	0.928984	3.41998	1000	394
Q9NQC3	RTN4	352.6	496.9	248	483	273.6	368	286.9	341.7	432.3	419.6	353.6	497.9	249	484	274.6	369	287.9	342.7	433.3	420.6	8.46597	8.95971	7.96	8.91886	8.10119	8.52748	8.16942	8.4208	8.75922	8.71631	0.974343	-0.0374982	0.851012	0.966502	3.41998	1000	394
Q06323	PSME1	138.3	128.7	159.6	128	160.3	132.5	143.1	155.3	132.8	157.1	139.3	129.7	160.6	129	161.3	133.5	144.1	156.3	133.8	158.1	7.12205	7.01903	7.32733	7.01123	7.3336	7.0607	7.17093	7.28817	7.06393	7.30469	0.989632	-0.015036	0.861623	0.966502	3.41998	1000	394
P54727	RAD23B	413.9	347.8	437.3	333.5	418.4	379.8	373.2	409	434.2	404.6	414.9	348.8	438.3	334.5	419.4	380.8	374.2	410	435.2	405.6	8.69662	8.44626	8.77577	8.38586	8.71218	8.57289	8.54767	8.67948	8.76553	8.66391	0.970932	-0.0425575	0.714537	0.930138	3.41998	1000	394
P27797	CALR	665.5	558.9	599.8	571.8	764.9	711.1	678	651.9	712.6	869.6	666.5	559.9	600.8	572.8	765.9	712.1	679	652.9	713.6	870.6	9.38046	9.12903	9.23074	9.16189	9.58101	9.47594	9.40727	9.35072	9.47897	9.76587	0.871078	-0.199127	0.0534375	0.506849	3.41998	1000	394
Q15642	TRIP10	47.3	22.6	49.7	41.2	56.5	53.9	47.6	52.7	43.3	45.3	48.3	23.6	50.7	42.2	57.5	54.9	48.6	53.7	44.3	46.3	5.59395	4.56071	5.66391	5.39917	5.84549	5.77873	5.60288	5.74685	5.46923	5.53294	0.862454	-0.213481	0.28151	0.738095	3.41998	1000	394
Q92621	NUP205	40.9	48.9	47.6	70.1	42.4	44.8	37.9	49.7	64.7	32.9	41.9	49.9	48.6	71.1	43.4	45.8	38.9	50.7	65.7	33.9	5.38888	5.64097	5.60288	6.15178	5.43962	5.51728	5.2817	5.66391	6.03782	5.08321	1.09281	0.128042	0.313667	0.748457	3.41998	1000	394
P28838	LAP3	306.3	289.9	308.3	320.7	267.4	361	287	333.3	303.8	232	307.3	290.9	309.3	321.7	268.4	362	288	334.3	304.8	233	8.2635	8.18438	8.27286	8.32957	8.06824	8.49985	8.16993	8.385	8.25172	7.86419	0.992801	-0.0104232	0.920853	0.977882	3.41998	1000	394
Q06124	PTPN11	102.1	55.7	81	55.2	63.7	83.9	65.7	87.1	76	67.7	103.1	56.7	82	56.2	64.7	84.9	66.7	88.1	77	68.7	6.6879	5.82528	6.35755	5.8125	6.01569	6.40769	6.05961	6.46107	6.26679	6.10224	0.920381	-0.119696	0.377942	0.793842	3.41998	1000	394
Q7Z2W4	ZC3HAV1	33.2	33.3	33.6	37.4	33.9	26.1	38.6	26	34.3	35	34.2	34.3	34.6	38.4	34.9	27.1	39.6	27	35.3	36	5.09592	5.10014	5.1127	5.26303	5.12516	4.76022	5.30743	4.75489	5.1416	5.16993	1.08116	0.112579	0.384711	0.798675	3.41998	1000	394
Q99459	CDC5L	144.6	152.2	111.3	151.9	85.3	166.4	132.9	135.9	152.6	91.6	145.6	153.2	112.3	152.9	86.3	167.4	133.9	136.9	153.6	92.6	7.18587	7.25927	6.81121	7.25644	6.43129	7.38716	7.06501	7.09698	7.26303	6.53294	0.945922	-0.080207	0.479276	0.840708	3.41998	1000	394
P39019	RPS19	979.1	1326.8	1123	1344.5	1086.4	952.3	1111.5	1107.5	1157.8	1007.6	980.1	1327.8	1124	1345.5	1087.4	953.3	1112.5	1108.5	1158.8	1008.6	9.93679	10.3748	10.1344	10.3939	10.0867	9.89679	10.1196	10.1144	10.1784	9.97814	1.09267	0.127861	0.193062	0.651786	3.41998	1000	394
Q9UBE0	SAE1	278.8	219.8	231.1	214	217	178	204	194	216.8	181.5	279.8	220.8	232.1	215	218	179	205	195	217.8	182.5	8.12825	7.7866	7.8586	7.74819	7.76818	7.48382	7.67948	7.60733	7.76686	7.51175	1.18766	0.248118	0.0829829	0.543779	3.41998	1000	394
Q9Y617	PSAT1	222.3	276.7	170.5	124.4	262	271.1	270.4	264.4	208.2	287.9	223.3	277.7	171.5	125.4	263	272.1	271.4	265.4	209.2	288.9	7.80284	8.11738	7.42206	6.97039	8.03892	8.08799	8.08428	8.05202	7.70874	8.17443	0.783947	-0.351172	0.0394017	0.452991	3.41998	1000	394
P08559	PDHA1	151.2	132.8	133.6	160.1	123.4	153.5	126.4	135.2	153	123	152.2	133.8	134.6	161.1	124.4	154.5	127.4	136.2	154	124	7.24982	7.06393	7.07253	7.33181	6.95884	7.27146	6.99322	7.08958	7.26679	6.9542	1.0142	0.0203397	0.78931	0.94721	3.41998	1000	394
P52789	HK2	27.9	27	38	38.7	60.3	17.8	21.4	46	36	62.3	28.9	28	39	39.7	61.3	18.8	22.4	47	37	63.3	4.853	4.80735	5.2854	5.31107	5.93782	4.23266	4.48543	5.55459	5.20945	5.98413	1.10625	0.145675	0.34823	0.770982	3.41998	1000	394
P42224	STAT1	268.2	247	249.7	234.9	307.9	356.6	290.1	279.1	288.1	323.7	269.2	248	250.7	235.9	308.9	357.6	291.1	280.1	289.1	324.7	8.07253	7.9542	7.96982	7.88203	8.271	8.4822	8.18537	8.1298	8.17542	8.34296	0.850724	-0.233237	0.0401405	0.452991	3.41998	1000	394
Q15181	PPA1	360.4	362.4	354.8	272.6	392.5	279.2	370.3	324.9	280.3	391.2	361.4	363.4	355.8	273.6	393.5	280.2	371.3	325.9	281.3	392.2	8.49745	8.50541	8.47492	8.09592	8.62022	8.13031	8.53644	8.34829	8.13597	8.61545	1.06105	0.0854965	0.438133	0.824373	3.41998	1000	394
P62241	RPS8	871	1041.7	979	1019.4	1147.7	935.3	878	936.8	922.5	1003.1	872	1042.7	980	1020.4	1148.7	936.3	879	937.8	923.5	1004.1	9.76818	10.0261	9.93664	9.99492	10.1658	9.87083	9.77972	9.87314	9.85097	9.97169	1.07852	0.10906	0.294486	0.739336	3.41998	1000	394
Q14690	PDCD11	52.8	49.3	74.6	57.3	89.4	55.2	70	66.1	65.4	83.5	53.8	50.3	75.6	58.3	90.4	56.2	71	67.1	66.4	84.5	5.74953	5.65249	6.24031	5.86542	6.49825	5.8125	6.14975	6.06824	6.05311	6.40088	0.935822	-0.0956934	0.472245	0.84009	3.41998	1000	394
Q96AG4	LRRC59	564.7	522.6	519.5	561.2	523.4	617.9	512.4	576.1	622.3	536.5	565.7	523.6	520.5	562.2	524.4	618.9	513.4	577.1	623.3	537.5	9.14389	9.03232	9.02375	9.13494	9.03452	9.27356	9.00394	9.17268	9.28378	9.07012	0.941524	-0.0869302	0.328257	0.758569	3.41998	1000	394
Q14677	CLINT1	61.5	58.8	79.6	60.8	32.1	92.8	66.5	64.7	83	36.1	62.5	59.8	80.6	61.8	33.1	93.8	67.5	65.7	84	37.1	5.96578	5.90207	6.33271	5.94953	5.04876	6.55152	6.07682	6.03782	6.39232	5.21335	0.86179	-0.214592	0.180008	0.645199	3.41998	1000	394
Q9Y570	PPME1	156.5	132.2	605.1	539.2	203.8	117.7	95.4	380.1	326.3	112.5	157.5	133.2	606.1	540.2	204.8	118.7	96.4	381.1	327.3	113.5	7.29921	7.05745	9.24341	9.07735	7.67807	6.89118	6.59096	8.57403	8.35447	6.82655	1.54078	0.623662	0.000300254	0	3.41998	1000	394
Q5QJE6	DNTTIP2	20.1	19.5	22.4	30.2	13.1	19.5	33.2	18.9	28.8	19.7	21.1	20.5	23.4	31.2	14.1	20.5	34.2	19.9	29.8	20.7	4.39917	4.35755	4.54844	4.96347	3.81762	4.35755	5.09592	4.3147	4.89724	4.37156	0.876519	-0.190143	0.288776	0.739336	3.41998	1000	394
P31153	MAT2A	412	448.9	424.4	444.3	385.5	486.6	411.6	436.3	443.8	376.9	413	449.9	425.4	445.3	386.5	487.6	412.6	437.3	444.8	377.9	8.69	8.81346	8.73268	8.79863	8.59432	8.92955	8.6886	8.77248	8.79701	8.56186	0.983446	-0.0240829	0.805793	0.952346	3.41998	1000	394
P40429	RPL13A	1252	1484.8	1352.2	1585.6	1553.3	1421.6	1351	1359.9	1427.5	1214.3	1253	1485.8	1353.2	1586.6	1554.3	1422.6	1352	1360.9	1428.5	1215.3	10.2912	10.537	10.4022	10.6317	10.602	10.4743	10.4009	10.4103	10.4803	10.2471	1.06455	0.090241	0.44267	0.826422	3.41998	1000	394
P20073	ANXA7	191.9	188.9	175.6	174.1	159.8	172.6	176	171.5	186	156.4	192.9	189.9	176.6	175.1	160.8	173.6	177	172.5	187	157.4	7.59171	7.5691	7.46434	7.45204	7.32912	7.43962	7.46761	7.43045	7.54689	7.29829	1.03146	0.0446877	0.615809	0.88465	3.41998	1000	394
P51659	HSD17B4	116.8	97.9	115	109.3	135.7	132.3	94.4	114.4	127.7	151.9	117.8	98.9	116	110.3	136.7	133.3	95.4	115.4	128.7	152.9	6.8802	6.6279	6.85798	6.78529	7.09487	7.05853	6.57592	6.8505	7.00787	7.25644	0.932641	-0.100606	0.314425	0.749235	3.41998	1000	394
P15170	GSPT1	804.5	856.7	853.5	754.1	840.3	747.3	698.1	799.3	783.8	838.1	805.5	857.7	854.5	755.1	841.3	748.3	699.1	800.3	784.8	839.1	9.65374	9.74433	9.73894	9.56052	9.71648	9.54747	9.44936	9.6444	9.61618	9.7127	1.06347	0.0887804	0.382391	0.797872	3.41998	1000	394
O00231	PSMD11	759.9	897	723.4	831.1	628.1	775	700.2	740.7	823.8	782.8	760.9	898	724.4	832.1	629.1	776	701.2	741.7	824.8	783.8	9.57156	9.81057	9.50064	9.70061	9.29715	9.59991	9.45368	9.53469	9.6879	9.61434	0.998616	-0.00199864	0.986801	0.996799	3.41998	1000	394
P60900	PSMA6	338.8	368.7	305.8	361.1	320	313.6	325.1	313.3	285.2	288.1	339.8	369.7	306.8	362.1	321	314.6	326.1	314.3	286.2	289.1	8.40854	8.53021	8.26115	8.50024	8.32643	8.29737	8.34917	8.296	8.16088	8.17542	1.10922	0.149547	0.163185	0.645199	3.41998	1000	394
P22695	UQCRC2	450.6	499.2	461.8	532	435.4	405.6	431.3	424.7	502.6	465.7	451.6	500.2	462.8	533	436.4	406.6	432.3	425.7	503.6	466.7	8.8189	8.96636	8.85425	9.05799	8.76951	8.66747	8.75589	8.73369	8.97613	8.86635	1.06695	0.0934944	0.340305	0.770982	3.41998	1000	394
Q96FW1	OTUB1	32.9	29.6	37.8	24.4	29.7	31.3	36.7	35.4	24.6	26.8	33.9	30.6	38.8	25.4	30.7	32.3	37.7	36.4	25.6	27.8	5.08321	4.93546	5.27798	4.66676	4.94017	5.01346	5.23649	5.18587	4.67807	4.79701	0.998985	-0.00146502	0.988957	0.996805	3.41998	1000	394
Q96I99	SUCLG2	120.3	124.7	113.6	116.8	94.9	82.5	97.6	107.7	115	81.9	121.3	125.7	114.6	117.8	95.9	83.5	98.6	108.7	116	82.9	6.92244	6.97384	6.84046	6.8802	6.58346	6.3837	6.62352	6.76421	6.85798	6.3733	1.18061	0.239537	0.072272	0.543779	3.41998	1000	394
O95433	AHSA1	111.2	128.7	135.6	101.6	122.5	105.8	118.6	132.8	100.3	115.5	112.2	129.7	136.6	102.6	123.5	106.8	119.6	133.8	101.3	116.5	6.80993	7.01903	7.09381	6.68089	6.94837	6.73877	6.90207	7.06393	6.66249	6.86419	1.04544	0.0641158	0.409945	0.817259	3.41998	1000	394
P35269	GTF2F1	22.6	12.7	26.9	18.6	19.2	14.8	19.5	13.5	20	27.5	23.6	13.7	27.9	19.6	20.2	15.8	20.5	14.5	21	28.5	4.56071	3.7761	4.80219	4.29278	4.33628	3.98185	4.35755	3.85798	4.39232	4.83289	1.04906	0.0690968	0.762556	0.942308	3.41998	1000	394
O43242	PSMD3	342.9	306	311.1	358.4	359	313.5	304.8	312.2	332.9	362.3	343.9	307	312.1	359.4	360	314.5	305.8	313.2	333.9	363.3	8.42585	8.26209	8.28586	8.48945	8.49185	8.29692	8.25644	8.29094	8.38327	8.50502	1.03133	0.0445027	0.591379	0.88465	3.41998	1000	394
P26599	PTBP1	734.3	900.4	736.2	975	725.8	651.1	553.6	680.5	857.1	860.8	735.3	901.4	737.2	976	726.8	652.1	554.6	681.5	858.1	861.8	9.52219	9.81602	9.52591	9.93074	9.50541	9.34895	9.1153	9.41257	9.745	9.75121	1.13717	0.185449	0.239932	0.710117	3.41998	1000	394
P52701	MSH6	29.1	32.1	21	40.9	28.5	23.4	3.7	21.6	33.3	34.8	30.1	33.1	22	41.9	29.5	24.4	4.7	22.6	34.3	35.8	4.91169	5.04876	4.45943	5.38888	4.88264	4.60881	2.23266	4.49825	5.10014	5.16189	1.53467	0.617932	0.131691	0.623418	3.41998	1000	394
P55084	HADHB	242.2	273.7	237.1	230.6	196.3	217.9	178.6	188.1	220	175.1	243.2	274.7	238.1	231.6	197.3	218.9	179.6	189.1	221	176.1	7.926	8.10171	7.89542	7.85549	7.62425	7.77413	7.48864	7.56301	7.7879	7.46025	1.20229	0.265789	0.0525501	0.506849	3.41998	1000	394
P78316	NOP14	57.2	38.6	63.1	64.1	49.3	44.6	50.6	56.9	67.9	48.1	58.2	39.6	64.1	65.1	50.3	45.6	51.6	57.9	68.9	49.1	5.86295	5.30743	6.00225	6.02459	5.65249	5.51096	5.6893	5.85549	6.10643	5.61765	1.00973	0.0139729	0.914296	0.97712	3.41998	1000	394
P23526	AHCY	774.3	841.4	869.4	732.1	842.4	852.5	763.6	821.9	747.2	800	775.3	842.4	870.4	733.1	843.4	853.5	764.6	822.9	748.2	801	9.59861	9.71836	9.76553	9.51787	9.72007	9.73725	9.57856	9.68457	9.54728	9.64566	1.01778	0.0254252	0.782447	0.946687	3.41998	1000	394
Q9H4A4	RNPEP	203.9	218	205.6	186.9	218	201	220.7	190.1	172.9	176.2	204.9	219	206.6	187.9	219	202	221.7	191.1	173.9	177.2	7.67878	7.77479	7.6907	7.55382	7.77479	7.65821	7.79246	7.57818	7.44211	7.46923	1.07664	0.106532	0.292485	0.739336	3.41998	1000	394
O60884	DNAJA2	272	247.2	257.7	239.6	210	276	238.7	266.7	255.6	200	273	248.2	258.7	240.6	211	277	239.7	267.7	256.6	201	8.09276	7.95536	8.01514	7.91049	7.7211	8.11374	7.90509	8.06447	8.00338	7.65105	0.994072	-0.00857719	0.915301	0.97712	3.41998	1000	394
P13797	PLS3	330.8	286.2	314.7	320.8	293	316.4	302	283.9	283.6	256.2	331.8	287.2	315.7	321.8	294	317.4	303	284.9	284.6	257.2	8.37417	8.16591	8.30241	8.33002	8.19967	8.31016	8.24317	8.15431	8.15279	8.00675	1.07252	0.101001	0.300499	0.739336	3.41998	1000	394
P40925	MDH1	492.9	384.5	422.3	306.4	433.7	529.7	481.8	437.3	336	430.7	493.9	385.5	423.3	307.4	434.7	530.7	482.8	438.3	337	431.7	8.94808	8.59059	8.72554	8.26397	8.76388	9.05175	8.91528	8.77577	8.3966	8.75389	0.920028	-0.12025	0.241861	0.710425	3.41998	1000	394
Q9P289	STK26	20.3	17.4	23.3	20.7	16.6	21.1	23.9	21.4	19.7	20.8	21.3	18.4	24.3	21.7	17.6	22.1	24.9	22.4	20.7	21.8	4.41278	4.20163	4.60288	4.43962	4.1375	4.46597	4.63807	4.48543	4.37156	4.44626	0.918548	-0.122573	0.344583	0.770982	3.41998	1000	394
Q15008	PSMD6	452.9	356.7	412.6	279.8	403.9	465.8	352.3	401.8	390.5	409.7	453.9	357.7	413.6	280.8	404.9	466.8	353.3	402.8	391.5	410.7	8.82623	8.48261	8.69209	8.1334	8.66142	8.86666	8.46475	8.65392	8.61287	8.68194	0.935054	-0.096878	0.42645	0.822955	3.41998	1000	394
O75153	CLUH	44.7	42	41.2	45.6	54.9	64.3	42.3	46.9	53.6	57.2	45.7	43	42.2	46.6	55.9	65.3	43.3	47.9	54.6	58.2	5.51412	5.42626	5.39917	5.54226	5.80478	6.02901	5.4363	5.58195	5.77083	5.86295	0.871221	-0.198889	0.116015	0.608059	3.41998	1000	394
P06454	PTMA	601.3	421.7	651.8	576.4	650.9	657	492.8	642	637	726.1	602.3	422.7	652.8	577.4	651.9	658	493.8	643	638	727.1	9.23434	8.72349	9.3505	9.17343	9.34851	9.36194	8.94778	9.32867	9.31741	9.50601	0.91617	-0.126313	0.183043	0.645199	3.41998	1000	394
Q9NVI7	ATAD3A	125	107.2	127.8	119.1	120.1	140.3	103.3	126.6	135.1	116.5	126	108.2	128.8	120.1	121.1	141.3	104.3	127.6	136.1	117.5	6.97728	6.75756	7.00899	6.90809	6.92006	7.14262	6.7046	6.99548	7.08852	6.87652	0.967844	-0.047153	0.618446	0.88465	3.41998	1000	394
Q14258	TRIM25	151.3	139.3	167.5	143.3	199.9	161.3	174.9	161.1	167.2	196	152.3	140.3	168.5	144.3	200.9	162.3	175.9	162.1	168.2	197	7.25077	7.13237	7.3966	7.17293	7.65033	7.34252	7.45861	7.34074	7.39403	7.62205	0.925953	-0.11099	0.314916	0.749235	3.41998	1000	394
Q9NUU7	DDX19A	215.3	146.8	197.7	142.5	155.6	170.7	188.1	193.9	177.5	120.6	216.3	147.8	198.7	143.5	156.6	171.7	189.1	194.9	178.5	121.6	7.75689	7.2075	7.63445	7.16491	7.29094	7.42375	7.56301	7.60659	7.47978	6.926	1.00773	0.0111132	0.939153	0.981481	3.41998	1000	394
P37802	TAGLN2	663.7	664.9	540.7	436.2	524.2	628.2	647.2	608.7	503.8	571	664.7	665.9	541.7	437.2	525.2	629.2	648.2	609.7	504.8	572	9.37656	9.37916	9.08135	8.77215	9.03672	9.29737	9.3403	9.25196	8.97957	9.15987	0.948274	-0.0766242	0.441216	0.825416	3.41998	1000	394
O14776	TCERG1	96.6	97.5	134.8	139.1	117.9	134.3	123.8	131.4	142.9	111.5	97.6	98.5	135.8	140.1	118.9	135.3	124.8	132.4	143.9	112.5	6.60881	6.62205	7.08534	7.13031	6.8936	7.08002	6.96347	7.04876	7.16892	6.81378	0.903147	-0.146967	0.268046	0.731986	3.41998	1000	394
P46977	STT3A	42.5	57.3	31.4	48.6	32.9	73.4	47.5	56.9	77.5	67.2	43.5	58.3	32.4	49.6	33.9	74.4	48.5	57.9	78.5	68.2	5.44294	5.86542	5.01792	5.63227	5.08321	6.21723	5.59991	5.85549	6.29462	6.0917	0.658184	-0.603437	0.0106525	0.245283	3.41998	1000	394
P84243	H3-3A	2950.2	2692.8	2776	4478.1	2168.2	3160.3	5250.6	2679.3	3551.9	1801.2	2951.2	2693.8	2777	4479.1	2169.2	3161.3	5251.6	2680.3	3552.9	1802.2	11.5271	11.3954	11.4393	12.129	11.0829	11.6263	12.3585	11.3882	11.7948	10.8155	0.944802	-0.0819164	0.67261	0.91524	3.41998	1000	394
P08621	SNRNP70	235.7	212.2	221.5	243.5	176.7	237.6	201.8	221.4	244	187.9	236.7	213.2	222.5	244.5	177.7	238.6	202.8	222.4	245	188.9	7.88692	7.73606	7.79766	7.93369	7.4733	7.89845	7.66391	7.79701	7.93664	7.56148	0.995869	-0.00597246	0.938543	0.981481	3.41998	1000	394
Q9BVP2	GNL3	23.1	29.7	32.5	45.7	24.2	30	21.7	29.1	30.2	23.4	24.1	30.7	33.5	46.7	25.2	31	22.7	30.1	31.2	24.4	4.59096	4.94017	5.06609	5.54535	4.65535	4.9542	4.50462	4.91169	4.96347	4.60881	1.12586	0.171026	0.295448	0.739336	3.41998	1000	394
P11216	PYGB	169.3	172.4	141.6	153	149.4	160.7	170.5	170.4	152.1	173.7	170.3	173.4	142.6	154	150.4	161.7	171.5	171.4	153.1	174.7	7.41193	7.43796	7.15583	7.26679	7.23266	7.33718	7.42206	7.42122	7.25833	7.44874	0.948374	-0.0764716	0.467962	0.839773	3.41998	1000	394
P08865	RPSA	318.5	369.5	322.3	324.3	332.6	328.8	361.5	347.6	385.5	326.1	319.5	370.5	323.3	325.3	333.6	329.8	362.5	348.6	386.5	327.1	8.31967	8.53333	8.33673	8.34563	8.38198	8.36545	8.50184	8.44543	8.59432	8.35359	0.953524	-0.0686584	0.474683	0.840708	3.41998	1000	394
P24941	CDK2	76	55.5	75.6	77.5	73.5	96.4	52.5	77.9	74.6	69.5	77	56.5	76.6	78.5	74.5	97.4	53.5	78.9	75.6	70.5	6.26679	5.82018	6.25927	6.29462	6.21917	6.60585	5.74147	6.30195	6.24031	6.13955	0.976829	-0.0338217	0.755851	0.942308	3.41998	1000	394
Q9NTK5	OLA1	1487.5	1297.2	1550.8	1168.9	1621.8	1397.3	1303.9	1490.3	1285.3	1471	1488.5	1298.2	1551.8	1169.9	1622.8	1398.3	1304.9	1491.3	1286.3	1472	10.5396	10.3423	10.5997	10.1922	10.6643	10.4495	10.3497	10.5424	10.329	10.5236	1.02016	0.0287993	0.753085	0.942308	3.41998	1000	394
O75131	CPNE3	608.7	748.4	754.1	675.1	840	720.8	644.5	716.7	740.1	862	609.7	749.4	755.1	676.1	841	721.8	645.5	717.7	741.1	863	9.25196	9.54959	9.56052	9.40109	9.71596	9.49546	9.33427	9.48724	9.53352	9.75322	0.982878	-0.0249161	0.81811	0.952346	3.41998	1000	394
P67775	PPP2CA	79.2	58	84.7	84.8	86.2	66.3	61.6	63.9	77.1	88.8	80.2	59	85.7	85.8	87.2	67.3	62.6	64.9	78.1	89.8	6.32553	5.88264	6.42122	6.42291	6.44626	6.07253	5.96809	6.02015	6.28725	6.48864	1.0961	0.132379	0.276433	0.736254	3.41998	1000	394
Q96PK6	RBM14	143.5	111.9	112	131	66.6	144.2	121.9	150.9	146.2	75.5	144.5	112.9	113	132	67.6	145.2	122.9	151.9	147.2	76.5	7.17493	6.8189	6.82018	7.04439	6.07895	7.1819	6.94134	7.24698	7.20163	6.25739	0.883696	-0.178377	0.119013	0.614286	3.41998	1000	394
Q9Y4W6	AFG3L2	134.8	105.3	146.6	136.9	119	118.8	137.4	134.4	156.7	115.9	135.8	106.3	147.6	137.9	120	119.8	138.4	135.4	157.7	116.9	7.08534	6.732	7.20555	7.10748	6.90689	6.90448	7.1127	7.08108	7.30104	6.86913	0.968459	-0.0462365	0.70742	0.928984	3.41998	1000	394
P00367	GLUD1	123.1	145.2	123.6	139.6	141.8	131.3	114.6	139.7	132.2	145	124.1	146.2	124.6	140.6	142.8	132.3	115.6	140.7	133.2	146	6.95536	7.1918	6.96116	7.13545	7.15785	7.04767	6.853	7.13648	7.05745	7.18982	1.01638	0.0234408	0.836012	0.961566	3.41998	1000	394
Q9Y266	NUDC	446.5	424.3	400	356.4	362.9	456.4	459.2	384.2	383.1	364.5	447.5	425.3	401	357.4	363.9	457.4	460.2	385.2	384.1	365.5	8.80574	8.73234	8.64746	8.4814	8.5074	8.83731	8.84612	8.58946	8.58534	8.51373	0.972975	-0.0395252	0.636372	0.89311	3.41998	1000	394
A5YKK6	CNOT1	15.1	17.4	24.9	23.5	22.4	14.1	18.3	31.9	15.7	18	16.1	18.4	25.9	24.5	23.4	15.1	19.3	32.9	16.7	19	4.00899	4.20163	4.69488	4.61471	4.54844	3.91648	4.27053	5.04002	4.06178	4.24793	1.07653	0.106385	0.485739	0.843202	3.41998	1000	394
P23921	RRM1	145.7	111.7	155.1	137.1	111.2	136	106.1	131	128.5	83.6	146.7	112.7	156.1	138.1	112.2	137	107.1	132	129.5	84.6	7.19673	6.81634	7.28633	7.10957	6.80993	7.09803	6.74281	7.04439	7.01681	6.40259	1.13513	0.182852	0.103266	0.591093	3.41998	1000	394
O95573	ACSL3	215.8	189	244.8	223.4	250.1	184.6	227	240.1	232.2	219.9	216.8	190	245.8	224.4	251.1	185.6	228	241.1	233.2	220.9	7.76022	7.56986	7.94134	7.80993	7.97212	7.53605	7.83289	7.91349	7.86542	7.78725	1.01654	0.0236721	0.833603	0.959361	3.41998	1000	394
P05141	SLC25A5	1128.5	1277.3	1162.4	1489.6	1000.4	1341.7	1213.5	1172.4	1367.3	958	1129.5	1278.3	1163.4	1490.6	1001.4	1342.7	1214.5	1173.4	1368.3	959	10.1415	10.32	10.1841	10.5417	9.9678	10.3909	10.2461	10.1965	10.4182	9.90539	0.999721	-0.000402444	0.996676	0.998096	3.41998	1000	394
Q8WVM8	SCFD1	31.6	26.2	31.5	32.5	30.3	35.1	21.2	39.7	31.3	30.8	32.6	27.2	32.5	33.5	31.3	36.1	22.2	40.7	32.3	31.8	5.0268	4.76553	5.02237	5.06609	4.96809	5.17393	4.47249	5.34696	5.01346	4.99095	0.979569	-0.0297812	0.805744	0.952346	3.41998	1000	394
P46060	RANGAP1	228	196.3	215.4	169.8	182.2	254.3	225.6	248.5	230.3	198.3	229	197.3	216.4	170.8	183.2	255.3	226.6	249.5	231.3	199.3	7.8392	7.62425	7.75756	7.41616	7.51728	7.99605	7.824	7.9629	7.85362	7.6388	0.856079	-0.224184	0.0448481	0.487805	3.41998	1000	394
P51114	FXR1	201.3	165.2	201.3	213.6	152.3	208.6	176.8	174.8	173.3	151	202.3	166.2	202.3	214.6	153.3	209.6	177.8	175.8	174.3	152	7.66035	7.37678	7.66035	7.74551	7.26021	7.71149	7.47411	7.45779	7.44543	7.24793	1.05211	0.0732896	0.502396	0.851772	3.41998	1000	394
P05114	HMGN1	49.2	50.3	69.6	102.4	9.7	52.1	91.8	49.9	84.6	8.4	50.2	51.3	70.6	103.4	10.7	53.1	92.8	50.9	85.6	9.4	5.64962	5.68089	6.1416	6.69209	3.41954	5.73064	6.53605	5.66959	6.41954	3.23266	0.999341	-0.000951266	0.995875	0.998096	3.41998	1000	394
O00299	CLIC1	792	822.3	709.6	594.3	721.3	792.9	768.4	718.4	606	666.6	793	823.3	710.6	595.3	722.3	793.9	769.4	719.4	607	667.6	9.63118	9.68527	9.47289	9.21747	9.49645	9.63281	9.58759	9.49065	9.24555	9.38284	1.02297	0.0327652	0.690274	0.923757	3.41998	1000	394
O60749	SNX2	116.2	124.1	114.7	95.9	114	121.6	101.2	101.6	92.6	104.5	117.2	125.1	115.7	96.9	115	122.6	102.2	102.6	93.6	105.5	6.87283	6.96694	6.85425	6.59842	6.84549	6.93782	6.67525	6.68089	6.54844	6.7211	1.08289	0.114887	0.268821	0.731986	3.41998	1000	394
P53618	COPB1	216.1	216.2	286.1	221.9	270.5	278.2	227.9	246.3	268.1	278	217.1	217.2	287.1	222.9	271.5	279.2	228.9	247.3	269.1	279	7.76222	7.76288	8.16541	7.80025	8.08481	8.12516	7.83857	7.95012	8.072	8.12412	0.928594	-0.10688	0.391216	0.80207	3.41998	1000	394
P62081	RPS7	1059	1238.3	1167	1156.4	1089.8	1120.1	1058.4	1118.2	1069.6	1091.4	1060	1239.3	1168	1157.4	1090.8	1121.1	1059.4	1119.2	1070.6	1092.4	10.0498	10.2753	10.1898	10.1767	10.0912	10.1307	10.049	10.1283	10.0642	10.0933	1.04498	0.0634706	0.507039	0.853723	3.41998	1000	394
Q8NBS9	TXNDC5	440.9	489.4	442.8	501.8	475.6	414.3	474.6	496.9	443.8	511.9	441.9	490.4	443.8	502.8	476.6	415.3	475.6	497.9	444.8	512.9	8.78758	8.93782	8.79377	8.97384	8.89664	8.69801	8.8936	8.95971	8.79701	9.00253	1.00539	0.00775184	0.93667	0.981432	3.41998	1000	394
Q7L2E3	DHX30	23.5	28.9	26.3	38	29.1	30.4	17.9	16.1	28	27.7	24.5	29.9	27.3	39	30.1	31.4	18.9	17.1	29	28.7	4.61471	4.90207	4.77083	5.2854	4.91169	4.97269	4.24031	4.09592	4.85798	4.84298	1.22685	0.294963	0.123566	0.618467	3.41998	1000	394
Q00059	TFAM	395.3	338.7	354.2	466.8	366.4	283.8	256.7	254.6	334.2	254.6	396.3	339.7	355.2	467.8	367.4	284.8	257.7	255.6	335.2	255.6	8.63045	8.40812	8.47249	8.86975	8.52121	8.15381	8.00955	7.99774	8.38888	7.99774	1.38593	0.470858	0.000174699	0	3.41998	1000	394
P15559	NQO1	1328.4	1710.1	882.9	860.3	993.6	1337.3	1186.9	910.6	760.9	1038.5	1329.4	1711.1	883.9	861.3	994.6	1338.3	1187.9	911.6	761.9	1039.5	10.3766	10.7407	9.78774	9.75037	9.95797	10.3862	10.2142	9.83226	9.57346	10.0217	1.08456	0.117116	0.371041	0.784844	3.41998	1000	394
P12081	HARS1	555	498.2	544.7	478.3	523.1	576.2	536	518.8	493.1	497.5	556	499.2	545.7	479.3	524.1	577.2	537	519.8	494.1	498.5	9.11894	8.96347	9.09196	8.90479	9.0337	9.17293	9.06878	9.02181	8.94866	8.96145	0.991612	-0.0121529	0.885232	0.972357	3.41998	1000	394
Q9Y6D6	ARFGEF1	25.5	35.9	26.2	22.9	23.2	17.7	27.5	23.3	19.6	25.2	26.5	36.9	27.2	23.9	24.2	18.7	28.5	24.3	20.6	26.2	4.72792	5.20555	4.76553	4.57894	4.59694	4.22497	4.83289	4.60288	4.36457	4.71149	1.1709	0.227614	0.098065	0.577406	3.41998	1000	394
O14744	PRMT5	144.7	147.1	166.1	173.8	165.9	124.4	156	176.8	158.8	160.7	145.7	148.1	167.1	174.8	166.9	125.4	157	177.8	159.8	161.7	7.18686	7.21043	7.38457	7.44956	7.38284	6.97039	7.29462	7.47411	7.32012	7.33718	1.03066	0.0435658	0.658908	0.901809	3.41998	1000	394
P46087	NOP2	53.8	49.5	36.2	66	37.8	41.4	49.7	35.6	60.5	31.2	54.8	50.5	37.2	67	38.8	42.4	50.7	36.6	61.5	32.2	5.7761	5.65821	5.21723	6.06609	5.27798	5.40599	5.66391	5.19377	5.94251	5.00899	1.11426	0.156088	0.170536	0.645199	3.41998	1000	394
P21589	NT5E	56.1	48.8	56	75.4	65.3	67.1	79.7	84	80.8	63.1	57.1	49.8	57	76.4	66.3	68.1	80.7	85	81.8	64.1	5.83542	5.63807	5.83289	6.2555	6.05094	6.08958	6.3345	6.40939	6.35403	6.00225	0.803636	-0.315386	0.0552406	0.506849	3.41998	1000	394
P31930	UQCRC1	164.6	194.1	159.2	214.4	181.7	125.1	157.7	168.2	182.4	189	165.6	195.1	160.2	215.4	182.7	126.1	158.7	169.2	183.4	190	7.37156	7.60807	7.32373	7.75087	7.51333	6.97842	7.31016	7.40259	7.51885	7.56986	1.11538	0.157538	0.212389	0.672956	3.41998	1000	394
Q14847	LASP1	39.5	54.2	46.7	40.4	20.2	37.1	36	51.9	38	19	40.5	55.2	47.7	41.4	21.2	38.1	37	52.9	39	20	5.33985	5.7866	5.57592	5.37156	4.40599	5.25172	5.20945	5.7252	5.2854	4.32193	1.0998	0.137243	0.316062	0.749235	3.41998	1000	394
P23229	ITGA6	66.8	50	65.7	66.8	43.3	69.3	56.9	68.1	54.5	47.5	67.8	51	66.7	67.8	44.3	70.3	57.9	69.1	55.5	48.5	6.08321	5.67243	6.05961	6.08321	5.46923	6.13545	5.85549	6.11061	5.79442	5.59991	0.982387	-0.025637	0.815537	0.952346	3.41998	1000	394
Q15084	PDIA6	210.5	214.2	235.2	255.5	211.7	206.4	213.8	205.1	226.1	216	211.5	215.2	236.2	256.5	212.7	207.4	214.8	206.1	227.1	217	7.72451	7.74953	7.88387	8.00282	7.73268	7.69627	7.74685	7.6872	7.82718	7.76155	1.05327	0.0748693	0.423918	0.822878	3.41998	1000	394
Q96C19	EFHD2	99.3	84.3	114.8	93.6	76.9	100.8	104.5	156.4	103.5	95.1	100.3	85.3	115.8	94.6	77.9	101.8	105.5	157.4	104.5	96.1	6.64818	6.41447	6.85549	6.56377	6.28355	6.66959	6.7211	7.29829	6.70736	6.58646	0.844712	-0.243469	0.0471078	0.5	3.41998	1000	394
P27635	RPL10	199.5	216.5	230.8	190.3	225.6	211.1	203.9	212.7	211.4	213.8	200.5	217.5	231.8	191.3	226.6	212.1	204.9	213.7	212.4	214.8	7.64746	7.76487	7.85674	7.57969	7.824	7.7286	7.67878	7.73944	7.73064	7.74685	1.00674	0.00969073	0.916652	0.97712	3.41998	1000	394
P50579	METAP2	408.8	345.2	410.6	322.2	428.8	331.2	309.3	325.6	327.7	346.6	409.8	346.2	411.6	323.2	429.8	332.2	310.3	326.6	328.7	347.6	8.67878	8.43546	8.6851	8.33628	8.74752	8.37591	8.27752	8.35138	8.36063	8.44128	1.16093	0.215284	0.0661639	0.542169	3.41998	1000	394
Q13177	PAK2	308.6	298	366.1	299.5	263.4	291.2	298.7	305.8	296.2	249.1	309.6	299	367.1	300.5	264.4	292.2	299.7	306.8	297.2	250.1	8.27426	8.224	8.52003	8.23122	8.04658	8.19081	8.22738	8.26115	8.21529	7.96636	1.06217	0.0870197	0.357048	0.777159	3.41998	1000	394
P22087	FBL	326.6	376	379.5	454.9	474.1	421.2	392.4	355.2	442.9	459.5	327.6	377	380.5	455.9	475.1	422.2	393.4	356.2	443.9	460.5	8.35579	8.55842	8.57175	8.83257	8.89209	8.72178	8.61985	8.47654	8.79409	8.84706	0.96611	-0.0497404	0.655685	0.899914	3.41998	1000	394
Q13423	NNT	52	55.2	48.6	57.1	58.6	51	47	53.2	63	54.1	53	56.2	49.6	58.1	59.6	52	48	54.2	64	55.1	5.72792	5.8125	5.63227	5.86047	5.89724	5.70044	5.58496	5.76022	6	5.78398	1.01407	0.020158	0.844974	0.966502	3.41998	1000	394
Q99729	HNRNPAB	304.7	261.8	250	253.2	355.5	256.4	313.9	291.5	273.2	344.6	305.7	262.8	251	254.2	356.5	257.4	314.9	292.5	274.2	345.6	8.25597	8.03782	7.97154	7.98982	8.47776	8.00787	8.29875	8.19229	8.09908	8.43296	0.959525	-0.0596078	0.612429	0.88465	3.41998	1000	394
P21283	ATP6V1C1	19.4	25.1	18	17.1	21.2	24.4	22.1	15.4	21.9	26.3	20.4	26.1	19	18.1	22.2	25.4	23.1	16.4	22.9	27.3	4.3505	4.70598	4.24793	4.17792	4.47249	4.66676	4.52982	4.03562	4.51728	4.77083	0.924599	-0.1131	0.414043	0.820707	3.41998	1000	394
Q9H223	EHD4	25.8	29.9	29.2	23.3	36	28.4	30.1	33.9	28.1	30.2	26.8	30.9	30.2	24.3	37	29.4	31.1	34.9	29.1	31.2	4.74416	4.94953	4.91648	4.60288	5.20945	4.87774	4.95884	5.12516	4.86295	4.96347	0.950573	-0.0731306	0.530666	0.859918	3.41998	1000	394
P62714	PPP2CB	143.9	102.9	153.1	124.9	185.4	149	126.2	144.4	141.7	157.2	144.9	103.9	154.1	125.9	186.4	150	127.2	145.4	142.7	158.2	7.17891	6.69905	7.26772	6.97613	7.54226	7.22882	6.99095	7.18388	7.15684	7.30561	0.972382	-0.0404046	0.728958	0.932074	3.41998	1000	394
Q9NVP1	DDX18	197.1	196.1	217.7	274.8	221.6	217.6	188.7	206.4	235.9	204.8	198.1	197.1	218.7	275.8	222.6	218.6	189.7	207.4	236.9	205.8	7.63009	7.62278	7.77281	8.10748	7.79831	7.77215	7.56758	7.69627	7.88813	7.6851	1.04568	0.0644472	0.516664	0.8564	3.41998	1000	394
Q13617	CUL2	35.4	35	25.1	21.9	27.8	22.9	20.5	24.7	22.9	23.8	36.4	36	26.1	22.9	28.8	23.9	21.5	25.7	23.9	24.8	5.18587	5.16993	4.70598	4.51728	4.848	4.57894	4.42626	4.6837	4.57894	4.63227	1.23575	0.305387	0.0778259	0.543779	3.41998	1000	394
P46783	RPS10	679.3	745.3	771.9	876.3	681.7	733.9	696.7	783.5	787.4	661.4	680.3	746.3	772.9	877.3	682.7	734.9	697.7	784.5	788.4	662.4	9.41003	9.54361	9.59414	9.77693	9.41511	9.5214	9.44646	9.61563	9.62278	9.37156	1.02271	0.0323944	0.721231	0.930138	3.41998	1000	394
Q9Y383	LUC7L2	422.9	400.8	446.5	476.1	376.6	362.2	388.2	427	451.9	377.3	423.9	401.8	447.5	477.1	377.6	363.2	389.2	428	452.9	378.3	8.72758	8.65033	8.80574	8.89815	8.56071	8.50462	8.60437	8.74147	8.82305	8.56339	1.05784	0.0811259	0.365209	0.783562	3.41998	1000	394
P25786	PSMA1	563.3	590.8	507.6	518.5	513.5	495	483.2	482.9	460	478	564.3	591.8	508.6	519.5	514.5	496	484.2	483.9	461	479	9.14032	9.20897	8.99039	9.02098	9.00703	8.9542	8.91946	8.91857	8.84862	8.90388	1.12085	0.164591	0.0902245	0.559471	3.41998	1000	394
P31150	GDI1	22.3	34.3	45.3	44.5	38.7	26.4	32.9	42.2	34	47.6	23.3	35.3	46.3	45.5	39.7	27.4	33.9	43.2	35	48.6	4.54226	5.1416	5.53294	5.50779	5.31107	4.7761	5.08321	5.43296	5.12928	5.60288	1.00156	0.00224243	0.986044	0.996797	3.41998	1000	394
Q14444	CAPRIN1	168.3	130.2	169	176.5	139	161.9	166.9	149.6	179.9	147.3	169.3	131.2	170	177.5	140	162.9	167.9	150.6	180.9	148.3	7.40344	7.03562	7.40939	7.47168	7.12928	7.34784	7.39146	7.23458	7.49905	7.21237	0.967827	-0.0471783	0.679824	0.919218	3.41998	1000	394
P43246	MSH2	88.2	71.3	85	78.3	85.4	97.3	86	88.9	81.4	84.9	89.2	72.3	86	79.3	86.4	98.3	87	89.9	82.4	85.9	6.47897	6.17592	6.42626	6.30925	6.43296	6.61912	6.44294	6.49025	6.36457	6.42459	0.930694	-0.10362	0.282239	0.73854	3.41998	1000	394
Q13443	ADAM9	48.6	56.4	62.5	71.2	62.4	67	52.5	59.2	76.7	65.9	49.6	57.4	63.5	72.2	63.4	68	53.5	60.2	77.7	66.9	5.63227	5.84298	5.98868	6.17393	5.98641	6.08746	5.74147	5.91169	6.27984	6.06393	0.938204	-0.0920258	0.454212	0.833333	3.41998	1000	394
Q9UMR2	DDX19B	58.2	16.4	58.7	25.6	38.4	56.4	52	59.4	40.9	28.3	59.2	17.4	59.7	26.6	39.4	57.4	53	60.4	41.9	29.3	5.88753	4.12102	5.89966	4.73335	5.30012	5.84298	5.72792	5.91648	5.38888	4.87283	0.778365	-0.361481	0.19753	0.653761	3.41998	1000	394
P52888	THOP1	57.7	39.9	37.3	41.6	46.1	45.1	41.6	49.5	41.9	36.1	58.7	40.9	38.3	42.6	47.1	46.1	42.6	50.5	42.9	37.1	5.87529	5.35403	5.25927	5.41278	5.55766	5.52669	5.41278	5.65821	5.42291	5.21335	1.0317	0.0450172	0.750963	0.942308	3.41998	1000	394
Q8TDN6	BRIX1	362.6	402.8	420.7	447.1	468.1	382.6	442	418.4	428.6	420.7	363.6	403.8	421.7	448.1	469.1	383.6	443	419.4	429.6	421.7	8.50621	8.6575	8.72007	8.80768	8.87375	8.58346	8.79116	8.71218	8.74685	8.72007	1.00159	0.00229581	0.979523	0.995493	3.41998	1000	394
Q99623	PHB2	446.2	544.2	406.2	529.2	379.6	434.3	395.6	406.2	430.9	365.7	447.2	545.2	407.2	530.2	380.6	435.3	396.6	407.2	431.9	366.7	8.80478	9.09064	8.66959	9.05039	8.57213	8.76587	8.63154	8.66959	8.75455	8.51846	1.12467	0.169505	0.171921	0.645199	3.41998	1000	394
Q8N9T8	KRI1	24	11	22.2	27	15.5	13.7	26.1	19.4	22.7	17.6	25	12	23.2	28	16.5	14.7	27.1	20.4	23.7	18.6	4.64386	3.58496	4.53605	4.80735	4.04439	3.87774	4.76022	4.3505	4.56682	4.21723	0.978621	-0.0311775	0.896317	0.975945	3.41998	1000	394
P45880	VDAC2	126.5	132.8	93.3	113.3	120.7	109.4	131.8	110.1	109.1	100.2	127.5	133.8	94.3	114.3	121.7	110.4	132.8	111.1	110.1	101.2	6.99435	7.06393	6.55919	6.83668	6.92719	6.7866	7.05311	6.79572	6.78267	6.66107	1.04278	0.0604363	0.598403	0.88465	3.41998	1000	394
O95202	LETM1	249.5	170.4	266.9	304.5	212.1	284.8	250.7	249.6	291.7	205.7	250.5	171.4	267.9	305.5	213.1	285.8	251.7	250.6	292.7	206.7	7.96867	7.42122	8.06555	8.25503	7.73539	8.15886	7.97556	7.96924	8.19328	7.69139	0.927554	-0.108497	0.426049	0.822955	3.41998	1000	394
P61160	ACTR2	470.9	537.2	504.3	463.9	466.6	579.2	528.2	529.3	468.1	493	471.9	538.2	505.3	464.9	467.6	580.2	529.2	530.3	469.1	494	8.88234	9.072	8.981	8.86078	8.86913	9.18041	9.04767	9.05066	8.87375	8.94837	0.941398	-0.0871239	0.381957	0.797872	3.41998	1000	394
P60228	EIF3E	190.3	162.1	188.7	188.8	205.5	200.2	178.7	175.5	166.8	175	191.3	163.1	189.7	189.8	206.5	201.2	179.7	176.5	167.8	176	7.57969	7.34961	7.56758	7.56834	7.69	7.65249	7.48945	7.46352	7.3906	7.45943	1.04243	0.0599456	0.571481	0.88465	3.41998	1000	394
P50502	ST13	295.4	257.5	297.3	230	229.8	244.8	275.1	262.9	217	186.9	296.4	258.5	298.3	231	230.8	245.8	276.1	263.9	218	187.9	8.2114	8.01402	8.22062	7.85175	7.8505	7.94134	8.10905	8.04385	7.76818	7.55382	1.10681	0.14641	0.193446	0.651786	3.41998	1000	394
P47756	CAPZB	528.9	665.3	521.3	532	614.8	463.7	462.9	567.2	536.3	716.7	529.9	666.3	522.3	533	615.8	464.7	463.9	568.2	537.3	717.7	9.04958	9.38003	9.02873	9.05799	9.26632	8.86016	8.85767	9.15026	9.06958	9.48724	1.05084	0.0715494	0.606228	0.88465	3.41998	1000	394
P62899	RPL31	1002.7	1184.9	918.9	1048.9	946.7	1084.8	1094	1000.8	1026	941.2	1003.7	1185.9	919.9	1049.9	947.7	1085.8	1095	1001.8	1027	942.2	9.97111	10.2118	9.84533	10.036	9.88829	10.0845	10.0967	9.96838	10.0042	9.87989	0.988805	-0.0162423	0.856044	0.966502	3.41998	1000	394
Q9UNS2	COPS3	49.4	48.9	62.4	52.2	58.7	73.5	52.2	69.9	57.9	65	50.4	49.9	63.4	53.2	59.7	74.5	53.2	70.9	58.9	66	5.65535	5.64097	5.98641	5.73335	5.89966	6.21917	5.73335	6.14771	5.8802	6.04439	0.857485	-0.221816	0.0822679	0.543779	3.41998	1000	394
P17174	GOT1	238.3	238.1	231.8	202.8	252.8	250.5	236.3	229.2	174.9	258.6	239.3	239.1	232.8	203.8	253.8	251.5	237.3	230.2	175.9	259.6	7.90268	7.90147	7.86295	7.67101	7.98755	7.97441	7.89057	7.84674	7.45861	8.02015	1.01891	0.0270335	0.769015	0.942308	3.41998	1000	394
P48163	ME1	234.8	239.2	226.3	171.5	250.6	235.9	196.6	222.2	166.4	216.2	235.8	240.2	227.3	172.5	251.6	236.9	197.6	223.2	167.4	217.2	7.88142	7.90809	7.82845	7.43045	7.97499	7.88813	7.62644	7.80219	7.38716	7.76288	1.08022	0.111321	0.275853	0.736254	3.41998	1000	394
O94905	ERLIN2	174	164.2	168.9	180.5	152.9	200.3	159.8	159.3	175.4	144	175	165.2	169.9	181.5	153.9	201.3	160.8	160.3	176.4	145	7.45121	7.36807	7.40854	7.50383	7.26585	7.6532	7.32912	7.32463	7.46271	7.17991	1.00667	0.00958496	0.917963	0.97712	3.41998	1000	394
Q9HB71	CACYBP	583.2	596.1	609.6	493.7	637.1	592.9	613	646.2	576.1	688.5	584.2	597.1	610.6	494.7	638.1	593.9	614	647.2	577.1	689.5	9.19032	9.22183	9.25408	8.95041	9.31764	9.21408	9.26209	9.33807	9.17268	9.42941	0.935359	-0.0964086	0.281069	0.738095	3.41998	1000	394
P07737	PFN1	1951.9	2253.3	1718.5	1115.7	2389.1	1293.5	1790.4	1881.5	1237.1	2493	1952.9	2254.3	1719.5	1116.7	2390.1	1294.5	1791.4	1882.5	1238.1	2494	10.9314	11.1385	10.7478	10.125	11.2229	10.3382	10.8069	10.8784	10.2739	11.2842	1.08431	0.116776	0.437283	0.824373	3.41998	1000	394
Q13155	AIMP2	131.2	99.2	133.4	116.6	86	102.2	108.5	111.9	107.7	77.5	132.2	100.2	134.4	117.6	87	103.2	109.5	112.9	108.7	78.5	7.04658	6.64674	7.07039	6.87774	6.44294	6.6893	6.77479	6.8189	6.76421	6.29462	1.10843	0.148515	0.208484	0.66879	3.41998	1000	394
O94776	MTA2	67	63	72.6	76.4	93.8	85.1	85	75.4	91.4	82.5	68	64	73.6	77.4	94.8	86.1	86	76.4	92.4	83.5	6.08746	6	6.20163	6.27426	6.56682	6.42794	6.42626	6.2555	6.52982	6.3837	0.883553	-0.178612	0.187361	0.648148	3.41998	1000	394
P09493	TPM1	84.7	59.7	192.4	153.1	121	87.3	51.4	172.7	187.2	105.6	85.7	60.7	193.4	154.1	122	88.3	52.4	173.7	188.2	106.6	6.42122	5.92362	7.59544	7.26772	6.93074	6.46434	5.71149	7.44045	7.55612	6.73606	1.03244	0.0460551	0.695873	0.925461	3.41998	1000	394
Q9Y262	EIF3L	256.5	242.7	247.7	233.2	250.3	222.1	203.8	229.7	202.7	238.6	257.5	243.7	248.7	234.2	251.3	223.1	204.8	230.7	203.7	239.6	8.00843	7.92896	7.95826	7.8716	7.97327	7.80155	7.67807	7.84987	7.6703	7.90448	1.12291	0.167248	0.0794528	0.543779	3.41998	1000	394
P35609	ACTN2	84.5	74.8	85.3	100.9	85.1	81	99.3	79.5	87	75.2	85.5	75.8	86.3	101.9	86.1	82	100.3	80.5	88	76.2	6.41785	6.24413	6.43129	6.67101	6.42794	6.35755	6.64818	6.33092	6.45943	6.25172	1.02022	0.0288843	0.81816	0.952346	3.41998	1000	394
P50570	DNM2	95.4	96.3	79.4	66.9	90.4	84.2	93.4	90.2	90.1	88.1	96.4	97.3	80.4	67.9	91.4	85.2	94.4	91.2	91.1	89.1	6.59096	6.60437	6.32912	6.08534	6.51412	6.41278	6.56071	6.51096	6.50938	6.47735	0.952998	-0.0694553	0.577767	0.88465	3.41998	1000	394
Q8TEX9	IPO4	28.2	30.1	43.6	37.2	44	32.4	39.3	33.9	39.1	37.9	29.2	31.1	44.6	38.2	45	33.4	40.3	34.9	40.1	38.9	4.8679	4.95884	5.47897	5.2555	5.49185	5.06178	5.33271	5.12516	5.32553	5.2817	0.989821	-0.0147606	0.913198	0.97712	3.41998	1000	394
Q96RS6	NUDCD1	100.1	116.7	133.7	126.2	88.1	104	106.8	129.6	118.9	80.7	101.1	117.7	134.7	127.2	89.1	105	107.8	130.6	119.9	81.7	6.65964	6.87897	7.07361	6.99095	6.47735	6.71425	6.75221	7.02901	6.90569	6.35226	1.04639	0.0654204	0.447373	0.827465	3.41998	1000	394
Q5JRX3	PITRM1	135.8	104.9	104.7	126.5	108.1	109.6	92.1	111.1	123.1	125.4	136.8	105.9	105.7	127.5	109.1	110.6	93.1	112.1	124.1	126.4	7.09592	6.72656	6.72383	6.99435	6.76951	6.78921	6.54071	6.80864	6.95536	6.98185	1.03303	0.0468808	0.68726	0.923757	3.41998	1000	394
P23284	PPIB	1447.4	1435.9	1263.5	1396.1	1443.9	1441	1608	1399.9	1479.9	1621.1	1448.4	1436.9	1264.5	1397.1	1444.9	1442	1609	1400.9	1480.9	1622.1	10.5002	10.4887	10.3044	10.4482	10.4968	10.4939	10.6519	10.4521	10.5323	10.6636	0.925877	-0.111107	0.214917	0.676349	3.41998	1000	394
P50454	SERPINH1	253.6	229	184.1	197.5	188.8	344	317.1	273.2	309.6	278.5	254.6	230	185.1	198.5	189.8	345	318.1	274.2	310.6	279.5	7.99209	7.84549	7.53216	7.633	7.56834	8.43045	8.31334	8.09908	8.27891	8.1267	0.689927	-0.535484	0.000156627	0	3.41998	1000	394
Q9UNZ2	NSFL1C	243.5	223.7	240.1	209.9	183.2	244.9	235.8	244.1	223.1	162.3	244.5	224.7	241.1	210.9	184.2	245.9	236.8	245.1	224.1	163.3	7.93369	7.81186	7.91349	7.72042	7.52513	7.94193	7.88753	7.93723	7.808	7.35138	0.997027	-0.00429607	0.960939	0.990209	3.41998	1000	394
O43592	XPOT	15.7	18.6	19.1	11.1	25	17.8	23.5	21.6	19	28.7	16.7	19.6	20.1	12.1	26	18.8	24.5	22.6	20	29.7	4.06178	4.29278	4.32912	3.59694	4.70044	4.23266	4.61471	4.49825	4.32193	4.89239	0.803418	-0.315777	0.0312419	0.438095	3.41998	1000	394
Q9Y305	ACOT9	222.8	203.4	232.9	318.9	238.1	218.7	184.4	197.7	239.9	248.1	223.8	204.4	233.9	319.9	239.1	219.7	185.4	198.7	240.9	249.1	7.80607	7.67525	7.86975	8.32148	7.90147	7.77939	7.5345	7.63445	7.91229	7.96058	1.11	0.150561	0.203926	0.66056	3.41998	1000	394
O60701	UGDH	31.2	34.7	34.5	36.9	39	37.9	35.3	43.1	44	44.6	32.2	35.7	35.5	37.9	40	38.9	36.3	44.1	45	45.6	5.00899	5.15785	5.14975	5.24413	5.32193	5.2817	5.1819	5.46271	5.49185	5.51096	0.86496	-0.209295	0.0522248	0.506849	3.41998	1000	394
Q96T76	MMS19	22.2	20.6	30.7	12.3	33.3	25.6	19	18.7	24.4	37.7	23.2	21.6	31.7	13.3	34.3	26.6	20	19.7	25.4	38.7	4.53605	4.43296	4.98641	3.73335	5.10014	4.73335	4.32193	4.30012	4.66676	5.27426	0.932062	-0.101502	0.629389	0.889876	3.41998	1000	394
O15347	HMGB3	128.4	142	158.1	161.6	138.5	176.3	148.4	143.2	157.9	143.7	129.4	143	159.1	162.6	139.5	177.3	149.4	144.2	158.9	144.7	7.01569	7.15987	7.31379	7.34518	7.12412	7.47005	7.22304	7.17193	7.31198	7.17692	0.946681	-0.0790498	0.519319	0.8564	3.41998	1000	394
Q9Y3Z3	SAMHD1	32	46	36.1	62.5	49.8	49.5	51.1	59.4	66	55	33	47	37.1	63.5	50.8	50.5	52.1	60.4	67	56	5.04439	5.55459	5.21335	5.98868	5.66676	5.65821	5.70321	5.91648	6.06609	5.80735	0.791843	-0.336714	0.0379388	0.452991	3.41998	1000	394
P51648	ALDH3A2	345.4	341.3	354.1	370.5	472.8	309.4	258.7	365	330.8	456	346.4	342.3	355.1	371.5	473.8	310.4	259.7	366	331.8	457	8.4363	8.41912	8.47208	8.53722	8.88813	8.27798	8.0207	8.5157	8.37417	8.83605	1.10623	0.145648	0.201223	0.66048	3.41998	1000	394
O43399	TPD52L2	79.8	69.7	78.1	67.1	57.8	61.9	84.8	75.2	75.1	63.5	80.8	70.7	79.1	68.1	58.8	62.9	85.8	76.2	76.1	64.5	6.33628	6.14364	6.30561	6.08958	5.87774	5.97499	6.42291	6.25172	6.24982	6.01123	0.97836	-0.031562	0.802115	0.952346	3.41998	1000	394
O75534	CSDE1	140.6	153.1	162.8	107.2	151.2	139.1	151.4	134.9	132.9	119.6	141.6	154.1	163.8	108.2	152.2	140.1	152.4	135.9	133.9	120.6	7.14568	7.26772	7.35579	6.75756	7.24982	7.13031	7.25172	7.0864	7.06501	6.91409	1.04667	0.0658082	0.609593	0.88465	3.41998	1000	394
O75674	TOM1L1	30.7	23.1	30.5	14.5	32.4	33.9	33.7	29.2	26.3	29.7	31.7	24.1	31.5	15.5	33.4	34.9	34.7	30.2	27.3	30.7	4.98641	4.59096	4.97728	3.9542	5.06178	5.12516	5.11686	4.91648	4.77083	4.94017	0.835219	-0.259773	0.14735	0.628242	3.41998	1000	394
O75390	CS	537.4	575.6	598.8	766.1	623	594.5	555.7	626.6	622.5	599.1	538.4	576.6	599.8	767.1	624	595.5	556.7	627.6	623.5	600.1	9.07253	9.17143	9.22834	9.58327	9.2854	9.21796	9.12076	9.2937	9.28425	9.22906	1.02744	0.0390504	0.714366	0.930138	3.41998	1000	394
O95394	PGM3	29.5	38.8	47.4	34.5	30.9	46.4	27.5	34.6	36.4	30.8	30.5	39.8	48.4	35.5	31.9	47.4	28.5	35.6	37.4	31.8	4.93074	5.3147	5.59694	5.14975	4.99548	5.56682	4.83289	5.15381	5.22497	4.99095	1.03071	0.0436338	0.804002	0.952346	3.41998	1000	394
O43615	TIMM44	30.6	25.2	22.7	24.9	17.7	23.3	23.6	27.2	23.1	17.8	31.6	26.2	23.7	25.9	18.7	24.3	24.6	28.2	24.1	18.8	4.98185	4.71149	4.56682	4.69488	4.22497	4.60288	4.62059	4.81762	4.59096	4.23266	1.04468	0.0630586	0.605595	0.88465	3.41998	1000	394
P62917	RPL8	507.7	613.5	530.4	662.2	451	508.1	565.5	556.5	587.1	453.4	508.7	614.5	531.4	663.2	452	509.1	566.5	557.5	588.1	454.4	8.99067	9.26327	9.05365	9.3733	8.82018	8.99181	9.14593	9.12283	9.19992	8.82782	1.02994	0.0425544	0.638278	0.893298	3.41998	1000	394
Q15020	SART3	49.8	61.5	60.4	71.4	42.8	68.4	57	62.8	49.2	43.2	50.8	62.5	61.4	72.4	43.8	69.4	58	63.8	50.2	44.2	5.66676	5.96578	5.94017	6.17792	5.45286	6.11686	5.85798	5.99548	5.64962	5.46597	1.01643	0.023513	0.875474	0.970772	3.41998	1000	394
P09525	ANXA4	95.6	80	95.5	77.6	106.5	74.3	101.3	83.1	84.1	98.5	96.6	81	96.5	78.6	107.5	75.3	102.3	84.1	85.1	99.5	6.59395	6.33985	6.59246	6.29646	6.74819	6.23458	6.67666	6.39403	6.41109	6.63662	1.03067	0.0435845	0.741439	0.938645	3.41998	1000	394
P14735	IDE	21.3	31.8	36.8	18.9	41.7	40.4	45.3	29.3	34.9	41.7	22.3	32.8	37.8	19.9	42.7	41.4	46.3	30.3	35.9	42.7	4.47897	5.03562	5.24031	4.3147	5.41616	5.37156	5.53294	4.92125	5.16591	5.41616	0.766092	-0.38441	0.0825111	0.543779	3.41998	1000	394
P62829	RPL23	664.2	713.7	683.4	700.7	565.8	687.7	680.3	671	682.3	566.8	665.2	714.7	684.4	701.7	566.8	688.7	681.3	672	683.3	567.8	9.37764	9.48119	9.4187	9.45471	9.1467	9.42773	9.41215	9.39232	9.41638	9.14924	1.01131	0.0162261	0.830899	0.957516	3.41998	1000	394
Q9ULV4	CORO1C	503	529.8	486	531.1	504.4	642	524.8	520.7	602.4	565.9	504	530.8	487	532.1	505.4	643	525.8	521.7	603.4	566.9	8.97728	9.05202	8.92778	9.05555	8.98128	9.32867	9.03837	9.02708	9.23697	9.14695	0.896997	-0.156825	0.145033	0.628242	3.41998	1000	394
P61604	HSPE1	737.3	955.4	603.6	724.6	832.3	466	683.7	650.9	591.6	748.7	738.3	956.4	604.6	725.6	833.3	467	684.7	651.9	592.6	749.7	9.52806	9.90147	9.23984	9.50303	9.70269	8.86728	9.41933	9.34851	9.21091	9.55017	1.22755	0.295779	0.0620691	0.541935	3.41998	1000	394
P49189	ALDH9A1	240.6	226.2	247	207.1	222.8	267.3	246.4	258.3	233.7	228.8	241.6	227.2	248	208.1	223.8	268.3	247.4	259.3	234.7	229.8	7.91648	7.82782	7.9542	7.70113	7.80607	8.0677	7.9507	8.01848	7.87467	7.84423	0.926575	-0.11002	0.199146	0.656044	3.41998	1000	394
P83916	CBX1	279.3	273.3	297.3	323.9	298.2	259.6	301.9	337.2	331.4	291.6	280.3	274.3	298.3	324.9	299.2	260.6	302.9	338.2	332.4	292.6	8.13083	8.09961	8.22062	8.34385	8.22497	8.02569	8.2427	8.40173	8.37678	8.19279	0.969988	-0.0439618	0.644579	0.895288	3.41998	1000	394
P33993	MCM7	199.8	176.7	208.3	236.7	205.6	171.2	174.9	183.4	188.7	207	200.8	177.7	209.3	237.7	206.6	172.2	175.9	184.4	189.7	208	7.64962	7.4733	7.70943	7.893	7.6907	7.42794	7.45861	7.52669	7.56758	7.70044	1.10723	0.146955	0.176448	0.645199	3.41998	1000	394
P20810	CAST	75.7	66.6	80.3	60.1	36.1	93.9	69.5	70.7	61.6	37.7	76.7	67.6	81.3	61.1	37.1	94.9	70.5	71.7	62.6	38.7	6.26115	6.07895	6.34518	5.9331	5.21335	6.56834	6.13955	6.1639	5.96809	5.27426	0.961607	-0.0564808	0.603984	0.88465	3.41998	1000	394
P35232	PHB1	272.2	237.9	221.9	248.2	246.7	254.9	220	226	233.6	236.9	273.2	238.9	222.9	249.2	247.7	255.9	221	227	234.6	237.9	8.09381	7.90026	7.80025	7.96116	7.95245	7.99944	7.7879	7.82655	7.87406	7.89421	1.0462	0.0651564	0.422773	0.822878	3.41998	1000	394
P12235	SLC25A4	72	86.7	79.7	83.8	100.3	96.5	88	89.7	91.1	102.8	73	87.7	80.7	84.8	101.3	97.5	89	90.7	92.1	103.8	6.18982	6.4545	6.3345	6.40599	6.66249	6.60733	6.47573	6.50303	6.52513	6.69766	0.899805	-0.152315	0.179164	0.645199	3.41998	1000	394
P41091	EIF2S3	845.6	917.8	813.9	739.8	961.9	833.3	702.3	774.9	828.5	816.4	846.6	918.8	814.9	740.8	962.9	834.3	703.3	775.9	829.5	817.4	9.72554	9.84361	9.67048	9.53294	9.91124	9.70442	9.458	9.59973	9.6961	9.6749	1.07933	0.110133	0.364082	0.783562	3.41998	1000	394
Q15907	RAB11B	171.2	137.8	151.7	154.2	128.8	198.8	169.7	143.9	153.2	130.1	172.2	138.8	152.7	155.2	129.8	199.8	170.7	144.9	154.2	131.1	7.42794	7.11686	7.25456	7.27798	7.02015	7.64241	7.41532	7.17891	7.26866	7.03452	0.940521	-0.0884672	0.412107	0.820025	3.41998	1000	394
P24752	ACAT1	313.9	276.2	320.6	295.5	351.7	298.7	331.9	285.1	296.2	341.6	314.9	277.2	321.6	296.5	352.7	299.7	332.9	286.1	297.2	342.6	8.29875	8.11478	8.32912	8.21189	8.4623	8.22738	8.37895	8.16038	8.21529	8.42038	1.00201	0.00289508	0.977077	0.993557	3.41998	1000	394
P53992	SEC24C	21.5	21.9	34.4	26.7	27.5	24.8	22.8	32.2	23.7	40.7	22.5	22.9	35.4	27.7	28.5	25.8	23.8	33.2	24.7	41.7	4.49185	4.51728	5.14568	4.79181	4.83289	4.6893	4.57289	5.05311	4.62644	5.38198	0.927333	-0.108841	0.431955	0.824373	3.41998	1000	394
P61011	SRP54	209.5	194.1	213.4	181.6	217.8	206.4	192.7	212.3	207.2	224	210.5	195.1	214.4	182.6	218.8	207.4	193.7	213.3	208.2	225	7.71768	7.60807	7.74416	7.51254	7.77347	7.69627	7.59768	7.73674	7.70183	7.81378	0.973953	-0.0380761	0.663182	0.905579	3.41998	1000	394
Q00688	FKBP3	421.1	416.5	426.3	361.1	358.7	364	399.5	384.6	367.2	368.3	422.1	417.5	427.3	362.1	359.7	365	400.5	385.6	368.2	369.3	8.72144	8.70563	8.73911	8.50024	8.49065	8.51175	8.64566	8.59096	8.52435	8.52865	1.05055	0.0711412	0.450079	0.828271	3.41998	1000	394
O43747	AP1G1	48.9	48.1	63	59.3	57.4	61.2	66.4	46.1	43.2	51.2	49.9	49.1	64	60.3	58.4	62.2	67.4	47.1	44.2	52.2	5.64097	5.61765	6	5.91409	5.8679	5.95884	6.07468	5.55766	5.46597	5.70598	1.03922	0.0554949	0.742316	0.938645	3.41998	1000	394
Q14254	FLOT2	51.3	39.6	54.7	54.3	69.6	32.1	52.3	48	71.9	62.8	52.3	40.6	55.7	55.3	70.6	33.1	53.3	49	72.9	63.8	5.70874	5.34341	5.79961	5.78921	6.1416	5.04876	5.73606	5.61471	6.18785	5.99548	1.02807	0.0399384	0.817837	0.952346	3.41998	1000	394
Q9Y3F4	STRAP	368.6	262.8	347.9	270.5	368.8	280.2	288.5	320	278.7	345.1	369.6	263.8	348.9	271.5	369.8	281.2	289.5	321	279.7	346.1	8.52982	8.0433	8.44667	8.08481	8.5306	8.13545	8.17742	8.32643	8.12774	8.43505	1.06188	0.0866236	0.460636	0.836982	3.41998	1000	394
P43490	NAMPT	303.3	274.2	206.2	204.9	279.3	363.8	305.3	220	211	358.9	304.3	275.2	207.2	205.9	280.3	364.8	306.3	221	212	359.9	8.24935	8.10434	7.69488	7.6858	8.13083	8.51096	8.2588	7.7879	7.72792	8.49145	0.881255	-0.182369	0.0946382	0.570815	3.41998	1000	394
Q9Y277	VDAC3	248.1	434.8	209.5	362.3	240.2	276.5	236	264.5	309.1	305.5	249.1	435.8	210.5	363.3	241.2	277.5	237	265.5	310.1	306.5	7.96058	8.76752	7.71768	8.50502	7.91409	8.11634	7.88874	8.05257	8.27659	8.25974	1.03827	0.0541791	0.776682	0.943425	3.41998	1000	394
P15121	AKR1B1	401	382.7	347.8	316.8	364.9	438.8	353	335.5	334.2	399.1	402	383.7	348.8	317.8	365.9	439.8	354	336.5	335.2	400.1	8.65105	8.58383	8.44626	8.31198	8.51531	8.7807	8.46761	8.39446	8.38888	8.64422	0.977055	-0.0334887	0.718384	0.930138	3.41998	1000	394
P00491	PNP	316.5	322.5	219	229	258.4	369.3	345.5	272.2	258.2	311.1	317.5	323.5	220	230	259.4	370.3	346.5	273.2	259.2	312.1	8.31061	8.33762	7.78136	7.84549	8.01903	8.53255	8.43671	8.09381	8.01792	8.28586	0.861816	-0.214549	0.0342863	0.438095	3.41998	1000	394
P12004	PCNA	392.7	370.4	393	403.4	451.1	398.8	369.2	360.4	430.8	431.6	393.7	371.4	394	404.4	452.1	399.8	370.2	361.4	431.8	432.6	8.62095	8.53683	8.62205	8.65964	8.8205	8.64313	8.53216	8.49745	8.75422	8.75689	1.01061	0.0152229	0.858219	0.966502	3.41998	1000	394
Q96KP4	CNDP2	29.1	33.4	36.9	40.3	43.1	38.6	41.5	33.2	35.8	52	30.1	34.4	37.9	41.3	44.1	39.6	42.5	34.2	36.8	53	4.91169	5.10434	5.24413	5.36807	5.46271	5.30743	5.40939	5.09592	5.20163	5.72792	0.913658	-0.130273	0.339607	0.770982	3.41998	1000	394
Q8WXX5	DNAJC9	366.2	326.1	352	310	299.5	379.7	332.2	327	365.6	302.4	367.2	327.1	353	311	300.5	380.7	333.2	328	366.6	303.4	8.52042	8.35359	8.46352	8.28077	8.23122	8.57251	8.38024	8.35755	8.51806	8.24508	0.969435	-0.0447842	0.642315	0.894921	3.41998	1000	394
P43686	PSMC4	170.5	178.3	186	184.3	193.3	174.9	162.5	166.7	159.1	170.4	171.5	179.3	187	185.3	194.3	175.9	163.5	167.7	160.1	171.4	7.42206	7.48623	7.54689	7.53372	7.60214	7.45861	7.35315	7.38974	7.32283	7.42122	1.09361	0.1291	0.181413	0.645199	3.41998	1000	394
P06737	PYGL	24.3	35.6	33.3	40.4	32.8	12.1	30.1	35.4	27.7	28.6	25.3	36.6	34.3	41.4	33.8	13.1	31.1	36.4	28.7	29.6	4.66107	5.19377	5.10014	5.37156	5.07895	3.71149	4.95884	5.18587	4.84298	4.88753	1.28677	0.363755	0.0519426	0.506849	3.41998	1000	394
P49840	GSK3A	31.4	30	25.5	28.7	30.1	23.3	23.5	28.6	30.8	34.2	32.4	31	26.5	29.7	31.1	24.3	24.5	29.6	31.8	35.2	5.01792	4.9542	4.72792	4.89239	4.95884	4.60288	4.61471	4.88753	4.99095	5.1375	1.04503	0.0635389	0.643107	0.894921	3.41998	1000	394
Q7Z406	MYH14	34.8	42.4	33	62.6	36.9	45.1	39.4	45	43.3	59.4	35.8	43.4	34	63.6	37.9	46.1	40.4	46	44.3	60.4	5.16189	5.43962	5.08746	5.99095	5.24413	5.52669	5.33628	5.52356	5.46923	5.91648	0.889065	-0.169639	0.370141	0.784553	3.41998	1000	394
Q58FG1	HSP90AA4P	60.6	27.2	45.2	27.3	144.1	109.4	45.6	49.2	118.4	215.5	61.6	28.2	46.2	28.3	145.1	110.4	46.6	50.2	119.4	216.5	5.94486	4.81762	5.52982	4.82273	7.1809	6.7866	5.54226	5.64962	6.89966	7.75822	0.547874	-0.868083	0.00604502	0.189189	3.41998	1000	394
P39748	FEN1	270.3	282	320.9	356	259.9	254.5	233	240.4	275.2	239.8	271.3	283	321.9	357	260.9	255.5	234	241.4	276.2	240.8	8.08375	8.14466	8.33047	8.47978	8.02735	7.99718	7.87036	7.91528	8.10957	7.91169	1.19117	0.252384	0.0352391	0.438095	3.41998	1000	394
P62826	RAN	1236.7	1174	1290.8	1117	1449	1283.8	1122.7	1276.5	1170.7	1388.3	1237.7	1175	1291.8	1118	1450	1284.8	1123.7	1277.5	1171.7	1389.3	10.2734	10.1984	10.3352	10.1267	10.5018	10.3273	10.134	10.3191	10.1944	10.4401	1.00286	0.00411857	0.957767	0.987582	3.41998	1000	394
P52209	PGD	419.4	374.6	363.6	264.7	416.5	442.7	424.2	392.9	328.6	421.3	420.4	375.6	364.6	265.7	417.5	443.7	425.2	393.9	329.6	422.3	8.71562	8.55305	8.51017	8.05365	8.70563	8.79344	8.732	8.62169	8.36457	8.72212	0.908061	-0.139138	0.168952	0.645199	3.41998	1000	394
P06753	TPM3	100.8	129.6	165	120.2	232.7	135.5	170.1	169.8	147.9	239.9	101.8	130.6	166	121.2	233.7	136.5	171.1	170.8	148.9	240.9	6.66959	7.02901	7.37504	6.92125	7.86851	7.09276	7.4187	7.41616	7.2182	7.91229	0.847367	-0.238941	0.0607007	0.539216	3.41998	1000	394
P36776	LONP1	102.8	69.4	95	89.1	83.5	97.8	102.7	79.4	88.5	87.6	103.8	70.4	96	90.1	84.5	98.8	103.7	80.4	89.5	88.6	6.69766	6.1375	6.58496	6.49346	6.40088	6.62644	6.69627	6.32912	6.48382	6.46923	0.960539	-0.0580844	0.679106	0.919218	3.41998	1000	394
P62249	RPS16	438.7	432	467.8	508.3	371	459.1	410.2	460.8	452.8	349.6	439.7	433	468.8	509.3	372	460.1	411.2	461.8	453.8	350.6	8.78038	8.75822	8.87283	8.99237	8.53916	8.8458	8.6837	8.85112	8.82591	8.45368	1.03997	0.0565478	0.520204	0.8564	3.41998	1000	394
P15531	NME1	1044.5	1428.3	850.2	909.5	973.1	731.5	985	997.5	863.6	1074.5	1045.5	1429.3	851.2	910.5	974.1	732.5	986	998.5	864.6	1075.5	10.03	10.4811	9.73335	9.83052	9.92793	9.51668	9.94544	9.96362	9.75589	10.0708	1.10964	0.150088	0.347646	0.770982	3.41998	1000	394
P43487	RANBP1	155	202.2	174.5	133.1	257.6	135.8	142.2	186.5	158.7	267.7	156	203.2	175.5	134.1	258.6	136.8	143.2	187.5	159.7	268.7	7.2854	7.66676	7.45533	7.06717	8.01458	7.09592	7.16189	7.55075	7.31922	8.06985	1.04125	0.0583196	0.673304	0.915312	3.41998	1000	394
Q9Y224	RTRAF	133.8	144.6	136.9	149.9	159.3	95.9	126.9	123.6	112.8	135.1	134.8	145.6	137.9	150.9	160.3	96.9	127.9	124.6	113.8	136.1	7.07468	7.18587	7.10748	7.23745	7.32463	6.59842	6.99887	6.96116	6.83036	7.08852	1.22311	0.290553	0.0180067	0.328571	3.41998	1000	394
P62906	RPL10A	1275.3	1307.5	1418.7	1502.2	1595.7	1492.1	1315.5	1450.4	1512.4	1554.6	1276.3	1308.5	1419.7	1503.2	1596.7	1493.1	1316.5	1451.4	1513.4	1555.6	10.3178	10.3537	10.4714	10.5538	10.6409	10.5441	10.3625	10.5032	10.5636	10.6033	0.967393	-0.047826	0.601601	0.88465	3.41998	1000	394
P36507	MAP2K2	161.7	153.4	165.7	151.4	174.4	154.2	182.8	171.7	163.4	172.4	162.7	154.4	166.7	152.4	175.4	155.2	183.8	172.7	164.4	173.4	7.34607	7.27053	7.38111	7.25172	7.4545	7.27798	7.52199	7.43212	7.36107	7.43796	0.955654	-0.065439	0.50259	0.851931	3.41998	1000	394
Q7L2H7	EIF3M	94.1	60.4	91.4	70.1	73.6	90.1	85.7	79.6	74.4	77.3	95.1	61.4	92.4	71.1	74.6	91.1	86.7	80.6	75.4	78.3	6.57137	5.94017	6.52982	6.15178	6.2211	6.50938	6.43796	6.33271	6.23649	6.29094	0.946945	-0.0786475	0.548402	0.87891	3.41998	1000	394
O43598	DNPH1	31.2	38.4	34.4	23	35.9	22.1	31.9	34.7	30.2	40.7	32.2	39.4	35.4	24	36.9	23.1	32.9	35.7	31.2	41.7	5.00899	5.30012	5.14568	4.58496	5.20555	4.52982	5.04002	5.15785	4.96347	5.38198	1.02415	0.0344326	0.815986	0.952346	3.41998	1000	394
Q5TEC6	H3-7	120.4	95.6	106.9	122.7	206.3	100.2	204.7	128.7	147.9	245.5	121.4	96.6	107.9	123.7	207.3	101.2	205.7	129.7	148.9	246.5	6.92362	6.59395	6.75355	6.9507	7.69558	6.66107	7.6844	7.01903	7.2182	7.94544	0.799878	-0.322147	0.11564	0.608059	3.41998	1000	394
Q16881	TXNRD1	117.2	196	210.3	168	245.4	140.9	150.9	238.4	199.7	256.4	118.2	197	211.3	169	246.4	141.9	151.9	239.4	200.7	257.4	6.88509	7.62205	7.72315	7.40088	7.94486	7.14873	7.24698	7.90328	7.6489	8.00787	0.94872	-0.0759457	0.564447	0.88465	3.41998	1000	394
Q8TBC4	UBA3	42.1	37.6	55.8	25.5	57.3	45.1	26.8	45.5	49.8	56.6	43.1	38.6	56.8	26.5	58.3	46.1	27.8	46.5	50.8	57.6	5.42962	5.27053	5.82782	4.72792	5.86542	5.52669	4.79701	5.53916	5.66676	5.848	0.965092	-0.0512624	0.795236	0.950413	3.41998	1000	394
Q9BSJ8	ESYT1	165.5	149.8	159.1	188.3	164.1	162.6	169.5	155.1	170.3	161.4	166.5	150.8	160.1	189.3	165.1	163.6	170.5	156.1	171.3	162.4	7.37938	7.23649	7.32283	7.56453	7.3672	7.35403	7.41363	7.28633	7.42038	7.34341	1.00733	0.0105309	0.909347	0.97712	3.41998	1000	394
P51148	RAB5C	190.2	159.4	199.6	180.3	183.1	203.6	172.4	190.8	198.7	187.7	191.2	160.4	200.6	181.3	184.1	204.6	173.4	191.8	199.7	188.7	7.57894	7.32553	7.64818	7.50224	7.52435	7.67666	7.43796	7.58346	7.64169	7.55995	0.956543	-0.0640989	0.463807	0.838876	3.41998	1000	394
P55209	NAP1L1	412.4	300.6	401.2	286.6	391.7	375.4	357.4	369.3	356.4	328.5	413.4	301.6	402.2	287.6	392.7	376.4	358.4	370.3	357.4	329.5	8.69139	8.23649	8.65177	8.16792	8.61728	8.55612	8.48543	8.53255	8.4814	8.36413	0.992436	-0.0109541	0.92989	0.980013	3.41998	1000	394
Q9BYT8	NLN	47.3	32.3	48.3	37.6	58.2	50	38.3	48.4	46	49.5	48.3	33.3	49.3	38.6	59.2	51	39.3	49.4	47	50.5	5.59395	5.05745	5.62352	5.27053	5.88753	5.67243	5.29646	5.62644	5.55459	5.65821	0.949322	-0.0750301	0.52343	0.857143	3.41998	1000	394
Q8WXF1	PSPC1	234.3	243.2	212.2	224	216.1	220.3	223.6	208.9	219.9	186.8	235.3	244.2	213.2	225	217.1	221.3	224.6	209.9	220.9	187.8	7.87836	7.93192	7.73606	7.81378	7.76222	7.78986	7.81121	7.71356	7.78725	7.55305	1.06694	0.0934805	0.292633	0.739336	3.41998	1000	394
O00232	PSMD12	126.5	108.6	147.1	144.7	143.5	133.5	134.2	140.6	134.8	159.1	127.5	109.6	148.1	145.7	144.5	134.5	135.2	141.6	135.8	160.1	6.99435	6.7761	7.21043	7.18686	7.17493	7.07146	7.07895	7.14568	7.08534	7.32283	0.951108	-0.0723185	0.501849	0.851772	3.41998	1000	394
Q9Y295	DRG1	106.5	91.3	119.3	108.1	103.6	111	117.6	101.4	112.9	116.2	107.5	92.3	120.3	109.1	104.6	112	118.6	102.4	113.9	117.2	6.74819	6.52826	6.91049	6.76951	6.70874	6.80735	6.88996	6.67807	6.83162	6.87283	0.944138	-0.0829298	0.491195	0.843478	3.41998	1000	394
Q9UMS4	PRPF19	249.7	249.6	288.7	342.3	361	254.9	275.1	280.6	257.5	368.5	250.7	250.6	289.7	343.3	362	255.9	276.1	281.6	258.5	369.5	7.96982	7.96924	8.17842	8.42333	8.49985	7.99944	8.10905	8.1375	8.01402	8.52943	1.03544	0.0502421	0.669195	0.912093	3.41998	1000	394
P62333	PSMC6	399.7	368.2	391.1	364	332.8	337	359	381.3	385.3	307.4	400.7	369.2	392.1	365	333.8	338	360	382.3	386.3	308.4	8.64638	8.52826	8.61508	8.51175	8.38284	8.40088	8.49185	8.57856	8.59358	8.26866	1.04983	0.0701555	0.470281	0.84009	3.41998	1000	394
P46734	MAP2K3	139.2	161.1	112	113.7	108.8	126.5	157.2	138.6	101.6	128.9	140.2	162.1	113	114.7	109.8	127.5	158.2	139.6	102.6	129.9	7.13134	7.34074	6.82018	6.84172	6.77873	6.99435	7.30561	7.12516	6.68089	7.02126	0.970696	-0.0429083	0.717557	0.930138	3.41998	1000	394
Q9Y2A7	NCKAP1	48	49.4	58.8	45.3	45.7	40.4	41.9	38.1	45.1	45.4	49	50.4	59.8	46.3	46.7	41.4	42.9	39.1	46.1	46.4	5.61471	5.65535	5.90207	5.53294	5.54535	5.37156	5.42291	5.2891	5.52669	5.53605	1.1654	0.220823	0.1151	0.608059	3.41998	1000	394
O75396	SEC22B	53.7	53.1	60.5	52.6	49.4	40.3	44.5	39.3	46.4	56.4	54.7	54.1	61.5	53.6	50.4	41.3	45.5	40.3	47.4	57.4	5.77347	5.75756	5.94251	5.74416	5.65535	5.36807	5.50779	5.33271	5.56682	5.84298	1.18998	0.250937	0.103643	0.592742	3.41998	1000	394
P30086	PEBP1	485.8	511.9	485.5	336.6	517.4	500.3	507.3	584.7	483	582.9	486.8	512.9	486.5	337.6	518.4	501.3	508.3	585.7	484	583.9	8.92719	9.00253	8.9263	8.39917	9.01792	8.96953	8.98954	9.19402	8.91886	9.18958	0.87195	-0.197684	0.126633	0.623418	3.41998	1000	394
O75955	FLOT1	29.5	34	39.8	41.9	40.2	20.6	22.1	33.3	32.7	43.5	30.5	35	40.8	42.9	41.2	21.6	23.1	34.3	33.7	44.5	4.93074	5.12928	5.3505	5.42291	5.36457	4.43296	4.52982	5.10014	5.07468	5.47573	1.24568	0.316934	0.0411481	0.462185	3.41998	1000	394
Q9HCC0	MCCC2	59	37.1	51.3	34.6	50.4	63.8	51.2	66	67.8	38.4	60	38.1	52.3	35.6	51.4	64.8	52.2	67	68.8	39.4	5.90689	5.25172	5.70874	5.15381	5.6837	6.01792	5.70598	6.06609	6.10434	5.30012	0.813424	-0.29792	0.142224	0.628242	3.41998	1000	394
O76003	GLRX3	590.5	552.2	511.4	437.3	493	509.7	533.8	467	420.5	453.5	591.5	553.2	512.4	438.3	494	510.7	534.8	468	421.5	454.5	9.20823	9.11166	9.00113	8.77577	8.94837	8.99633	9.06286	8.87036	8.71939	8.82814	1.08194	0.113617	0.196863	0.653761	3.41998	1000	394
O15355	PPM1G	220.4	176.5	221.1	235.1	245.9	192	207.7	187.6	222.9	200.2	221.4	177.5	222.1	236.1	246.9	193	208.7	188.6	223.9	201.2	7.79051	7.47168	7.79507	7.88325	7.94778	7.59246	7.70529	7.55919	7.80671	7.65249	1.08255	0.114433	0.347711	0.770982	3.41998	1000	394
P35637	FUS	490.9	504.5	410.3	480.1	405.1	514.3	463.5	469.1	513.9	430.7	491.9	505.5	411.3	481.1	406.1	515.3	464.5	470.1	514.9	431.7	8.94222	8.98157	8.68405	8.91019	8.66569	9.00927	8.85953	8.87682	9.00815	8.75389	0.956086	-0.0647882	0.497471	0.849515	3.41998	1000	394
P61353	RPL27	1166.4	1266.3	1214	1347.9	1385.7	1218.2	1177	1258.3	1332.7	1419.9	1167.4	1267.3	1215	1348.9	1386.7	1219.2	1178	1259.3	1333.7	1420.9	10.1891	10.3075	10.2467	10.3976	10.4374	10.2517	10.2021	10.2984	10.3812	10.4726	0.99617	-0.00553662	0.944992	0.985479	3.41998	1000	394
Q9BT78	COPS4	60.6	70.3	78.7	56.8	80.1	48.1	67.9	66.8	75.6	79.2	61.6	71.3	79.7	57.8	81.1	49.1	68.9	67.8	76.6	80.2	5.94486	6.15583	6.31651	5.853	6.34163	5.61765	6.10643	6.08321	6.25927	6.32553	1.03093	0.0439449	0.743726	0.939889	3.41998	1000	394
O43776	NARS1	71	86.4	73.4	56.4	104.7	75.6	90.2	70.7	59	104.7	72	87.4	74.4	57.4	105.7	76.6	91.2	71.7	60	105.7	6.16993	6.44956	6.21723	5.84298	6.72383	6.25927	6.51096	6.1639	5.90689	6.72383	0.977883	-0.0322661	0.686575	0.923757	3.41998	1000	394
P62910	RPL32	2419.7	2547.1	2254.5	2600	2285.1	2272.4	2179.5	2356.8	2337.3	2105.9	2420.7	2548.1	2255.5	2601	2286.1	2273.4	2180.5	2357.8	2338.3	2106.9	11.2412	11.3152	11.1392	11.3449	11.1587	11.1506	11.0904	11.2032	11.1912	11.0409	1.07515	0.104543	0.279905	0.738095	3.41998	1000	394
Q9Y2Z0	SUGT1	122.8	116.8	156.2	95.6	131	110.1	116.3	146.5	127.5	131.3	123.8	117.8	157.2	96.6	132	111.1	117.3	147.5	128.5	132.3	6.95187	6.8802	7.29646	6.59395	7.04439	6.79572	6.87406	7.20457	7.00562	7.04767	0.977959	-0.0321546	0.787538	0.94721	3.41998	1000	394
Q9UJA5	TRMT6	57.4	54.8	51.5	51.2	53.6	57.9	47.9	66.1	68.4	49.2	58.4	55.8	52.5	52.2	54.6	58.9	48.9	67.1	69.4	50.2	5.8679	5.80219	5.71425	5.70598	5.77083	5.8802	5.61176	6.06824	6.11686	5.64962	0.937501	-0.0931072	0.491579	0.843478	3.41998	1000	394
P63241	EIF5A	872	725.6	705.8	555.4	848.4	832.9	800.2	762.4	688.5	888.9	873	726.6	706.8	556.4	849.4	833.9	801.2	763.4	689.5	889.9	9.76984	9.50502	9.46516	9.11998	9.7303	9.70373	9.64602	9.5763	9.42941	9.7975	0.924964	-0.112532	0.280043	0.738095	3.41998	1000	394
P52597	HNRNPF	88.5	100.3	73	105.4	104	62.6	79	82.6	76.8	91.9	89.5	101.3	74	106.4	105	63.6	80	83.6	77.8	92.9	6.48382	6.66249	6.20945	6.73335	6.71425	5.99095	6.32193	6.38543	6.2817	6.53761	1.19511	0.257148	0.084617	0.543779	3.41998	1000	394
Q96HE7	ERO1A	100.2	97.8	95.7	124.1	93.6	73.2	71.7	86.9	105.4	98.1	101.2	98.8	96.7	125.1	94.6	74.2	72.7	87.9	106.4	99.1	6.66107	6.62644	6.59544	6.96694	6.56377	6.21335	6.18388	6.45779	6.73335	6.63081	1.18009	0.238893	0.0765618	0.543779	3.41998	1000	394
Q9H4A6	GOLPH3	99.2	55.1	81.5	61.1	69.2	95.5	74.7	86.8	96.7	78.4	100.2	56.1	82.5	62.1	70.2	96.5	75.7	87.8	97.7	79.4	6.64674	5.80993	6.36632	5.95652	6.1334	6.59246	6.24222	6.45615	6.61029	6.31107	0.835172	-0.259854	0.0872993	0.547945	3.41998	1000	394
Q9UJS0	SLC25A13	236.5	236.2	280.3	253.3	246.2	232.4	208.4	227.9	245.6	217.6	237.5	237.2	281.3	254.3	247.2	233.4	209.4	228.9	246.6	218.6	7.89178	7.88996	8.13597	7.99039	7.94953	7.86666	7.71012	7.83857	7.94603	7.77215	1.10559	0.14482	0.153731	0.634078	3.41998	1000	394
Q5T9A4	ATAD3B	121.6	84.8	120.9	119.1	124.7	114	110	111.8	150.6	117	122.6	85.8	121.9	120.1	125.7	115	111	112.8	151.6	118	6.93782	6.42291	6.92955	6.90809	6.97384	6.84549	6.79442	6.81762	7.24413	6.88264	0.944473	-0.082418	0.520653	0.8564	3.41998	1000	394
O96019	ACTL6A	44	47.3	37.3	27	50.9	58.5	43.6	45.5	43	51	45	48.3	38.3	28	51.9	59.5	44.6	46.5	44	52	5.49185	5.59395	5.25927	4.80735	5.69766	5.89482	5.47897	5.53916	5.45943	5.70044	0.844082	-0.244545	0.117878	0.612319	3.41998	1000	394
P36542	ATP5F1C	759.8	652.9	756.3	803.2	750.1	751.9	716.6	765.8	772.3	745.7	760.8	653.9	757.3	804.2	751.1	752.9	717.6	766.8	773.3	746.7	9.57137	9.35293	9.56472	9.65141	9.55286	9.55631	9.48704	9.58271	9.59488	9.54438	0.990064	-0.0144068	0.861275	0.966502	3.41998	1000	394
Q7L576	CYFIP1	42	42	42.9	51	45.6	25	29	35.3	37.9	45.4	43	43	43.9	52	46.6	26	30	36.3	38.9	46.4	5.42626	5.42626	5.45615	5.70044	5.54226	4.70044	4.90689	5.1819	5.2817	5.53605	1.30938	0.388879	0.0160076	0.31746	3.41998	1000	394
P07954	FH	472.7	478	448.5	495.9	457.9	417.9	450.1	446.6	436.7	434.1	473.7	479	449.5	496.9	458.9	418.9	451.1	447.6	437.7	435.1	8.88783	8.90388	8.81218	8.95681	8.84204	8.71046	8.8173	8.80607	8.7738	8.7652	1.07623	0.105981	0.235588	0.69863	3.41998	1000	394
Q96P70	IPO9	172.4	144.1	160.8	115.1	167.4	159.5	154.5	181.9	159.1	171.5	173.4	145.1	161.8	116.1	168.4	160.5	155.5	182.9	160.1	172.5	7.43796	7.1809	7.33807	6.85922	7.39575	7.32643	7.28077	7.51491	7.32283	7.43045	0.912124	-0.132698	0.284837	0.739336	3.41998	1000	394
Q13418	ILK	119.2	101.2	136.1	117.4	81.1	126.2	102.7	123.1	116	63.5	120.2	102.2	137.1	118.4	82.1	127.2	103.7	124.1	117	64.5	6.90929	6.67525	7.09908	6.88753	6.35931	6.99095	6.69627	6.95536	6.87036	6.01123	1.05794	0.0812573	0.459313	0.83545	3.41998	1000	394
Q8N1G4	LRRC47	41.5	40.8	33.6	43.7	31.1	30.8	49.1	38.7	35.9	42	42.5	41.8	34.6	44.7	32.1	31.8	50.1	39.7	36.9	43	5.40939	5.38543	5.1127	5.4822	5.0045	4.99095	5.64674	5.31107	5.20555	5.42626	0.974498	-0.0372696	0.808285	0.952346	3.41998	1000	394
P52788	SMS	449.5	507.1	499.8	516.5	524	446.5	411	482.5	449.3	531.8	450.5	508.1	500.8	517.5	525	447.5	412	483.5	450.3	532.8	8.81538	8.98897	8.96809	9.01542	9.03617	8.80574	8.6865	8.91737	8.81474	9.05745	1.07807	0.108444	0.298882	0.739336	3.41998	1000	394
Q08170	SRSF4	71.2	51.2	50.7	66.9	34.5	42.3	51.6	51.5	50.1	32	72.2	52.2	51.7	67.9	35.5	43.3	52.6	52.5	51.1	33	6.17393	5.70598	5.69209	6.08534	5.14975	5.4363	5.71699	5.71425	5.67525	5.04439	1.18426	0.243981	0.128537	0.623418	3.41998	1000	394
P30419	NMT1	148.5	117.8	137.7	133.9	154.9	178.3	148.3	155.7	133.3	166.6	149.5	118.8	138.7	134.9	155.9	179.3	149.3	156.7	134.3	167.6	7.224	6.89239	7.11582	7.07575	7.28448	7.48623	7.22207	7.29186	7.06932	7.38888	0.886884	-0.173183	0.11167	0.60687	3.41998	1000	394
O15173	PGRMC2	44.6	26.7	51.9	42	46.5	58.5	42.7	44.4	66.2	53.7	45.6	27.7	52.9	43	47.5	59.5	43.7	45.4	67.2	54.7	5.51096	4.79181	5.7252	5.42626	5.56986	5.89482	5.44956	5.50462	6.07039	5.77347	0.79347	-0.333753	0.0600428	0.539216	3.41998	1000	394
Q01780	EXOSC10	74.9	83.7	100.7	94.2	73.4	104.7	72.2	89.6	80.7	83.3	75.9	84.7	101.7	95.2	74.4	105.7	73.2	90.6	81.7	84.3	6.24603	6.40429	6.66818	6.57289	6.21723	6.72383	6.19377	6.50144	6.35226	6.39746	0.991696	-0.0120306	0.930366	0.980013	3.41998	1000	394
O00303	EIF3F	297.6	245.7	237.1	196.7	228.1	283.5	258.6	254.2	283.2	207.1	298.6	246.7	238.1	197.7	229.1	284.5	259.6	255.2	284.2	208.1	8.22207	7.94661	7.89542	7.62717	7.83983	8.15228	8.02015	7.99548	8.15076	7.70113	0.934496	-0.0977402	0.458028	0.83545	3.41998	1000	394
P54105	CLNS1A	21.9	22.1	17.7	22	25.1	19	12.8	19.9	23.8	25.8	22.9	23.1	18.7	23	26.1	20	13.8	20.9	24.8	26.8	4.51728	4.52982	4.22497	4.52356	4.70598	4.32193	3.7866	4.38543	4.63227	4.74416	1.09145	0.126244	0.431732	0.824373	3.41998	1000	394
P07602	PSAP	46.5	38.2	34	40.1	33.3	43.3	33.4	29.7	38.4	36.2	47.5	39.2	35	41.1	34.3	44.3	34.4	30.7	39.4	37.2	5.56986	5.29278	5.12928	5.36107	5.10014	5.46923	5.10434	4.94017	5.30012	5.21723	1.06025	0.0844062	0.396429	0.802835	3.41998	1000	394
Q06203	PPAT	107	95.9	147.4	129.2	146.5	126.3	133.7	149	123.1	125.6	108	96.9	148.4	130.2	147.5	127.3	134.7	150	124.1	126.6	6.75489	6.59842	7.21335	7.02459	7.20457	6.99209	7.07361	7.22882	6.95536	6.98413	0.941062	-0.087638	0.514537	0.85489	3.41998	1000	394
Q9NQP4	PFDN4	20.3	40.5	28	15	31.5	20.8	20	26.3	18.4	26.7	21.3	41.5	29	16	32.5	21.8	21	27.3	19.4	27.7	4.41278	5.37504	4.85798	4	5.02237	4.44626	4.39232	4.77083	4.27798	4.79181	1.14694	0.197794	0.301379	0.739336	3.41998	1000	394
P45974	USP5	40.3	53.5	50.5	38	64.8	67.2	57.5	53.4	36.4	58.2	41.3	54.5	51.5	39	65.8	68.2	58.5	54.4	37.4	59.2	5.36807	5.76818	5.6865	5.2854	6.04002	6.0917	5.87036	5.76553	5.22497	5.88753	0.908536	-0.138384	0.372134	0.786775	3.41998	1000	394
P78417	GSTO1	715	629.6	471.3	395.3	493.1	640.1	654.8	475.4	430.8	500.4	716	630.6	472.3	396.3	494.1	641.1	655.8	476.4	431.8	501.4	9.48382	9.30058	8.88356	8.63045	8.94866	9.32441	9.35711	8.89603	8.75422	8.96982	0.99247	-0.0109039	0.903553	0.97712	3.41998	1000	394
P62820	RAB1A	543.5	542.4	604.2	601	623.8	558.9	512.2	553.4	550	568.2	544.5	543.4	605.2	602	624.8	559.9	513.2	554.4	551	569.2	9.08879	9.08587	9.24127	9.23362	9.28725	9.12903	9.00338	9.11478	9.10591	9.15279	1.06156	0.0861822	0.324231	0.754858	3.41998	1000	394
Q8WYA6	CTNNBL1	52.5	51.4	48	70.3	50.1	31.1	33.7	48.5	66.7	55.6	53.5	52.4	49	71.3	51.1	32.1	34.7	49.5	67.7	56.6	5.74147	5.71149	5.61471	6.15583	5.67525	5.0045	5.11686	5.62936	6.08108	5.82273	1.18825	0.248843	0.157675	0.63587	3.41998	1000	394
O43684	BUB3	73.5	94.6	77.5	76.3	58.1	63.2	67.4	67.7	75.6	59.4	74.5	95.6	78.5	77.3	59.1	64.2	68.4	68.7	76.6	60.4	6.21917	6.57894	6.29462	6.2724	5.88509	6.0045	6.09592	6.10224	6.25927	5.91648	1.12846	0.17436	0.164725	0.645199	3.41998	1000	394
Q9H2H9	SLC38A1	25.1	26.5	27.7	16.8	32	29.5	25	26.8	25.1	31.5	26.1	27.5	28.7	17.8	33	30.5	26	27.8	26.1	32.5	4.70598	4.78136	4.84298	4.15381	5.04439	4.93074	4.70044	4.79701	4.70598	5.02237	0.91662	-0.125604	0.356153	0.776536	3.41998	1000	394
O15118	NPC1	145.1	98.4	78.9	75	96.6	138.2	147.3	68.6	78.8	98.3	146.1	99.4	79.9	76	97.6	139.2	148.3	69.6	79.8	99.3	7.19081	6.63517	6.32012	6.24793	6.60881	7.12102	7.21237	6.12102	6.31832	6.63372	0.945586	-0.0807195	0.563348	0.88465	3.41998	1000	394
P39687	ANP32A	690.3	656.7	724.3	562.4	794.9	689.2	712.8	705.8	661.5	763.9	691.3	657.7	725.3	563.4	795.9	690.2	713.8	706.8	662.5	764.9	9.43317	9.36129	9.50243	9.13802	9.63644	9.43087	9.47938	9.46516	9.37178	9.57913	0.965272	-0.0509924	0.597275	0.88465	3.41998	1000	394
P10155	RO60	30.5	40.4	40.5	22.5	31.6	46.1	36.3	44.4	43.7	34.3	31.5	41.4	41.5	23.5	32.6	47.1	37.3	45.4	44.7	35.3	4.97728	5.37156	5.37504	4.55459	5.0268	5.55766	5.2211	5.50462	5.4822	5.1416	0.800858	-0.320382	0.0944781	0.570815	3.41998	1000	394
Q99848	EBNA1BP2	189.8	189.1	176.1	226.6	179	233	217.2	199.4	214.8	182.2	190.8	190.1	177.1	227.6	180	234	218.2	200.4	215.8	183.2	7.57592	7.57061	7.46842	7.83036	7.49185	7.87036	7.76951	7.64674	7.75355	7.51728	0.917605	-0.124055	0.251066	0.712707	3.41998	1000	394
P82650	MRPS22	96.7	101.3	107.8	106.9	114.4	85.4	84.6	107.2	105.6	98.6	97.7	102.3	108.8	107.9	115.4	86.4	85.6	108.2	106.6	99.6	6.61029	6.67666	6.76553	6.75355	6.8505	6.43296	6.41954	6.75756	6.73606	6.63807	1.09769	0.134468	0.184024	0.645199	3.41998	1000	394
P51610	HCFC1	117.5	104.9	134.6	130	72.8	101.6	96.7	128.1	139.6	73.8	118.5	105.9	135.6	131	73.8	102.6	97.7	129.1	140.6	74.8	6.88874	6.72656	7.08321	7.03342	6.20555	6.68089	6.61029	7.01235	7.13545	6.22497	1.03865	0.0547099	0.568936	0.88465	3.41998	1000	394
Q92522	H1-10	36.9	38.6	33.8	39.5	36.7	44.9	44.8	37.2	54.9	52.9	37.9	39.6	34.8	40.5	37.7	45.9	45.8	38.2	55.9	53.9	5.24413	5.30743	5.12102	5.33985	5.23649	5.52042	5.51728	5.2555	5.80478	5.75221	0.800928	-0.320255	0.0141782	0.3	3.41998	1000	394
P49591	SARS1	341.7	455	351.7	262.1	346.4	428.7	405.6	412.2	334	404	342.7	456	352.7	263.1	347.4	429.7	406.6	413.2	335	405	8.4208	8.83289	8.4623	8.03947	8.44045	8.74719	8.66747	8.6907	8.38802	8.66178	0.875484	-0.191847	0.134338	0.623418	3.41998	1000	394
Q15050	RRS1	21.4	26.6	21.1	38.5	11.5	36	33.6	26.6	29.1	16	22.4	27.6	22.1	39.5	12.5	37	34.6	27.6	30.1	17	4.48543	4.7866	4.46597	5.30378	3.64386	5.20945	5.1127	4.7866	4.91169	4.08746	0.821052	-0.284454	0.122355	0.617133	3.41998	1000	394
P61086	UBE2K	154.8	152.7	164.3	151.7	188.3	145.3	142.2	151.8	143.2	156.3	155.8	153.7	165.3	152.7	189.3	146.3	143.2	152.8	144.2	157.3	7.28355	7.26397	7.36894	7.25456	7.56453	7.19279	7.16189	7.2555	7.17193	7.29737	1.09522	0.131216	0.15458	0.634349	3.41998	1000	394
P49207	RPL34	396.4	500.6	477.9	527.1	410.3	459.9	435.7	462.7	510.8	396.7	397.4	501.6	478.9	528.1	411.3	460.9	436.7	463.7	511.8	397.7	8.63445	8.97039	8.90358	9.04467	8.68405	8.84831	8.7705	8.85705	8.99944	8.63554	1.01766	0.0252614	0.803378	0.952346	3.41998	1000	394
Q9P0L0	VAPA	399.1	312.9	365.1	414.1	374.1	431.8	411.7	398.4	438.9	429.9	400.1	313.9	366.1	415.1	375.1	432.8	412.7	399.4	439.9	430.9	8.64422	8.29416	8.51609	8.69732	8.55113	8.75756	8.68895	8.64169	8.78103	8.75121	0.880562	-0.183504	0.0907327	0.559471	3.41998	1000	394
Q14739	LBR	202	162.5	173	221.3	177.8	274.6	181.7	250.1	308.3	271	203	163.5	174	222.3	178.8	275.6	182.7	251.1	309.3	272	7.66534	7.35315	7.44294	7.79636	7.4822	8.10643	7.51333	7.97212	8.27286	8.08746	0.735887	-0.442443	0.0025019	0.08	3.41998	1000	394
P62316	SNRPD2	352.4	285.5	351.5	363.5	328.3	375.4	328.9	345.3	393.7	337.4	353.4	286.5	352.5	364.5	329.3	376.4	329.9	346.3	394.7	338.4	8.46516	8.16239	8.46148	8.50978	8.36326	8.55612	8.36588	8.43588	8.62461	8.40259	0.943043	-0.0846044	0.347674	0.770982	3.41998	1000	394
Q8TAT6	NPLOC4	60.7	60.9	56.5	60.9	66.7	46	55.5	55.8	65.1	72.7	61.7	61.9	57.5	61.9	67.7	47	56.5	56.8	66.1	73.7	5.9472	5.95187	5.84549	5.95187	6.08108	5.55459	5.82018	5.82782	6.04658	6.20359	1.04605	0.0649499	0.581808	0.88465	3.41998	1000	394
O60361	NME2P1	853.8	1346.2	532.4	782.4	619.8	534.8	704.4	623.8	624.7	748.6	854.8	1347.2	533.4	783.4	620.8	535.8	705.4	624.8	625.7	749.6	9.73944	10.3957	9.05907	9.61361	9.27798	9.06555	9.4623	9.28725	9.28933	9.54998	1.2195	0.28629	0.178417	0.645199	3.41998	1000	394
O95816	BAG2	23.1	26.4	27.2	21.1	29.4	21.8	29.9	23.2	19.5	22.5	24.1	27.4	28.2	22.1	30.4	22.8	30.9	24.2	20.5	23.5	4.59096	4.7761	4.81762	4.46597	4.926	4.51096	4.94953	4.59694	4.35755	4.55459	1.0878	0.121418	0.312463	0.746522	3.41998	1000	394
P55327	TPD52	89.8	144.2	99.9	112.4	117.2	73.8	90.2	103.9	65.7	112.2	90.8	145.2	100.9	113.4	118.2	74.8	91.2	104.9	66.7	113.2	6.50462	7.1819	6.65678	6.82528	6.88509	6.22497	6.51096	6.71287	6.05961	6.82273	1.26971	0.344504	0.053507	0.506849	3.41998	1000	394
Q8TCS8	PNPT1	29.5	30.5	28.3	43.1	43.8	12.6	18.2	23.1	16.9	33.2	30.5	31.5	29.3	44.1	44.8	13.6	19.2	24.1	17.9	34.2	4.93074	4.97728	4.87283	5.46271	5.48543	3.76553	4.26303	4.59096	4.16189	5.09592	1.70566	0.770327	0.0017863	0.08	3.41998	1000	394
Q9UBQ5	EIF3K	83.8	112.5	87.7	72.4	88.3	88.5	82.9	81.3	74.4	70.9	84.8	113.5	88.7	73.4	89.3	89.5	83.9	82.3	75.4	71.9	6.40599	6.82655	6.47086	6.19771	6.48059	6.48382	6.3906	6.36282	6.23649	6.16792	1.10804	0.14801	0.245763	0.712707	3.41998	1000	394
Q86UE4	MTDH	139.4	141.5	165.6	183.9	109.8	198.9	163.4	193.5	203.1	132.5	140.4	142.5	166.6	184.9	110.8	199.9	164.4	194.5	204.1	133.5	7.1334	7.15482	7.38024	7.5306	6.79181	7.64313	7.36107	7.60363	7.67313	7.0607	0.82923	-0.270156	0.0245954	0.405063	3.41998	1000	394
P16435	POR	135.9	113.2	110.9	127.2	118	116.9	112.1	125.7	122.1	108.6	136.9	114.2	111.9	128.2	119	117.9	113.1	126.7	123.1	109.6	7.09698	6.83542	6.80607	7.00225	6.89482	6.88142	6.82146	6.98527	6.94369	6.7761	1.03205	0.045519	0.655246	0.899914	3.41998	1000	394
Q9Y5K5	UCHL5	85	93.3	100.1	89.1	124.7	114.7	115.4	103.7	108.7	126.6	86	94.3	101.1	90.1	125.7	115.7	116.4	104.7	109.7	127.6	6.42626	6.55919	6.65964	6.49346	6.97384	6.85425	6.86295	6.71012	6.77742	6.99548	0.860015	-0.217566	0.0771049	0.543779	3.41998	1000	394
P61163	ACTR1A	50.8	48.3	45.9	67.2	29.2	55.2	31.7	54.4	52.6	31.8	51.8	49.3	46.9	68.2	30.2	56.2	32.7	55.4	53.6	32.8	5.69488	5.62352	5.55152	6.0917	4.91648	5.8125	5.03122	5.79181	5.74416	5.03562	1.06626	0.0925545	0.551237	0.880161	3.41998	1000	394
P62136	PPP1CA	225.5	199.6	204	196.8	198.5	197.4	214.1	223.7	211.7	214.4	226.5	200.6	205	197.8	199.5	198.4	215.1	224.7	212.7	215.4	7.82337	7.64818	7.67948	7.6279	7.64024	7.63227	7.74886	7.81186	7.73268	7.75087	0.96495	-0.051474	0.605872	0.88465	3.41998	1000	394
Q15061	WDR43	47.9	59.4	52.9	65.1	76.1	34.9	61.1	72.2	79.8	85.8	48.9	60.4	53.9	66.1	77.1	35.9	62.1	73.2	80.8	86.8	5.61176	5.91648	5.75221	6.04658	6.26866	5.16591	5.95652	6.19377	6.33628	6.43962	0.933496	-0.0992843	0.510763	0.85489	3.41998	1000	394
P62280	RPS11	810.5	786.2	790.7	862.1	876.7	786.5	802.6	819.7	882	837.5	811.5	787.2	791.7	863.1	877.7	787.5	803.6	820.7	883	838.5	9.66445	9.62059	9.62881	9.75338	9.77758	9.62114	9.65033	9.68071	9.78627	9.71167	0.999265	-0.00106117	0.988893	0.996805	3.41998	1000	394
Q16851	UGP2	201.2	201.1	205.5	192	199.4	222.1	204.7	200.5	165.2	199.1	202.2	202.1	206.5	193	200.4	223.1	205.7	201.5	166.2	200.1	7.65964	7.65893	7.69	7.59246	7.64674	7.80155	7.6844	7.65464	7.37678	7.64458	1.01197	0.0171648	0.858616	0.966502	3.41998	1000	394
Q99873	PRMT1	247	225.9	289.5	291.9	237.1	245.8	218.5	252	254.2	228.8	248	226.9	290.5	292.9	238.1	246.8	219.5	253	255.2	229.8	7.9542	7.82591	8.18239	8.19426	7.89542	7.9472	7.77808	7.98299	7.99548	7.84423	1.0724	0.100841	0.277285	0.736254	3.41998	1000	394
Q9Y512	SAMM50	42.5	51	57.5	56	61.7	33.6	47.3	42.5	46.7	63	43.5	52	58.5	57	62.7	34.6	48.3	43.5	47.7	64	5.44294	5.70044	5.87036	5.83289	5.97039	5.1127	5.59395	5.44294	5.57592	6	1.16337	0.218304	0.0799096	0.543779	3.41998	1000	394
Q13409	DYNC1I2	45.6	59.1	41.9	31.7	58.4	46.6	47.9	39.6	34.9	45.3	46.6	60.1	42.9	32.7	59.4	47.6	48.9	40.6	35.9	46.3	5.54226	5.90929	5.42291	5.03122	5.89239	5.57289	5.61176	5.34341	5.16591	5.53294	1.0824	0.114231	0.348959	0.771307	3.41998	1000	394
O00425	IGF2BP3	30.8	39.2	33.2	39.5	28.3	34.6	35.1	36.8	30.9	24.4	31.8	40.2	34.2	40.5	29.3	35.6	36.1	37.8	31.9	25.4	4.99095	5.32912	5.09592	5.33985	4.87283	5.15381	5.17393	5.24031	4.99548	4.66676	1.05678	0.0796788	0.514984	0.855042	3.41998	1000	394
Q99733	NAP1L4	424.7	449.9	449.2	467.3	388.9	396	378.7	432	364.9	389.4	425.7	450.9	450.2	468.3	389.9	397	379.7	433	365.9	390.4	8.73369	8.81666	8.81442	8.87129	8.60696	8.633	8.56872	8.75822	8.51531	8.60881	1.11095	0.151796	0.168699	0.645199	3.41998	1000	394
Q9Y3A5	SBDS	75.1	74.5	75.1	71.2	84.3	115.9	94.6	100	72.8	96.9	76.1	75.5	76.1	72.2	85.3	116.9	95.6	101	73.8	97.9	6.24982	6.2384	6.24982	6.17393	6.41447	6.86913	6.57894	6.65821	6.20555	6.61324	0.801224	-0.319723	0.0256788	0.414634	3.41998	1000	394
Q9UIA9	XPO7	24.6	16	23	20.3	23.2	24.9	13.8	23.1	15	17.1	25.6	17	24	21.3	24.2	25.9	14.8	24.1	16	18.1	4.67807	4.08746	4.58496	4.41278	4.59694	4.69488	3.88753	4.59096	4	4.17792	1.15012	0.201786	0.121933	0.616197	3.41998	1000	394
P62888	RPL30	281.8	434.7	279.8	379.6	271.1	294.5	248.9	277	304.5	305.4	282.8	435.7	280.8	380.6	272.1	295.5	249.9	278	305.5	306.4	8.14364	8.76719	8.1334	8.57213	8.08799	8.20701	7.96521	8.11894	8.25503	8.25927	1.13271	0.179778	0.29045	0.739336	3.41998	1000	394
Q8IVF2	AHNAK2	136.3	157.4	104.5	82	73.6	162	162.8	104.4	64	84.9	137.3	158.4	105.5	83	74.6	163	163.8	105.4	65	85.9	7.10119	7.30743	6.7211	6.37504	6.2211	7.34873	7.35579	6.71973	6.02237	6.42459	0.980052	-0.0290692	0.812885	0.952346	3.41998	1000	394
P46459	NSF	77.2	81.6	103.4	140.2	93.6	93.9	72.6	90.3	97.6	89.1	78.2	82.6	104.4	141.2	94.6	94.9	73.6	91.3	98.6	90.1	6.2891	6.36807	6.70598	7.1416	6.56377	6.56834	6.20163	6.51254	6.62352	6.49346	1.09718	0.133805	0.343305	0.770982	3.41998	1000	394
Q9Y3P9	RABGAP1	24.9	25.7	19.3	27.3	27.3	32.9	22.3	20.6	19.4	27.8	25.9	26.7	20.3	28.3	28.3	33.9	23.3	21.6	20.4	28.8	4.69488	4.73877	4.34341	4.82273	4.82273	5.08321	4.54226	4.43296	4.3505	4.848	1.02322	0.0331182	0.817295	0.952346	3.41998	1000	394
P19838	NFKB1	58.3	40.2	42.3	38.7	40.2	43.3	36.3	37.8	33.3	37.7	59.3	41.2	43.3	39.7	41.2	44.3	37.3	38.8	34.3	38.7	5.88996	5.36457	5.4363	5.31107	5.36457	5.46923	5.2211	5.27798	5.10014	5.27426	1.15249	0.204749	0.0650935	0.542169	3.41998	1000	394
P07686	HEXB	205.7	269.6	196.5	287.6	217	217.6	219.6	198.8	222.2	217.8	206.7	270.6	197.5	288.6	218	218.6	220.6	199.8	223.2	218.8	7.69139	8.08002	7.62571	8.17293	7.76818	7.77215	7.78529	7.64241	7.80219	7.77347	1.08113	0.112544	0.349894	0.773239	3.41998	1000	394
Q6IBS0	TWF2	212.1	208.1	211.6	205.9	166	250.5	237.2	251.1	213.4	187	213.1	209.1	212.6	206.9	167	251.5	238.2	252.1	214.4	188	7.73539	7.70805	7.732	7.69279	7.3837	7.97441	7.89603	7.97785	7.74416	7.55459	0.883301	-0.179024	0.0650523	0.542169	3.41998	1000	394
Q9H9B4	SFXN1	183.8	246	206.5	323.6	218.2	257.1	206.8	251.2	335.4	298.5	184.8	247	207.5	324.6	219.2	258.1	207.8	252.2	336.4	299.5	7.52982	7.94837	7.69697	8.34252	7.7761	8.01179	7.69905	7.97842	8.39403	8.22641	0.86863	-0.203186	0.180479	0.645199	3.41998	1000	394
P83731	RPL24	359.3	409.5	383.9	413.2	349.3	402	359.6	393.7	402.6	345.1	360.3	410.5	384.9	414.2	350.3	403	360.6	394.7	403.6	346.1	8.49305	8.68124	8.58834	8.69418	8.45245	8.65464	8.49426	8.62461	8.65678	8.43505	1.00611	0.00878644	0.925768	0.97992	3.41998	1000	394
P06703	S100A6	1788.9	1779.9	1326.5	1448.5	1369	1791.7	1693.7	1344.4	1263.1	1482	1789.9	1780.9	1327.5	1449.5	1370	1792.7	1694.7	1345.4	1264.1	1483	10.8057	10.7984	10.3745	10.5013	10.42	10.8079	10.7268	10.3938	10.3039	10.5343	1.01862	0.02662	0.776173	0.943382	3.41998	1000	394
P11177	PDHB	258.3	229.5	194	245.7	245.5	180.6	207	198.9	217.9	255	259.3	230.5	195	246.7	246.5	181.6	208	199.9	218.9	256	8.01848	7.84862	7.60733	7.94661	7.94544	7.50462	7.70044	7.64313	7.77413	8	1.10867	0.148833	0.248997	0.712707	3.41998	1000	394
O14979	HNRNPDL	164.1	237.4	120.6	149.6	143	186.9	207.2	184.4	203.1	195.6	165.1	238.4	121.6	150.6	144	187.9	208.2	185.4	204.1	196.6	7.3672	7.89724	6.926	7.23458	7.16993	7.55382	7.70183	7.5345	7.67313	7.61912	0.813666	-0.297492	0.0676573	0.543779	3.41998	1000	394
O60678	PRMT3	20.1	21.6	26.1	14	20.6	23.4	16.8	22.1	19	20.8	21.1	22.6	27.1	15	21.6	24.4	17.8	23.1	20	21.8	4.39917	4.49825	4.76022	3.90689	4.43296	4.60881	4.15381	4.52982	4.32193	4.44626	0.991287	-0.0126254	0.927355	0.980013	3.41998	1000	394
Q08752	PPID	132.1	128.3	145.2	88.5	132.4	98.6	122.9	135.2	115.7	128.5	133.1	129.3	146.2	89.5	133.4	99.6	123.9	136.2	116.7	129.5	7.05637	7.01458	7.1918	6.48382	7.05961	6.63807	6.95303	7.08958	6.86666	7.01681	1.03412	0.0484034	0.720488	0.930138	3.41998	1000	394
P84103	SRSF3	153.1	133.2	122.2	138.7	94.4	150.3	124.8	134.3	138.5	92.3	154.1	134.2	123.2	139.7	95.4	151.3	125.8	135.3	139.5	93.3	7.26772	7.06824	6.94486	7.12619	6.57592	7.24127	6.97499	7.08002	7.12412	6.54381	1.0026	0.00374542	0.963935	0.990241	3.41998	1000	394
Q9HC38	GLOD4	190.2	181.8	153.8	100.7	163.8	165.7	177.6	152.7	124.1	159.1	191.2	182.8	154.8	101.7	164.8	166.7	178.6	153.7	125.1	160.1	7.57894	7.51412	7.27426	6.66818	7.36457	7.38111	7.48059	7.26397	6.96694	7.32283	0.997872	-0.00307369	0.976713	0.993553	3.41998	1000	394
Q9H6T3	RPAP3	30.7	20.9	24.5	19.9	25.4	31.7	25.2	24	30.7	24.2	31.7	21.9	25.5	20.9	26.4	32.7	26.2	25	31.7	25.2	4.98641	4.45286	4.67243	4.38543	4.72247	5.03122	4.71149	4.64386	4.98641	4.65535	0.893941	-0.161748	0.252194	0.712707	3.41998	1000	394
Q6FI81	CIAPIN1	69.2	62.1	90.8	88.1	51.3	81.3	53.7	87.7	74.7	50.7	70.2	63.1	91.8	89.1	52.3	82.3	54.7	88.7	75.7	51.7	6.1334	5.97957	6.52042	6.47735	5.70874	6.36282	5.77347	6.47086	6.24222	5.69209	1.03929	0.0556033	0.6191	0.88465	3.41998	1000	394
P46063	RECQL	149.8	139.3	149.2	134	179.1	141.6	149.6	152.6	152.3	175.3	150.8	140.3	150.2	135	180.1	142.6	150.6	153.6	153.3	176.3	7.23649	7.13237	7.23074	7.07682	7.49265	7.15583	7.23458	7.26303	7.26021	7.46189	0.971783	-0.0412941	0.652633	0.899914	3.41998	1000	394
P08708	RPS17	1160.2	1187.8	1086.5	1186.8	1089.9	1216	1138.3	1165.9	1230.4	1034.1	1161.2	1188.8	1087.5	1187.8	1090.9	1217	1139.3	1166.9	1231.4	1035.1	10.1814	10.2153	10.0868	10.2141	10.0913	10.2491	10.1539	10.1885	10.2661	10.0156	0.988384	-0.0168557	0.84178	0.965991	3.41998	1000	394
Q01469	FABP5	219.8	212.4	201.9	135.2	366.7	154.6	234.5	208.2	174.5	361.5	220.8	213.4	202.9	136.2	367.7	155.6	235.5	209.2	175.5	362.5	7.7866	7.73742	7.66463	7.08958	8.52239	7.2817	7.87958	7.70874	7.45533	8.50184	0.996322	-0.00531578	0.969359	0.990939	3.41998	1000	394
P82933	MRPS9	90.8	69.3	86.8	106.2	88.7	89.6	65.1	82.2	87.4	87.3	91.8	70.3	87.8	107.2	89.7	90.6	66.1	83.2	88.4	88.3	6.52042	6.13545	6.45615	6.74416	6.48704	6.50144	6.04658	6.37851	6.46597	6.46434	1.06975	0.0972752	0.310686	0.746522	3.41998	1000	394
P32119	PRDX2	255.2	285.8	208.8	189	276.2	234.5	253.7	236.9	235.7	302.6	256.2	286.8	209.8	190	277.2	235.5	254.7	237.9	236.7	303.6	8.00113	8.1639	7.71287	7.56986	8.11478	7.87958	7.99266	7.89421	7.88692	8.24603	0.954375	-0.0673712	0.56702	0.88465	3.41998	1000	394
Q9UJZ1	STOML2	143.3	134.7	115.2	148.3	138.6	113	129.8	118.5	151.7	155.8	144.3	135.7	116.2	149.3	139.6	114	130.8	119.5	152.7	156.8	7.17293	7.08428	6.86047	7.22207	7.12516	6.83289	7.03122	6.90087	7.25456	7.29278	1.02138	0.0305165	0.784417	0.946809	3.41998	1000	394
P25789	PSMA4	647.7	686.8	663.1	677.1	749.5	529.9	563.3	599.8	605.6	700.3	648.7	687.8	664.1	678.1	750.5	530.9	564.3	600.8	606.6	701.3	9.34141	9.42585	9.37526	9.40535	9.55171	9.0523	9.14032	9.23074	9.2446	9.45389	1.14516	0.195545	0.0517131	0.506849	3.41998	1000	394
P61026	RAB10	284.8	223.5	236.8	253.4	223.5	292.7	214.1	216.3	222.3	216.5	285.8	224.5	237.8	254.4	224.5	293.7	215.1	217.3	223.3	217.5	8.15886	7.81057	7.8936	7.99095	7.81057	8.1982	7.74886	7.76354	7.80284	7.76487	1.055	0.0772493	0.38924	0.80207	3.41998	1000	394
P18754	RCC1	45.1	41.1	49.7	44.2	50.9	41.8	43.2	53	56.3	42.3	46.1	42.1	50.7	45.2	51.9	42.8	44.2	54	57.3	43.3	5.52669	5.39575	5.66391	5.49825	5.69766	5.41954	5.46597	5.75489	5.84046	5.4363	0.981474	-0.0269777	0.822442	0.955377	3.41998	1000	394
Q12792	TWF1	124.6	173.5	139.1	160.8	143	174.6	128.1	164.2	183.3	172.5	125.6	174.5	140.1	161.8	144	175.6	129.1	165.2	184.3	173.5	6.97269	7.44708	7.13031	7.33807	7.16993	7.45615	7.01235	7.36807	7.52591	7.43879	0.902102	-0.148637	0.341706	0.770982	3.41998	1000	394
P46926	GNPDA1	81.4	88.7	46.9	54.6	51	62.6	67.1	40.4	42.6	48.2	82.4	89.7	47.9	55.6	52	63.6	68.1	41.4	43.6	49.2	6.36457	6.48704	5.58195	5.79701	5.70044	5.99095	6.08958	5.37156	5.44626	5.62059	1.21623	0.282415	0.0185498	0.328571	3.41998	1000	394
O00629	KPNA4	48.7	28	49.4	42.7	51	48.4	41.3	43.5	43.6	50.5	49.7	29	50.4	43.7	52	49.4	42.3	44.5	44.6	51.5	5.63517	4.85798	5.65535	5.44956	5.70044	5.62644	5.40259	5.47573	5.47897	5.6865	0.949774	-0.0743446	0.579748	0.88465	3.41998	1000	394
P30050	RPL12	674.6	629.9	595.7	564.4	722.7	723.8	680.3	654	672.6	856	675.6	630.9	596.7	565.4	723.7	724.8	681.3	655	673.6	857	9.40003	9.30127	9.22086	9.14313	9.49925	9.50144	9.41215	9.35535	9.39575	9.74315	0.889668	-0.168661	0.0759762	0.543779	3.41998	1000	394
Q16576	RBBP7	206	193.8	237.6	241.3	325.2	162.9	209.9	206.3	194.1	294.4	207	194.8	238.6	242.3	326.2	163.9	210.9	207.3	195.1	295.4	7.69349	7.60585	7.89845	7.92065	8.34961	7.35667	7.72042	7.69558	7.60807	8.20653	1.12987	0.176158	0.14361	0.628242	3.41998	1000	394
O95292	VAPB	261.9	239	267.5	289.8	179.8	288.9	274.9	302.6	292.9	178.9	262.9	240	268.5	290.8	180.8	289.9	275.9	303.6	293.9	179.9	8.03837	7.90689	8.06878	8.18388	7.49825	8.17941	8.108	8.24603	8.19918	7.49105	0.929483	-0.1055	0.262588	0.728675	3.41998	1000	394
P11172	UMPS	161.3	163.1	148.7	139.1	154.8	161.2	148.6	147.6	124.8	159.7	162.3	164.1	149.7	140.1	155.8	162.2	149.6	148.6	125.8	160.7	7.34252	7.35843	7.22593	7.13031	7.28355	7.34163	7.22497	7.21529	6.97499	7.32823	1.03608	0.0511289	0.562098	0.88465	3.41998	1000	394
Q9UMX0	UBQLN1	41.2	45.9	43.7	48.4	41.7	58.3	50.6	53.1	47.2	49.2	42.2	46.9	44.7	49.4	42.7	59.3	51.6	54.1	48.2	50.2	5.39917	5.55152	5.4822	5.62644	5.41616	5.88996	5.6893	5.75756	5.59096	5.64962	0.858339	-0.22038	0.0838285	0.543779	3.41998	1000	394
Q96G03	PGM2	154.1	148.7	195	121.1	220.1	115.6	129.7	128.3	116.6	166	155.1	149.7	196	122.1	221.1	116.6	130.7	129.3	117.6	167	7.27705	7.22593	7.61471	6.93192	7.78856	6.86542	7.03012	7.01458	6.87774	7.3837	1.25991	0.333321	0.0193932	0.347222	3.41998	1000	394
Q9Y2L1	DIS3	29.8	33.4	32.2	37.6	37.6	23.5	30.2	25.9	30.5	27.8	30.8	34.4	33.2	38.6	38.6	24.5	31.2	26.9	31.5	28.8	4.94486	5.10434	5.05311	5.27053	5.27053	4.61471	4.96347	4.74953	4.97728	4.848	1.2295	0.298074	0.00917375	0.234043	3.41998	1000	394
Q9UH65	SWAP70	60.2	63.1	54.6	55.6	60.7	46.2	43.6	50.2	33.6	48.1	61.2	64.1	55.6	56.6	61.7	47.2	44.6	51.2	34.6	49.1	5.93546	6.00225	5.79701	5.82273	5.9472	5.56071	5.47897	5.67807	5.1127	5.61765	1.32989	0.411309	0.00732657	0.195122	3.41998	1000	394
P48723	HSPA13	43.9	46	46.7	62	61.9	26.8	32.1	40.7	55.2	55.1	44.9	47	47.7	63	62.9	27.8	33.1	41.7	56.2	56.1	5.48864	5.55459	5.57592	5.97728	5.97499	4.79701	5.04876	5.38198	5.8125	5.80993	1.26949	0.344249	0.0221246	0.381579	3.41998	1000	394
Q99615	DNAJC7	88.7	89.3	110.5	97	85.8	83.1	107.5	84.8	89.4	71.6	89.7	90.3	111.5	98	86.8	84.1	108.5	85.8	90.4	72.6	6.48704	6.49665	6.8009	6.61471	6.43962	6.39403	6.76155	6.42291	6.49825	6.1819	1.08377	0.116057	0.369891	0.784553	3.41998	1000	394
P62070	RRAS2	56.4	25	54.4	77.3	52.2	37.4	35.1	57.4	35.9	40.3	57.4	26	55.4	78.3	53.2	38.4	36.1	58.4	36.9	41.3	5.84298	4.70044	5.79181	6.29094	5.73335	5.26303	5.17393	5.8679	5.20555	5.36807	1.22791	0.29621	0.195177	0.651786	3.41998	1000	394
Q9UNH7	SNX6	188.8	143.6	138.3	123	105.6	146.4	140.5	133.3	125.9	108	189.8	144.6	139.3	124	106.6	147.4	141.5	134.3	126.9	109	7.56834	7.17592	7.12205	6.9542	6.73606	7.20359	7.14466	7.06932	6.98755	6.76818	1.05457	0.0766545	0.479064	0.840708	3.41998	1000	394
Q01581	HMGCS1	29.3	21	20.3	13.1	18	30.3	23.7	21.1	18.8	14.1	30.3	22	21.3	14.1	19	31.3	24.7	22.1	19.8	15.1	4.92125	4.45943	4.41278	3.81762	4.24793	4.96809	4.62644	4.46597	4.30743	3.91648	0.942732	-0.0850799	0.541835	0.872838	3.41998	1000	394
Q9NQ29	LUC7L	57.6	49.9	47.5	50.2	43.9	64.4	68.1	49	60.9	53	58.6	50.9	48.5	51.2	44.9	65.4	69.1	50	61.9	54	5.87283	5.66959	5.59991	5.67807	5.48864	6.03122	6.11061	5.64386	5.95187	5.75489	0.848697	-0.236679	0.0456382	0.491935	3.41998	1000	394
Q9NY33	DPP3	132.5	140.3	111.2	85.2	127	141.8	145.4	100.1	113.1	119.1	133.5	141.3	112.2	86.2	128	142.8	146.4	101.1	114.1	120.1	7.0607	7.14262	6.80993	6.42962	7	7.15785	7.19377	6.65964	6.83415	6.90809	0.957849	-0.0621304	0.603384	0.88465	3.41998	1000	394
Q9Y2T3	GDA	134.8	122.8	126.5	111.9	93.7	119.8	139.9	106.3	109.2	73.3	135.8	123.8	127.5	112.9	94.7	120.8	140.9	107.3	110.2	74.3	7.08534	6.95187	6.99435	6.8189	6.56529	6.91648	7.13853	6.74551	6.78398	6.21529	1.08914	0.123195	0.312872	0.746522	3.41998	1000	394
P50995	ANXA11	41.9	47.2	45.7	41.2	52.4	19.8	40.1	45.1	37	48.8	42.9	48.2	46.7	42.2	53.4	20.8	41.1	46.1	38	49.8	5.42291	5.59096	5.54535	5.39917	5.73877	4.37851	5.36107	5.52669	5.24793	5.63807	1.23883	0.308976	0.100208	0.580247	3.41998	1000	394
P43034	PAFAH1B1	112.4	97.3	106.2	94.7	100.1	120.4	105.1	106.1	102.5	89.6	113.4	98.3	107.2	95.7	101.1	121.4	106.1	107.1	103.5	90.6	6.82528	6.61912	6.74416	6.58045	6.65964	6.92362	6.72928	6.74281	6.69349	6.50144	0.977792	-0.0324005	0.730233	0.932074	3.41998	1000	394
Q15813	TBCE	30.5	35.2	35.3	22.8	38.4	31.7	35.2	27.9	17.5	35.9	31.5	36.2	36.3	23.8	39.4	32.7	36.2	28.9	18.5	36.9	4.97728	5.17792	5.1819	4.57289	5.30012	5.03122	5.17792	4.853	4.20945	5.20555	1.10695	0.146594	0.221537	0.686354	3.41998	1000	394
P11766	ADH5	323.3	307	326.5	240.8	390.1	296.2	324.5	337.2	328.8	415.9	324.3	308	327.5	241.8	391.1	297.2	325.5	338.2	329.8	416.9	8.34119	8.26679	8.35535	7.91767	8.61139	8.21529	8.34651	8.40173	8.36545	8.70356	0.927854	-0.108031	0.372136	0.786775	3.41998	1000	394
P62269	RPS18	514.1	484.9	494.4	532.4	471	547.3	522.1	465.9	534	434.1	515.1	485.9	495.4	533.4	472	548.3	523.1	466.9	535	435.1	9.00871	8.92452	8.95245	9.05907	8.88264	9.09882	9.03094	8.86697	9.0634	8.7652	1.00029	0.000411757	0.996167	0.998096	3.41998	1000	394
Q9UBQ7	GRHPR	280	268.6	267.8	275.1	290.2	236.9	231.6	260.2	244.6	312.6	281	269.6	268.8	276.1	291.2	237.9	232.6	261.2	245.6	313.6	8.13443	8.07468	8.07039	8.10905	8.18587	7.89421	7.86171	8.02901	7.94017	8.29278	1.08021	0.111306	0.293796	0.739336	3.41998	1000	394
Q9Y450	HBS1L	24.5	20.2	24.7	22.7	19.3	22.2	24.9	24.5	28.1	27.1	25.5	21.2	25.7	23.7	20.3	23.2	25.9	25.5	29.1	28.1	4.67243	4.40599	4.6837	4.56682	4.34341	4.53605	4.69488	4.67243	4.86295	4.8125	0.881912	-0.181293	0.183784	0.645199	3.41998	1000	394
P12955	PEPD	183.9	180.7	118.8	126.5	154	196.6	169.9	131.8	110.7	137.3	184.9	181.7	119.8	127.5	155	197.6	170.9	132.8	111.7	138.3	7.5306	7.50541	6.90448	6.99435	7.27612	7.62644	7.41701	7.05311	6.80349	7.11166	1.02801	0.0398552	0.699731	0.928274	3.41998	1000	394
Q99442	SEC62	19.5	13.3	17.5	26.9	21.8	28.4	22	23.9	18.7	16.2	20.5	14.3	18.5	27.9	22.8	29.4	23	24.9	19.7	17.2	4.35755	3.83794	4.20945	4.80219	4.51096	4.87774	4.52356	4.63807	4.30012	4.10434	0.904287	-0.145147	0.480518	0.840708	3.41998	1000	394
Q04446	GBE1	43.2	29.7	53.6	32.9	53.7	45	32.8	45.7	49.7	47.5	44.2	30.7	54.6	33.9	54.7	46	33.8	46.7	50.7	48.5	5.46597	4.94017	5.77083	5.08321	5.77347	5.52356	5.07895	5.54535	5.66391	5.59991	0.948942	-0.0756076	0.603	0.88465	3.41998	1000	394
Q9NWB6	ARGLU1	30.8	34.5	42.1	44.3	34.5	36	37.1	28.9	42.4	31.6	31.8	35.5	43.1	45.3	35.5	37	38.1	29.9	43.4	32.6	4.99095	5.14975	5.42962	5.50144	5.14975	5.20945	5.25172	4.90207	5.43962	5.0268	1.05582	0.078367	0.56694	0.88465	3.41998	1000	394
Q9BYG3	NIFK	47.8	39.2	46.4	78.5	41.5	49.8	52.3	52.6	58.5	36.1	48.8	40.2	47.4	79.5	42.5	50.8	53.3	53.6	59.5	37.1	5.60881	5.32912	5.56682	6.31288	5.40939	5.66676	5.73606	5.74416	5.89482	5.21335	0.996109	-0.0056249	0.967597	0.990939	3.41998	1000	394
P53999	SUB1	628.7	469.9	569.6	563.8	233	582.2	473.3	566.4	539.8	289.6	629.7	470.9	570.6	564.8	234	583.2	474.3	567.4	540.8	290.6	9.29852	8.87928	9.15634	9.1416	7.87036	9.18785	8.88966	9.14822	9.07895	8.18289	0.980579	-0.0282946	0.788801	0.94721	3.41998	1000	394
Q9NY27	PPP4R2	29.7	26.3	25	22.5	18.9	30	22.9	28.6	24.8	21.7	30.7	27.3	26	23.5	19.9	31	23.9	29.6	25.8	22.7	4.94017	4.77083	4.70044	4.55459	4.3147	4.9542	4.57894	4.88753	4.6893	4.50462	0.954772	-0.0667718	0.530942	0.859918	3.41998	1000	394
P61221	ABCE1	210.7	193.6	256.2	174.5	223.4	199.7	193.3	227.9	213	176.6	211.7	194.6	257.2	175.5	224.4	200.7	194.3	228.9	214	177.6	7.72588	7.60437	8.00675	7.45533	7.80993	7.6489	7.60214	7.83857	7.74147	7.47249	1.04228	0.0597362	0.626692	0.889876	3.41998	1000	394
Q15436	SEC23A	83.1	73.1	86.2	90.9	84.9	71.4	74.1	71.3	89.7	91.9	84.1	74.1	87.2	91.9	85.9	72.4	75.1	72.3	90.7	92.9	6.39403	6.2114	6.44626	6.52199	6.42459	6.17792	6.23074	6.17592	6.50303	6.53761	1.05308	0.0746102	0.487314	0.843202	3.41998	1000	394
Q8IX12	CCAR1	49.8	43	45.8	53.5	49.8	46.8	51.8	45.4	48.2	51	50.8	44	46.8	54.5	50.8	47.8	52.8	46.4	49.2	52	5.66676	5.45943	5.54844	5.76818	5.66676	5.57894	5.72247	5.53605	5.62059	5.70044	0.993241	-0.0097836	0.923484	0.977897	3.41998	1000	394
Q9UHD1	CHORDC1	480.2	486.4	533.5	480.6	574.5	301.5	328.3	358.1	329.4	341.5	481.2	487.4	534.5	481.6	575.5	302.5	329.3	359.1	330.4	342.5	8.91049	8.92896	9.06205	8.91169	9.16867	8.24079	8.36326	8.48824	8.36807	8.41996	1.5372	0.620309	5.64363e-05	0	3.41998	1000	394
P62495	ETF1	47.9	46.8	42.3	30	48.3	50.2	30.5	48.4	36.8	44.6	48.9	47.8	43.3	31	49.3	51.2	31.5	49.4	37.8	45.6	5.61176	5.57894	5.4363	4.9542	5.62352	5.67807	4.97728	5.62644	5.24031	5.51096	1.02408	0.0343282	0.819187	0.952381	3.41998	1000	394
P13073	COX4I1	213.3	157.7	197.7	201.8	184.9	179.1	174.6	171.7	190.5	148	214.3	158.7	198.7	202.8	185.9	180.1	175.6	172.7	191.5	149	7.74349	7.31016	7.63445	7.66391	7.53838	7.49265	7.45615	7.43212	7.5812	7.21917	1.1033	0.141819	0.22832	0.693387	3.41998	1000	394
Q9P0K7	RAI14	71.2	89.7	67	59.1	94	49.9	65.5	60.7	60.2	82.6	72.2	90.7	68	60.1	95	50.9	66.5	61.7	61.2	83.6	6.17393	6.50303	6.08746	5.90929	6.56986	5.66959	6.05528	5.9472	5.93546	6.38543	1.18931	0.250121	0.0677273	0.543779	3.41998	1000	394
P46778	RPL21	1092.8	1220.9	1172.1	1337.4	1224.5	1168.8	1095.7	1200.4	1223.1	1199.6	1093.8	1221.9	1173.1	1338.4	1225.5	1169.8	1096.7	1201.4	1224.1	1200.6	10.0951	10.2549	10.1961	10.3863	10.2592	10.192	10.099	10.2305	10.2575	10.2295	1.0257	0.0366113	0.690268	0.923757	3.41998	1000	394
P13693	TPT1	1406.1	1478.7	1321.5	1198.9	1333.9	1179.3	1350.2	1283.7	1204.5	1235.3	1407.1	1479.7	1322.5	1199.9	1334.9	1180.3	1351.2	1284.7	1205.5	1236.3	10.4585	10.5311	10.3691	10.2287	10.3825	10.2049	10.4	10.3272	10.2354	10.2718	1.07631	0.106091	0.264502	0.731047	3.41998	1000	394
Q9NW13	RBM28	26.6	27.2	22.5	32.4	35.8	31.3	30.1	23.6	35.7	29.9	27.6	28.2	23.5	33.4	36.8	32.3	31.1	24.6	36.7	30.9	4.7866	4.81762	4.55459	5.06178	5.20163	5.01346	4.95884	4.62059	5.19771	4.94953	0.956885	-0.0635832	0.570995	0.88465	3.41998	1000	394
Q96EK5	KIFBP	25	12.3	25.3	18.8	21.5	13.4	22.4	27.7	27.7	18.1	26	13.3	26.3	19.8	22.5	14.4	23.4	28.7	28.7	19.1	4.70044	3.73335	4.71699	4.30743	4.49185	3.848	4.54844	4.84298	4.84298	4.2555	0.947656	-0.0775651	0.730951	0.932183	3.41998	1000	394
Q09161	NCBP1	15.5	14.9	22.6	18.3	21.2	18.9	21	26.6	25.4	24.2	16.5	15.9	23.6	19.3	22.2	19.9	22	27.6	26.4	25.2	4.04439	3.99095	4.56071	4.27053	4.47249	4.3147	4.45943	4.7866	4.72247	4.65535	0.80113	-0.319892	0.00957863	0.234043	3.41998	1000	394
Q02218	OGDH	90.8	86.6	78.9	87	91.6	79.4	67.9	62.5	82.1	77	91.8	87.6	79.9	88	92.6	80.4	68.9	63.5	83.1	78	6.52042	6.45286	6.32012	6.45943	6.53294	6.32912	6.10643	5.98868	6.37678	6.2854	1.18089	0.239872	0.0286756	0.438095	3.41998	1000	394
P0DP25	CALM3	723.8	770.5	774.3	745.8	1039.6	725.2	671.6	821.7	899.3	1137.2	724.8	771.5	775.3	746.8	1040.6	726.2	672.6	822.7	900.3	1138.2	9.50144	9.59152	9.59861	9.54458	10.0232	9.50422	9.3936	9.68422	9.81426	10.1525	0.960661	-0.0579001	0.594728	0.88465	3.41998	1000	394
Q9P287	BCCIP	91.2	111.2	116.5	101.7	127.2	82.2	113.9	102.6	109	113.2	92.2	112.2	117.5	102.7	128.2	83.2	114.9	103.6	110	114.2	6.52669	6.80993	6.87652	6.68229	7.00225	6.37851	6.84423	6.69488	6.78136	6.83542	1.05165	0.072656	0.465506	0.839773	3.41998	1000	394
P11310	ACADM	97.8	104	113.1	134.6	136.9	120.2	108.5	106.8	108.7	117.1	98.8	105	114.1	135.6	137.9	121.2	109.5	107.8	109.7	118.1	6.62644	6.71425	6.83415	7.08321	7.10748	6.92125	6.77479	6.75221	6.77742	6.88387	1.03613	0.0512001	0.680302	0.919218	3.41998	1000	394
Q99614	TTC1	163.6	195.6	194.3	162.8	201.5	185.9	201.7	190.6	174.2	177.7	164.6	196.6	195.3	163.8	202.5	186.9	202.7	191.6	175.2	178.7	7.36282	7.61912	7.60955	7.35579	7.66178	7.54612	7.6632	7.58195	7.45286	7.4814	0.983983	-0.0232952	0.813156	0.952346	3.41998	1000	394
O00541	PES1	185.1	142.1	157.5	200.6	192.1	194.5	189.5	150.4	180.3	182.2	186.1	143.1	158.5	201.6	193.1	195.5	190.5	151.4	181.3	183.2	7.53993	7.16088	7.30834	7.65535	7.5932	7.61102	7.57365	7.24222	7.50224	7.51728	0.974181	-0.037739	0.753564	0.942308	3.41998	1000	394
P43897	TSFM	49.8	44.3	53.7	57.2	52.4	47	57.6	53.8	48.5	62	50.8	45.3	54.7	58.2	53.4	48	58.6	54.8	49.5	63	5.66676	5.50144	5.77347	5.86295	5.73877	5.58496	5.87283	5.7761	5.62936	5.97728	0.959643	-0.0594304	0.637468	0.893204	3.41998	1000	394
P16152	CBR1	157.9	148.2	131	108.8	163.1	158.5	151	131.6	112.3	178.6	158.9	149.2	132	109.8	164.1	159.5	152	132.6	113.3	179.6	7.31198	7.2211	7.04439	6.77873	7.35843	7.31741	7.24793	7.05094	6.824	7.48864	0.970731	-0.0428572	0.587364	0.88465	3.41998	1000	394
Q9NX63	CHCHD3	85.3	131	62	134.1	61.3	66.6	48.1	78.9	92.5	83.9	86.3	132	63	135.1	62.3	67.6	49.1	79.9	93.5	84.9	6.43129	7.04439	5.97728	7.07788	5.96116	6.07895	5.61765	6.32012	6.54689	6.40769	1.23468	0.304139	0.253248	0.712707	3.41998	1000	394
P46782	RPS5	264.9	234.1	240.3	185	221.4	257	241.8	246.7	237.6	156.9	265.9	235.1	241.3	186	222.4	258	242.8	247.7	238.6	157.9	8.05474	7.87713	7.91468	7.53916	7.79701	8.01123	7.92362	7.95245	7.89845	7.30287	1.01313	0.0188214	0.892382	0.9745	3.41998	1000	394
P62140	PPP1CB	10.3	18.9	30.9	17.1	24.5	16.9	32.9	29.6	15.6	18.9	11.3	19.9	31.9	18.1	25.5	17.9	33.9	30.6	16.6	19.9	3.49825	4.3147	4.99548	4.17792	4.67243	4.16189	5.08321	4.93546	4.05311	4.3147	0.883977	-0.177919	0.364638	0.783562	3.41998	1000	394
P30260	CDC27	61.1	113.9	89.6	64.1	103.8	68.7	76.2	75.6	92.7	108.4	62.1	114.9	90.6	65.1	104.8	69.7	77.2	76.6	93.7	109.4	5.95652	6.84423	6.50144	6.02459	6.71149	6.12309	6.27053	6.25927	6.54998	6.77347	1.00862	0.0123884	0.939484	0.981481	3.41998	1000	394
P09211	GSTP1	308.4	374.9	329.8	289.7	394	295.5	343.4	303.9	270.8	363.8	309.4	375.9	330.8	290.7	395	296.5	344.4	304.9	271.8	364.8	8.27333	8.55421	8.36982	8.18339	8.62571	8.21189	8.42794	8.25219	8.0864	8.51096	1.07431	0.103412	0.183379	0.645199	3.41998	1000	394
O75436	VPS26A	340	315.6	299.9	293.5	285	323.6	256.2	289.2	244.1	342.3	341	316.6	300.9	294.5	286	324.6	257.2	290.2	245.1	343.3	8.41363	8.30652	8.23314	8.20212	8.15987	8.34252	8.00675	8.1809	7.93723	8.42333	1.06062	0.0849117	0.489367	0.843478	3.41998	1000	394
Q9HAV7	GRPEL1	444.1	331.1	371.1	336.8	512.1	419	386.7	419.5	406	555	445.1	332.1	372.1	337.8	513.1	420	387.7	420.5	407	556	8.79799	8.37547	8.53955	8.40003	9.0031	8.71425	8.5988	8.71596	8.66888	9.11894	0.907431	-0.140141	0.190356	0.650685	3.41998	1000	394
Q9P2R7	SUCLA2	160.9	125.2	171.9	193.2	176.5	165	131.8	176.8	184.8	160.2	161.9	126.2	172.9	194.2	177.5	166	132.8	177.8	185.8	161.2	7.33896	6.97957	7.43379	7.6014	7.47168	7.37504	7.05311	7.47411	7.53761	7.33271	1.00735	0.0105638	0.902246	0.97712	3.41998	1000	394
P40222	TXLNA	22.6	39.7	26.1	20.3	30.4	32.8	31	34.3	26.4	29	23.6	40.7	27.1	21.3	31.4	33.8	32	35.3	27.4	30	4.56071	5.34696	4.76022	4.41278	4.97269	5.07895	5	5.1416	4.7761	4.90689	0.888821	-0.170035	0.29471	0.739336	3.41998	1000	394
P56537	EIF6	187.6	199.9	211.4	138	277.9	191.9	202.7	191.5	192.7	308	188.6	200.9	212.4	139	278.9	192.9	203.7	192.5	193.7	309	7.55919	7.65033	7.73064	7.11894	8.1236	7.59171	7.6703	7.58871	7.59768	8.27146	0.928238	-0.107433	0.395204	0.80207	3.41998	1000	394
P00505	GOT2	31.6	25.6	16.2	61.6	27.1	32.4	30	21.3	47.1	38.6	32.6	26.6	17.2	62.6	28.1	33.4	31	22.3	48.1	39.6	5.0268	4.73335	4.10434	5.96809	4.8125	5.06178	4.9542	4.47897	5.58796	5.30743	0.901843	-0.149052	0.338408	0.770982	3.41998	1000	394
Q8TD16	BICD2	24.1	8.3	17.6	32.9	18.3	30.8	15.8	24.7	28.1	22	25.1	9.3	18.6	33.9	19.3	31.8	16.8	25.7	29.1	23	4.64962	3.21723	4.21723	5.08321	4.27053	4.99095	4.07039	4.6837	4.86295	4.52356	0.790728	-0.338746	0.0650688	0.542169	3.41998	1000	394
Q92905	COPS5	24.8	29.4	27.7	21.1	20.7	18.9	22.9	21.4	19.3	20.3	25.8	30.4	28.7	22.1	21.7	19.9	23.9	22.4	20.3	21.3	4.6893	4.926	4.84298	4.46597	4.43962	4.3147	4.57894	4.48543	4.34341	4.41278	1.18569	0.245725	0.0441687	0.483607	3.41998	1000	394
P62244	RPS15A	482.3	480.5	468.9	512.8	504.1	462.2	420.9	499.2	472.6	481	483.3	481.5	469.9	513.8	505.1	463.2	421.9	500.2	473.6	482	8.91678	8.91139	8.87621	9.00506	8.98043	8.85549	8.72076	8.96636	8.88753	8.91289	1.04926	0.0693682	0.455737	0.834495	3.41998	1000	394
Q86TB9	PATL1	95.7	91.4	109.4	95.9	73.4	80.9	70.3	82.6	87.2	76.4	96.7	92.4	110.4	96.9	74.4	81.9	71.3	83.6	88.2	77.4	6.59544	6.52982	6.7866	6.59842	6.21723	6.35579	6.15583	6.38543	6.46271	6.27426	1.16368	0.218699	0.0828992	0.543779	3.41998	1000	394
O14818	PSMA7	477.1	546.5	485.2	554.9	441.3	477	432.4	457.7	470.2	425.5	478.1	547.5	486.2	555.9	442.3	478	433.4	458.7	471.2	426.5	8.90117	9.09672	8.92541	9.11868	8.78888	8.90087	8.75956	8.84141	8.8802	8.7364	1.1038	0.142485	0.186721	0.648148	3.41998	1000	394
Q9Y6Y8	SEC23IP	75.7	72	79.1	71.6	54.5	77.9	69.8	71.4	77	45.1	76.7	73	80.1	72.6	55.5	78.9	70.8	72.4	78	46.1	6.26115	6.18982	6.32373	6.1819	5.79442	6.30195	6.14568	6.17792	6.2854	5.52669	1.0444	0.0626755	0.543607	0.874112	3.41998	1000	394
Q12907	LMAN2	149.4	104	162.8	157	177.3	160.4	131.5	169.5	164.8	194.3	150.4	105	163.8	158	178.3	161.4	132.5	170.5	165.8	195.3	7.23266	6.71425	7.35579	7.30378	7.47816	7.3345	7.04985	7.41363	7.3733	7.60955	0.908	-0.139236	0.169605	0.645199	3.41998	1000	394
P04181	OAT	267.8	318.1	253.1	304.6	277.1	313.8	330.7	305.7	309.9	297.8	268.8	319.1	254.1	305.6	278.1	314.8	331.7	306.7	310.9	298.8	8.07039	8.31786	7.98925	8.2555	8.11946	8.29829	8.37374	8.26068	8.28031	8.22304	0.909586	-0.136717	0.170982	0.645199	3.41998	1000	394
Q9Y285	FARSA	87.1	81.4	95.3	79.8	98.2	85	87.9	73.7	94.9	93.2	88.1	82.4	96.3	80.8	99.2	86	88.9	74.7	95.9	94.2	6.46107	6.36457	6.58946	6.33628	6.63227	6.42626	6.47411	6.22304	6.58346	6.55766	1.01665	0.0238263	0.843473	0.966502	3.41998	1000	394
Q15738	NSDHL	27	17.9	14.9	26.7	21.1	23.7	18.9	16.6	25.7	16.7	28	18.9	15.9	27.7	22.1	24.7	19.9	17.6	26.7	17.7	4.80735	4.24031	3.99095	4.79181	4.46597	4.62644	4.3147	4.1375	4.73877	4.14568	1.04729	0.0666656	0.556055	0.883884	3.41998	1000	394
P30084	ECHS1	74.3	50.8	65.7	66.3	63.2	72.7	69.7	59.5	67	71.9	75.3	51.8	66.7	67.3	64.2	73.7	70.7	60.5	68	72.9	6.23458	5.69488	6.05961	6.07253	6.0045	6.20359	6.14364	5.91886	6.08746	6.18785	0.936234	-0.095059	0.446418	0.827465	3.41998	1000	394
Q13561	DCTN2	117.4	138.5	128.3	83.3	162.3	90	147.8	148.8	96.9	152.4	118.4	139.5	129.3	84.3	163.3	91	148.8	149.8	97.9	153.4	6.88753	7.12412	7.01458	6.39746	7.35138	6.50779	7.21723	7.22689	6.61324	7.26115	0.992921	-0.0102488	0.934027	0.981408	3.41998	1000	394
Q96C36	PYCR2	164.4	183.8	137.6	188.8	81.9	156	173.6	161.5	180	82.3	165.4	184.8	138.6	189.8	82.9	157	174.6	162.5	181	83.3	7.36982	7.52982	7.11478	7.56834	6.3733	7.29462	7.44791	7.3443	7.49985	6.38024	0.998496	-0.00217214	0.981634	0.995501	3.41998	1000	394
P28074	PSMB5	287.9	261.9	298.5	304.4	260.7	263.1	257.6	267.8	257.6	280.6	288.9	262.9	299.5	305.4	261.7	264.1	258.6	268.8	258.6	281.6	8.17443	8.03837	8.22641	8.25456	8.03177	8.04494	8.01458	8.07039	8.01458	8.1375	1.06342	0.088709	0.382932	0.798141	3.41998	1000	394
P49257	LMAN1	108.8	95.1	95.2	127	108.1	90.5	86.8	90	97	132.3	109.8	96.1	96.2	128	109.1	91.5	87.8	91	98	133.3	6.77873	6.58646	6.58796	7	6.76951	6.5157	6.45615	6.50779	6.61471	7.05853	1.08219	0.113957	0.38901	0.80207	3.41998	1000	394
P61201	COPS2	83.7	112.5	115.1	98.9	108	78.5	108	106	91.9	103.9	84.7	113.5	116.1	99.9	109	79.5	109	107	92.9	104.9	6.40429	6.82655	6.85922	6.64241	6.76818	6.31288	6.76818	6.74147	6.53761	6.71287	1.06108	0.0855296	0.264449	0.731047	3.41998	1000	394
Q9UJX2	CDC23	16.8	19.2	18.3	25.5	22.9	12.9	22.6	23.1	28.2	20.1	17.8	20.2	19.3	26.5	23.9	13.9	23.6	24.1	29.2	21.1	4.15381	4.33628	4.27053	4.72792	4.57894	3.79701	4.56071	4.59096	4.8679	4.39917	0.979654	-0.029656	0.825544	0.956236	3.41998	1000	394
P21964	COMT	141.7	103.7	138.5	140.3	138.5	122.5	99.1	121.2	128	123.4	142.7	104.7	139.5	141.3	139.5	123.5	100.1	122.2	129	124.4	7.15684	6.71012	7.12412	7.14262	7.12412	6.94837	6.6453	6.9331	7.01123	6.95884	1.11126	0.152197	0.0893884	0.558559	3.41998	1000	394
P50914	RPL14	394.5	411.1	426.4	451.6	397.2	364.8	398.2	412.2	419	391.4	395.5	412.1	427.4	452.6	398.2	365.8	399.2	413.2	420	392.4	8.62753	8.68685	8.73944	8.82209	8.63735	8.51491	8.64097	8.6907	8.71425	8.61618	1.04772	0.0672535	0.389462	0.80207	3.41998	1000	394
P23381	WARS1	145.5	127.8	128.3	113	147	153.5	131.2	153	129	193.2	146.5	128.8	129.3	114	148	154.5	132.2	154	130	194.2	7.19476	7.00899	7.01458	6.83289	7.20945	7.27146	7.04658	7.26679	7.02237	7.6014	0.876858	-0.189586	0.0929195	0.567686	3.41998	1000	394
Q10471	GALNT2	151.2	127.2	148.8	142.9	157.9	176.6	178.6	156.3	154.7	169.6	152.2	128.2	149.8	143.9	158.9	177.6	179.6	157.3	155.7	170.6	7.24982	7.00225	7.22689	7.16892	7.31198	7.47249	7.48864	7.29737	7.28263	7.41447	0.871065	-0.199147	0.0978272	0.577406	3.41998	1000	394
Q13217	DNAJC3	67.9	44.6	75.4	70.8	55.3	100.2	79.6	69	68.7	58.8	68.9	45.6	76.4	71.8	56.3	101.2	80.6	70	69.7	59.8	6.10643	5.51096	6.2555	6.16591	5.81506	6.66107	6.33271	6.12928	6.12309	5.90207	0.835743	-0.258869	0.153262	0.633053	3.41998	1000	394
Q92879	CELF1	100.8	117.6	117.1	132.8	95.8	121.6	118.2	133	114.8	106.5	101.8	118.6	118.1	133.8	96.8	122.6	119.2	134	115.8	107.5	6.66959	6.88996	6.88387	7.06393	6.59694	6.93782	6.89724	7.06609	6.85549	6.74819	0.945987	-0.0801081	0.480601	0.840708	3.41998	1000	394
Q13151	HNRNPA0	98	149.5	87.8	152.5	73.6	74.2	107.2	101.4	117.5	77.1	99	150.5	88.8	153.5	74.6	75.2	108.2	102.4	118.5	78.1	6.62936	7.23362	6.47249	7.26209	6.2211	6.23266	6.75756	6.67807	6.88874	6.28725	1.14463	0.194876	0.198978	0.656044	3.41998	1000	394
Q16698	DECR1	22.8	18.6	13.9	27	22.7	18.2	19.2	18.7	19.2	22.1	23.8	19.6	14.9	28	23.7	19.2	20.2	19.7	20.2	23.1	4.57289	4.29278	3.89724	4.80735	4.56682	4.26303	4.33628	4.30012	4.33628	4.52982	1.05286	0.0743072	0.618746	0.88465	3.41998	1000	394
P30040	ERP29	53.6	52.7	44	39.5	48.2	57.9	53.1	38.3	50.1	49.9	54.6	53.7	45	40.5	49.2	58.9	54.1	39.3	51.1	50.9	5.77083	5.74685	5.49185	5.33985	5.62059	5.8802	5.75756	5.29646	5.67525	5.66959	0.958057	-0.0618172	0.58583	0.88465	3.41998	1000	394
P55036	PSMD4	54.8	66.4	71.7	63	68.4	68.8	62.2	57	63.1	56.1	55.8	67.4	72.7	64	69.4	69.8	63.2	58	64.1	57.1	5.80219	6.07468	6.18388	6	6.11686	6.12516	5.98185	5.85798	6.00225	5.83542	1.05335	0.0749914	0.566141	0.88465	3.41998	1000	394
Q04760	GLO1	463.6	424.5	428.5	337.7	475	356.7	411.9	415.5	363.4	441.2	464.6	425.5	429.5	338.7	476	357.7	412.9	416.5	364.4	442.2	8.85985	8.73302	8.74651	8.40386	8.89482	8.48261	8.68965	8.70217	8.50938	8.78856	1.06669	0.093139	0.406844	0.813215	3.41998	1000	394
P18085	ARF4	76.2	75.6	77.9	91.3	76.5	97.9	93	103.4	83.4	78.9	77.2	76.6	78.9	92.3	77.5	98.9	94	104.4	84.4	79.9	6.27053	6.25927	6.30195	6.52826	6.27612	6.6279	6.55459	6.70598	6.39917	6.32012	0.873982	-0.194324	0.144237	0.628242	3.41998	1000	394
Q96CW1	AP2M1	128.7	158.2	113	141.7	137.5	128.8	93.4	130.6	155.8	147.7	129.7	159.2	114	142.7	138.5	129.8	94.4	131.6	156.8	148.7	7.01903	7.3147	6.83289	7.15684	7.11374	7.02015	6.56071	7.04002	7.29278	7.21626	1.04352	0.061457	0.704611	0.928984	3.41998	1000	394
P18077	RPL35A	939.6	953.9	961.6	980.2	1183.3	964.7	916.7	953.5	970.1	1081	940.6	954.9	962.6	981.2	1184.3	965.7	917.7	954.5	971.1	1082	9.87744	9.89921	9.91079	9.9384	10.2098	9.91543	9.84188	9.8986	9.92348	10.0795	1.02481	0.0353572	0.663723	0.905579	3.41998	1000	394
P51665	PSMD7	57.8	83.3	63.4	75.5	78	54.4	65.4	64.6	70	81.1	58.8	84.3	64.4	76.5	79	55.4	66.4	65.6	71	82.1	5.87774	6.39746	6.00899	6.25739	6.30378	5.79181	6.05311	6.03562	6.14975	6.35931	1.06522	0.0911511	0.397212	0.802835	3.41998	1000	394
P35249	RFC4	60.3	65.4	79.7	50.1	88.1	50.7	66.1	66.6	59.8	84.9	61.3	66.4	80.7	51.1	89.1	51.7	67.1	67.6	60.8	85.9	5.93782	6.05311	6.3345	5.67525	6.47735	5.69209	6.06824	6.07895	5.926	6.42459	1.04076	0.0576316	0.624166	0.887545	3.41998	1000	394
P40855	PEX19	25.3	12.6	26.3	24.6	32.1	33.2	23.4	27.3	21.2	35.5	26.3	13.6	27.3	25.6	33.1	34.2	24.4	28.3	22.2	36.5	4.71699	3.76553	4.77083	4.67807	5.04876	5.09592	4.60881	4.82273	4.47249	5.18982	0.84562	-0.241918	0.170071	0.645199	3.41998	1000	394
O14745	NHERF1	33.8	45.7	32.5	38	47.5	44.1	44.8	42.8	38.5	45.6	34.8	46.7	33.5	39	48.5	45.1	45.8	43.8	39.5	46.6	5.12102	5.54535	5.06609	5.2854	5.59991	5.49506	5.51728	5.45286	5.30378	5.54226	0.908342	-0.138692	0.273752	0.736063	3.41998	1000	394
Q9UKD2	MRTO4	78	71.3	87.5	93.7	87.9	80.8	67.1	78.2	100.9	93.4	79	72.3	88.5	94.7	88.9	81.8	68.1	79.2	101.9	94.4	6.30378	6.17592	6.46761	6.56529	6.47411	6.35403	6.08958	6.30743	6.67101	6.56071	1.00055	0.000789705	0.99309	0.998089	3.41998	1000	394
Q9Y696	CLIC4	344.7	267.5	423.4	377	429.5	328.4	285.8	445.9	418.4	429.3	345.7	268.5	424.4	378	430.5	329.4	286.8	446.9	419.4	430.3	8.43338	8.06878	8.72928	8.56224	8.74987	8.3637	8.1639	8.80381	8.71218	8.7492	0.966038	-0.0498481	0.56941	0.88465	3.41998	1000	394
Q53GQ0	HSD17B12	355.1	345.3	375.4	398.4	407.2	352.8	395	349.1	309.3	373.7	356.1	346.3	376.4	399.4	408.2	353.8	396	350.1	310.3	374.7	8.47614	8.43588	8.55612	8.64169	8.67313	8.46679	8.62936	8.45162	8.27752	8.54959	1.0582	0.0816162	0.486494	0.843202	3.41998	1000	394
Q9BYD6	MRPL1	24.9	23.4	26	38	24.5	28	20.5	25.1	16.4	31.8	25.9	24.4	27	39	25.5	29	21.5	26.1	17.4	32.8	4.69488	4.60881	4.75489	5.2854	4.67243	4.85798	4.42626	4.70598	4.12102	5.03562	1.12811	0.173908	0.42146	0.822878	3.41998	1000	394
P04844	RPN2	84.8	106.4	80.9	105.7	68.6	172.4	132	153.3	151.1	169.4	85.8	107.4	81.9	106.7	69.6	173.4	133	154.3	152.1	170.4	6.42291	6.74685	6.35579	6.73742	6.12102	7.43796	7.05528	7.26959	7.24888	7.41278	0.571132	-0.808103	0.000739062	0	3.41998	1000	394
O60488	ACSL4	74.7	41.9	78	74.9	99.8	75.6	57.4	84.4	63.7	83.9	75.7	42.9	79	75.9	100.8	76.6	58.4	85.4	64.7	84.9	6.24222	5.42291	6.30378	6.24603	6.65535	6.25927	5.8679	6.41616	6.01569	6.40769	0.986721	-0.0192864	0.885348	0.972357	3.41998	1000	394
P30044	PRDX5	263.3	208.1	164.8	132.4	173.2	212.8	217.1	178.5	137.6	200.6	264.3	209.1	165.8	133.4	174.2	213.8	218.1	179.5	138.6	201.6	8.04603	7.70805	7.3733	7.05961	7.4446	7.74012	7.76885	7.48784	7.11478	7.65535	0.981413	-0.0270683	0.810484	0.952346	3.41998	1000	394
P57721	PCBP3	39	31.7	24.7	16.4	32.5	36	43.9	29.6	18.8	25.7	40	32.7	25.7	17.4	33.5	37	44.9	30.6	19.8	26.7	5.32193	5.03122	4.6837	4.12102	5.06609	5.20945	5.48864	4.93546	4.30743	4.73877	0.938767	-0.091161	0.525846	0.858988	3.41998	1000	394
O14964	HGS	30.8	33.5	37.8	25.7	38.3	29.7	38	32.9	45.3	43	31.8	34.5	38.8	26.7	39.3	30.7	39	33.9	46.3	44	4.99095	5.10852	5.27798	4.73877	5.29646	4.94017	5.2854	5.08321	5.53294	5.45943	0.884116	-0.177693	0.285844	0.739336	3.41998	1000	394
P84098	RPL19	530	676	600.1	705.9	552.8	524.3	499.8	601	638.1	481.1	531	677	601.1	706.9	553.8	525.3	500.8	602	639.1	482.1	9.05257	9.40301	9.23146	9.46536	9.11322	9.037	8.96809	9.23362	9.3199	8.91319	1.11633	0.158766	0.177622	0.645199	3.41998	1000	394
Q9NP81	SARS2	37.5	43.3	47.6	47.3	53.6	35	25.4	40.7	36.8	51.4	38.5	44.3	48.6	48.3	54.6	36	26.4	41.7	37.8	52.4	5.26679	5.46923	5.60288	5.59395	5.77083	5.16993	4.72247	5.38198	5.24031	5.71149	1.22731	0.295502	0.054962	0.506849	3.41998	1000	394
Q02543	RPL18A	668.8	639.1	635.3	761.6	736.8	757	640	679.5	781.6	701.1	669.8	640.1	636.3	762.6	737.8	758	641	680.5	782.6	702.1	9.38759	9.32215	9.31356	9.57478	9.52709	9.56605	9.32418	9.41045	9.61213	9.45553	0.96685	-0.0486356	0.587512	0.88465	3.41998	1000	394
Q9H2U2	PPA2	45.1	39.1	47.2	34.5	52.1	47.5	31.1	53.9	36.5	39.5	46.1	40.1	48.2	35.5	53.1	48.5	32.1	54.9	37.5	40.5	5.52669	5.32553	5.59096	5.14975	5.73064	5.59991	5.0045	5.77873	5.22882	5.33985	1.05289	0.0743513	0.570933	0.88465	3.41998	1000	394
P49721	PSMB2	593.8	616.5	591.1	614.6	754.2	514.5	585	547.6	510.5	657.9	594.8	617.5	592.1	615.6	755.2	515.5	586	548.6	511.5	658.9	9.21626	9.2703	9.2097	9.26585	9.56071	9.00983	9.19476	9.09961	8.99859	9.36392	1.12601	0.171223	0.0749042	0.543779	3.41998	1000	394
P30048	PRDX3	180.1	133.5	207.2	234.5	187.5	152.2	183.1	190.5	201	194.7	181.1	134.5	208.2	235.5	188.5	153.2	184.1	191.5	202	195.7	7.50064	7.07146	7.70183	7.87958	7.55842	7.25927	7.52435	7.5812	7.65821	7.6125	1.01065	0.015281	0.90885	0.97712	3.41998	1000	394
P60953	CDC42	274.5	338.9	304.6	291.7	307.1	269.4	254.8	233.1	227	247.8	275.5	339.9	305.6	292.7	308.1	270.4	255.8	234.1	228	248.8	8.10591	8.40897	8.2555	8.19328	8.26725	8.07895	7.99887	7.87098	7.83289	7.95884	1.2295	0.298074	0.0183868	0.328571	3.41998	1000	394
Q9BWD1	ACAT2	382.2	477	419.6	325.3	479.1	320.6	384.7	384.9	307.8	405.6	383.2	478	420.6	326.3	480.1	321.6	385.7	385.9	308.8	406.6	8.58195	8.90087	8.71631	8.35006	8.90719	8.32912	8.59134	8.59208	8.27053	8.66747	1.14963	0.201167	0.0509531	0.506849	3.41998	1000	394
Q96CS3	FAF2	119.6	101.8	123.1	151.6	120	171	129.7	124.4	140.5	134.4	120.6	102.8	124.1	152.6	121	172	130.7	125.4	141.5	135.4	6.91409	6.6837	6.95536	7.25361	6.91886	7.42626	7.03012	6.97039	7.14466	7.08108	0.879417	-0.18538	0.176485	0.645199	3.41998	1000	394
P49589	CARS1	27.1	32	29	15.3	27.5	29.9	22.3	34.2	18.2	27.3	28.1	33	30	16.3	28.5	30.9	23.3	35.2	19.2	28.3	4.8125	5.04439	4.90689	4.0268	4.83289	4.94953	4.54226	5.1375	4.26303	4.82273	0.987383	-0.0183176	0.895244	0.975912	3.41998	1000	394
Q8WWY3	PRPF31	26.1	34.4	25.3	43.2	29.7	28	28.8	29.9	27.2	29.1	27.1	35.4	26.3	44.2	30.7	29	29.8	30.9	28.2	30.1	4.76022	5.14568	4.71699	5.46597	4.94017	4.85798	4.89724	4.94953	4.81762	4.91169	1.08598	0.118992	0.439418	0.825416	3.41998	1000	394
Q99598	TSNAX	42.7	38.5	49.4	25.6	46.2	62.8	61.2	45.9	39.7	62.2	43.7	39.5	50.4	26.6	47.2	63.8	62.2	46.9	40.7	63.2	5.44956	5.30378	5.65535	4.73335	5.56071	5.99548	5.95884	5.55152	5.34696	5.98185	0.744128	-0.426378	0.0144185	0.3	3.41998	1000	394
Q8NBJ5	COLGALT1	30.3	22.6	17.4	30.3	19.8	26.7	15.1	25.5	21.9	23.6	31.3	23.6	18.4	31.3	20.8	27.7	16.1	26.5	22.9	24.6	4.96809	4.56071	4.20163	4.96809	4.37851	4.79181	4.00899	4.72792	4.51728	4.62059	1.05855	0.0820913	0.646002	0.895288	3.41998	1000	394
Q07021	C1QBP	101.6	72	93.5	85.2	90.8	95.4	98.5	104.8	119	97.9	102.6	73	94.5	86.2	91.8	96.4	99.5	105.8	120	98.9	6.68089	6.18982	6.56224	6.42962	6.52042	6.59096	6.63662	6.7252	6.90689	6.6279	0.858021	-0.220916	0.110191	0.60687	3.41998	1000	394
P51572	BCAP31	434	323.5	342.3	368.4	303.5	458.3	352.4	313.8	356.8	321.1	435	324.5	343.3	369.4	304.5	459.3	353.4	314.8	357.8	322.1	8.76487	8.34207	8.42333	8.52904	8.2503	8.84329	8.46516	8.29829	8.48301	8.33136	0.984661	-0.0223013	0.805206	0.952346	3.41998	1000	394
P38117	ETFB	127.5	166.7	142.5	158.6	130.3	128.7	144.1	164.6	148.7	140.5	128.5	167.7	143.5	159.6	131.3	129.7	145.1	165.6	149.7	141.5	7.00562	7.38974	7.16491	7.31832	7.03672	7.01903	7.1809	7.37156	7.22593	7.14466	0.996295	-0.00535512	0.957919	0.987582	3.41998	1000	394
Q16831	UPP1	147.3	135.7	88.7	86.9	150	139.7	173.4	102.7	82.1	174.3	148.3	136.7	89.7	87.9	151	140.7	174.4	103.7	83.1	175.3	7.21237	7.09487	6.48704	6.45779	7.2384	7.13648	7.44626	6.69627	6.37678	7.45368	0.917768	-0.123798	0.296747	0.739336	3.41998	1000	394
Q9NTJ5	SACM1L	106.7	100.4	99	119.8	92.6	151.1	114.1	146.3	138.3	103.8	107.7	101.4	100	120.8	93.6	152.1	115.1	147.3	139.3	104.8	6.75087	6.66391	6.64386	6.91648	6.54844	7.24888	6.84674	7.20261	7.12205	6.71149	0.800157	-0.321645	0.0185488	0.328571	3.41998	1000	394
P60891	PRPS1	151.8	120.2	173	137.7	146.3	140.5	125.7	170.4	129.4	134.3	152.8	121.2	174	138.7	147.3	141.5	126.7	171.4	130.4	135.3	7.2555	6.92125	7.44294	7.11582	7.20261	7.14466	6.98527	7.42122	7.0268	7.08002	1.0396	0.0560311	0.514678	0.85489	3.41998	1000	394
P62263	RPS14	356.5	456	422.4	459.1	317.2	327.5	424.7	415.8	472.8	351.9	357.5	457	423.4	460.1	318.2	328.5	425.7	416.8	473.8	352.9	8.4818	8.83605	8.72588	8.8458	8.31379	8.35975	8.73369	8.70321	8.88813	8.46312	1.00771	0.0110833	0.903589	0.97712	3.41998	1000	394
P62851	RPS25	321.9	372.1	345.3	398.4	337.9	381.3	379.7	351.5	361.5	304.8	322.9	373.1	346.3	399.4	338.9	382.3	380.7	352.5	362.5	305.8	8.33494	8.54342	8.43588	8.64169	8.40472	8.57856	8.57251	8.46148	8.50184	8.25644	0.998589	-0.00203725	0.983925	0.996791	3.41998	1000	394
O75821	EIF3G	70.2	80.1	64.5	73.4	65.2	75.7	78	78.6	79.5	74.9	71.2	81.1	65.5	74.4	66.2	76.7	79	79.6	80.5	75.9	6.15381	6.34163	6.03342	6.21723	6.04876	6.26115	6.30378	6.3147	6.33092	6.24603	0.912347	-0.132346	0.194252	0.651786	3.41998	1000	394
Q9UJX3	ANAPC7	31.5	40.8	35.6	38.1	30.3	33.6	44.3	38.8	44.9	24.5	32.5	41.8	36.6	39.1	31.3	34.6	45.3	39.8	45.9	25.5	5.02237	5.38543	5.19377	5.2891	4.96809	5.1127	5.50144	5.3147	5.52042	4.67243	0.964207	-0.0525851	0.649335	0.898172	3.41998	1000	394
Q969X6	UTP4	21.4	22	20.8	40.5	25.5	16.6	26.7	21.5	26.4	29.6	22.4	23	21.8	41.5	26.5	17.6	27.7	22.5	27.4	30.6	4.48543	4.52356	4.44626	5.37504	4.72792	4.1375	4.79181	4.49185	4.7761	4.93546	1.06076	0.0850941	0.591696	0.88465	3.41998	1000	394
Q8IYD1	GSPT2	93.5	101.1	102.4	96.2	96.5	94.3	86.8	81.8	100.2	88.7	94.5	102.1	103.4	97.2	97.5	95.3	87.8	82.8	101.2	89.7	6.56224	6.67384	6.69209	6.60288	6.60733	6.5744	6.45615	6.37156	6.66107	6.48704	1.08495	0.117635	0.283571	0.739336	3.41998	1000	394
P61313	RPL15	443	458.1	440.3	509.3	494.3	500.6	524.9	459.2	483.4	508.8	444	459.1	441.3	510.3	495.3	501.6	525.9	460.2	484.4	509.8	8.79442	8.84266	8.78562	8.9952	8.95216	8.97039	9.03864	8.84612	8.92006	8.99379	0.946197	-0.0797882	0.403531	0.812821	3.41998	1000	394
P20290	BTF3	288.5	297.5	286.4	275.1	202.7	340.8	292	294.2	264.5	177.6	289.5	298.5	287.4	276.1	203.7	341.8	293	295.2	265.5	178.6	8.17742	8.22159	8.16692	8.10905	7.6703	8.41701	8.19476	8.20555	8.05257	7.48059	0.99928	-0.0010397	0.991779	0.998087	3.41998	1000	394
Q5TFE4	NT5DC1	84.1	94.3	86.3	74.8	90.8	100.1	99	83.3	75.5	85.1	85.1	95.3	87.3	75.8	91.8	101.1	100	84.3	76.5	86.1	6.41109	6.5744	6.44791	6.24413	6.52042	6.65964	6.64386	6.39746	6.25739	6.42794	0.974229	-0.0376672	0.701412	0.928333	3.41998	1000	394
P09661	SNRPA1	57.6	69	55.4	88.8	49.5	62.1	64	59.1	64.6	57.9	58.6	70	56.4	89.8	50.5	63.1	65	60.1	65.6	58.9	5.87283	6.12928	5.81762	6.48864	5.65821	5.97957	6.02237	5.90929	6.03562	5.8802	1.01953	0.0279083	0.829293	0.957091	3.41998	1000	394
O43809	NUDT21	23.5	28.7	30.4	24.9	32.7	13.7	18.2	22.5	20.2	31.6	24.5	29.7	31.4	25.9	33.7	14.7	19.2	23.5	21.2	32.6	4.61471	4.89239	4.97269	4.69488	5.07468	3.87774	4.26303	4.55459	4.40599	5.0268	1.34186	0.424238	0.0107391	0.245283	3.41998	1000	394
P00387	CYB5R3	156.3	137.5	161.3	192.4	140.7	147	148.6	125.7	150.7	141.4	157.3	138.5	162.3	193.4	141.7	148	149.6	126.7	151.7	142.4	7.29737	7.11374	7.34252	7.59544	7.1467	7.20945	7.22497	6.98527	7.24508	7.15381	1.09843	0.13544	0.274265	0.736063	3.41998	1000	394
Q2TAY7	SMU1	53.4	54.8	56.2	76.7	63.3	67.8	48.2	62.5	53.1	68.4	54.4	55.8	57.2	77.7	64.3	68.8	49.2	63.5	54.1	69.4	5.76553	5.80219	5.83794	6.27984	6.00675	6.10434	5.62059	5.98868	5.75756	6.11686	1.01455	0.0208465	0.886744	0.972357	3.41998	1000	394
P08648	ITGA5	18.1	21.2	20.8	23.7	22.4	13.4	21.2	19.7	18.8	27.8	19.1	22.2	21.8	24.7	23.4	14.4	22.2	20.7	19.8	28.8	4.2555	4.47249	4.44626	4.62644	4.54844	3.848	4.47249	4.37156	4.30743	4.848	1.07202	0.10033	0.464146	0.838876	3.41998	1000	394
O75439	PMPCB	34	24	39	32.9	29.7	21.3	32.8	30.1	38.1	38.3	35	25	40	33.9	30.7	22.3	33.8	31.1	39.1	39.3	5.12928	4.64386	5.32193	5.08321	4.94017	4.47897	5.07895	4.95884	5.2891	5.29646	1.00224	0.0032255	0.985456	0.996797	3.41998	1000	394
Q99439	CNN2	263	257.5	400.7	323.7	121.4	271.4	276.6	385.4	318.3	114.2	264	258.5	401.7	324.7	122.4	272.4	277.6	386.4	319.3	115.2	8.04439	8.01402	8.64997	8.34296	6.93546	8.08958	8.11686	8.59395	8.31877	6.848	1.00273	0.0039298	0.961379	0.990209	3.41998	1000	394
Q9UNX3	RPL26L1	611.5	699.6	627.8	707.6	624	669.6	579.2	614.3	691	645.8	612.5	700.6	628.8	708.6	625	670.6	580.2	615.3	692	646.8	9.25857	9.45245	9.29646	9.46883	9.28771	9.38931	9.18041	9.26515	9.43463	9.33718	1.02205	0.031469	0.757954	0.942308	3.41998	1000	394
P30519	HMOX2	86.6	99	105.9	124.6	118.8	89	103.9	111.3	117.7	103	87.6	100	106.9	125.6	119.8	90	104.9	112.3	118.7	104	6.45286	6.64386	6.74012	6.97269	6.90448	6.49185	6.71287	6.81121	6.89118	6.70044	1.01487	0.0212912	0.821113	0.95388	3.41998	1000	394
Q15293	RCN1	278.3	231.6	280	278.4	232.3	258.9	292	321.1	300.5	233.5	279.3	232.6	281	279.4	233.3	259.9	293	322.1	301.5	234.5	8.12567	7.86171	8.13443	8.12619	7.86604	8.02181	8.19476	8.33136	8.23601	7.87344	0.927442	-0.108671	0.329985	0.761128	3.41998	1000	394
P07339	CTSD	277.3	301.1	150	175.4	153.6	210.9	253.9	144.1	150.1	109.7	278.3	302.1	151	176.4	154.6	211.9	254.9	145.1	151.1	110.7	8.1205	8.23888	7.2384	7.46271	7.2724	7.72724	7.99379	7.1809	7.23936	6.79051	1.21438	0.280217	0.0265457	0.421687	3.41998	1000	394
Q99497	PARK7	414	397.8	394.6	284.9	418.8	320.2	359.6	343.6	304.6	424.3	415	398.8	395.6	285.9	419.8	321.2	360.6	344.6	305.6	425.3	8.69697	8.63952	8.6279	8.15937	8.71356	8.32733	8.49426	8.42878	8.2555	8.73234	1.0866	0.119823	0.302154	0.739336	3.41998	1000	394
O15144	ARPC2	146	240.2	180.2	181	208.4	142.1	154	188.4	190.9	221	147	241.2	181.2	182	209.4	143.1	155	189.4	191.9	222	7.19967	7.91409	7.50144	7.50779	7.71012	7.16088	7.27612	7.56529	7.58421	7.79442	1.06469	0.0904373	0.528689	0.859918	3.41998	1000	394
Q00325	SLC25A3	248	224.4	267.9	293.1	268.3	277.4	229.4	243.6	272.7	244	249	225.4	268.9	294.1	269.3	278.4	230.4	244.6	273.7	245	7.96	7.81634	8.07093	8.20016	8.07307	8.12102	7.848	7.93428	8.09645	7.93664	1.02585	0.0368245	0.705947	0.928984	3.41998	1000	394
P49354	FNTA	29.8	37.1	31.3	22.4	26.7	23.3	25	27.4	28.7	30.2	30.8	38.1	32.3	23.4	27.7	24.3	26	28.4	29.7	31.2	4.94486	5.25172	5.01346	4.54844	4.79181	4.60288	4.70044	4.82782	4.89239	4.96347	1.08122	0.112656	0.47779	0.840708	3.41998	1000	394
P50213	IDH3A	84.1	91.4	84.9	87	64.1	111	83.8	90.6	100	71	85.1	92.4	85.9	88	65.1	112	84.8	91.6	101	72	6.41109	6.52982	6.42459	6.45943	6.02459	6.80735	6.40599	6.51728	6.65821	6.16993	0.906356	-0.14185	0.232995	0.698039	3.41998	1000	394
P09622	DLD	129.5	126.2	164.9	157.1	136.8	155.5	150	152.5	141	124.4	130.5	127.2	165.9	158.1	137.8	156.5	151	153.5	142	125.4	7.02791	6.99095	7.37417	7.30469	7.10643	7.29002	7.2384	7.26209	7.14975	6.97039	0.985344	-0.0213005	0.855269	0.966502	3.41998	1000	394
Q13148	TARDBP	116.5	98.2	124.5	138.8	76.9	116.3	138.8	125.2	137.2	91.6	117.5	99.2	125.5	139.8	77.9	117.3	139.8	126.2	138.2	92.6	6.87652	6.63227	6.97154	7.12722	6.28355	6.87406	7.12722	6.97957	7.11061	6.53294	0.903339	-0.14666	0.250795	0.712707	3.41998	1000	394
P21912	SDHB	172.3	163.5	181.2	186.5	198.7	181.4	151.6	190.9	215.2	213	173.3	164.5	182.2	187.5	199.7	182.4	152.6	191.9	216.2	214	7.43713	7.36194	7.50938	7.55075	7.64169	7.51096	7.25361	7.58421	7.75622	7.74147	0.953221	-0.0691171	0.468399	0.839773	3.41998	1000	394
Q9C0B1	FTO	41.8	31.8	43.9	37.7	28.1	28.6	35.7	37.2	42.6	29.6	42.8	32.8	44.9	38.7	29.1	29.6	36.7	38.2	43.6	30.6	5.41954	5.03562	5.48864	5.27426	4.86295	4.88753	5.19771	5.2555	5.44626	4.93546	1.05096	0.071713	0.612093	0.88465	3.41998	1000	394
O75347	TBCA	408.9	411.2	397.5	293.2	527	316.6	362	413.2	308.6	530	409.9	412.2	398.5	294.2	528	317.6	363	414.2	309.6	531	8.67913	8.6872	8.63844	8.20065	9.04439	8.31107	8.50383	8.69418	8.27426	9.05257	1.05906	0.0827812	0.469308	0.839955	3.41998	1000	394
O75964	ATP5MG	32.2	38.6	35.5	46.2	34.2	43.2	29.7	33.9	36.4	36.1	33.2	39.6	36.5	47.2	35.2	44.2	30.7	34.9	37.4	37.1	5.05311	5.30743	5.18982	5.56071	5.1375	5.46597	4.94017	5.12516	5.22497	5.21335	1.03943	0.0557946	0.698991	0.928094	3.41998	1000	394
Q13347	EIF3I	122.8	109.7	103.7	89.9	114.8	77.9	104.4	99.3	81.9	104.4	123.8	110.7	104.7	90.9	115.8	78.9	105.4	100.3	82.9	105.4	6.95187	6.79051	6.71012	6.50621	6.85549	6.30195	6.71973	6.64818	6.3733	6.71973	1.1569	0.210261	0.131017	0.623418	3.41998	1000	394
Q2M389	WASHC4	23.2	18.2	22.9	22.8	21.3	22.9	24.8	24.8	23.6	22.8	24.2	19.2	23.9	23.8	22.3	23.9	25.8	25.8	24.6	23.8	4.59694	4.26303	4.57894	4.57289	4.47897	4.57894	4.6893	4.6893	4.62059	4.57289	0.912535	-0.132049	0.248208	0.712707	3.41998	1000	394
P18031	PTPN1	38.2	40.9	37.6	53.7	37.9	40.9	20.4	47.5	43.7	38.1	39.2	41.9	38.6	54.7	38.9	41.9	21.4	48.5	44.7	39.1	5.29278	5.38888	5.27053	5.77347	5.2817	5.38888	4.41954	5.59991	5.4822	5.2891	1.12159	0.165545	0.394618	0.80207	3.41998	1000	394
O75477	ERLIN1	37.5	37.6	50.6	51.8	54.8	45.9	41.4	51.6	50.7	45.2	38.5	38.6	51.6	52.8	55.8	46.9	42.4	52.6	51.7	46.2	5.26679	5.27053	5.6893	5.72247	5.80219	5.55152	5.40599	5.71699	5.69209	5.52982	0.980081	-0.0290277	0.801466	0.952346	3.41998	1000	394
P82675	MRPS5	20.2	13	23.4	37.7	28.9	24.8	23.4	33.5	20.5	26.3	21.2	14	24.4	38.7	29.9	25.8	24.4	34.5	21.5	27.3	4.40599	3.80735	4.60881	5.27426	4.90207	4.6893	4.60881	5.10852	4.42626	4.77083	0.91952	-0.121047	0.589056	0.88465	3.41998	1000	394
Q9H6R4	NOL6	23.8	22.1	21.3	36.2	26.9	20.8	18.9	21.8	33.3	25.3	24.8	23.1	22.3	37.2	27.9	21.8	19.9	22.8	34.3	26.3	4.63227	4.52982	4.47897	5.21723	4.80219	4.44626	4.3147	4.51096	5.10014	4.71699	1.08244	0.114289	0.230459	0.69505	3.41998	1000	394
Q01105	SET	345.8	345.2	314.1	327.7	245.3	310.8	292.3	295	336.5	289.9	346.8	346.2	315.1	328.7	246.3	311.8	293.3	296	337.5	290.9	8.43796	8.43546	8.29967	8.36063	7.94427	8.28448	8.19623	8.20945	8.39874	8.18438	1.02878	0.0409403	0.713028	0.930138	3.41998	1000	394
P39656	DDOST	16.8	19.2	8	19.7	12.8	43.9	29.6	37.3	46.9	39.1	17.8	20.2	9	20.7	13.8	44.9	30.6	38.3	47.9	40.1	4.15381	4.33628	3.16993	4.37156	3.7866	5.48864	4.93546	5.25927	5.58195	5.32553	0.39106	-1.35454	7.76791e-05	0	3.41998	1000	394
Q9NR31	SAR1A	136.6	144	145.6	124.1	169.2	138.7	137.4	141.6	145.8	173.1	137.6	145	146.6	125.1	170.2	139.7	138.4	142.6	146.8	174.1	7.10434	7.17991	7.19574	6.96694	7.41109	7.12619	7.1127	7.15583	7.19771	7.44377	0.975601	-0.0356374	0.705305	0.928984	3.41998	1000	394
P55145	MANF	172.3	160.9	143	142	133.4	213.9	196.6	155.9	164	129.7	173.3	161.9	144	143	134.4	214.9	197.6	156.9	165	130.7	7.43713	7.33896	7.16993	7.15987	7.07039	7.74752	7.62644	7.2937	7.36632	7.03012	0.884194	-0.177565	0.111907	0.60687	3.41998	1000	394
O43665	RGS10	123.6	110	108.3	69.5	100.9	82.7	117.5	129.1	77.5	97	124.6	111	109.3	70.5	101.9	83.7	118.5	130.1	78.5	98	6.96116	6.79442	6.77215	6.13955	6.67101	6.38716	6.88874	7.02348	6.29462	6.61471	1.01813	0.0259161	0.857169	0.966502	3.41998	1000	394
Q99536	VAT1	101.5	103.5	86.1	84.6	88.8	105.2	99.5	69.6	70.9	91.1	102.5	104.5	87.1	85.6	89.8	106.2	100.5	70.6	71.9	92.1	6.67948	6.70736	6.4446	6.41954	6.48864	6.73064	6.65105	6.1416	6.16792	6.52513	1.07524	0.104657	0.342048	0.770982	3.41998	1000	394
Q13740	ALCAM	23.1	5.6	27.7	24.9	34	9.8	13	20.7	24.2	22.1	24.1	6.6	28.7	25.9	35	10.8	14	21.7	25.2	23.1	4.59096	2.72247	4.84298	4.69488	5.12928	3.43296	3.80735	4.43962	4.65535	4.52982	1.16723	0.223092	0.421892	0.822878	3.41998	1000	394
P54819	AK2	51.8	50.8	42.9	33.8	53.8	35.8	46.4	36.6	59.5	46.3	52.8	51.8	43.9	34.8	54.8	36.8	47.4	37.6	60.5	47.3	5.72247	5.69488	5.45615	5.12102	5.7761	5.20163	5.56682	5.23266	5.91886	5.56377	1.04057	0.0573747	0.759512	0.942308	3.41998	1000	394
Q99829	CPNE1	81.6	62.1	79.4	67.4	81.9	50.2	65.9	56.9	67.4	76	82.6	63.1	80.4	68.4	82.9	51.2	66.9	57.9	68.4	77	6.36807	5.97957	6.32912	6.09592	6.3733	5.67807	6.06393	5.85549	6.09592	6.26679	1.17867	0.237156	0.14047	0.626911	3.41998	1000	394
Q9UK76	JPT1	50.9	66.4	70.7	72.2	8.4	36.4	40.6	58.4	43.8	10.1	51.9	67.4	71.7	73.2	9.4	37.4	41.6	59.4	44.8	11.1	5.69766	6.07468	6.1639	6.19377	3.23266	5.22497	5.37851	5.89239	5.48543	3.47249	1.30295	0.381778	0.0426084	0.471074	3.41998	1000	394
Q06265	EXOSC9	25.9	22.3	32.9	37.2	33.7	31.3	31.3	23.5	35.9	38.2	26.9	23.3	33.9	38.2	34.7	32.3	32.3	24.5	36.9	39.2	4.74953	4.54226	5.08321	5.2555	5.11686	5.01346	5.01346	4.61471	5.20555	5.29278	0.947029	-0.078519	0.611358	0.88465	3.41998	1000	394
P04899	GNAI2	130	139	138.9	160.5	185.1	131.4	136.4	162	160.8	195.1	131	140	139.9	161.5	186.1	132.4	137.4	163	161.8	196.1	7.03342	7.12928	7.12825	7.33539	7.53993	7.04876	7.10224	7.34873	7.33807	7.61545	0.961	-0.0573913	0.528456	0.859918	3.41998	1000	394
Q12765	SCRN1	202.7	219.9	226.7	147.8	237.2	193.2	251.4	203.7	155.5	205.8	203.7	220.9	227.7	148.8	238.2	194.2	252.4	204.7	156.5	206.8	7.6703	7.78725	7.83099	7.21723	7.89603	7.6014	7.97957	7.67737	7.29002	7.69209	1.02262	0.0322713	0.759179	0.942308	3.41998	1000	394
P20618	PSMB1	409.8	528.6	412.1	480.5	447.2	368.8	336.2	416.9	406.7	476.1	410.8	529.6	413.1	481.5	448.2	369.8	337.2	417.9	407.7	477.1	8.68229	9.04876	8.69035	8.91139	8.808	8.5306	8.39746	8.70701	8.67136	8.89815	1.13858	0.18724	0.202567	0.66056	3.41998	1000	394
P61106	RAB14	110.8	105.3	106.8	90.2	106.3	107.5	91.6	109.7	118.2	106.6	111.8	106.3	107.8	91.2	107.3	108.5	92.6	110.7	119.2	107.6	6.80478	6.732	6.75221	6.51096	6.74551	6.76155	6.53294	6.79051	6.89724	6.74953	0.974501	-0.0372644	0.751973	0.942308	3.41998	1000	394
P62847	RPS24	843.2	877	805.9	986.5	702.1	842.3	806	846	874.1	519.7	844.2	878	806.9	987.5	703.1	843.3	807	847	875.1	520.7	9.72144	9.77808	9.65625	9.94764	9.45759	9.7199	9.65642	9.72622	9.7733	9.02431	1.09594	0.132166	0.2688	0.731986	3.41998	1000	394
Q9UKY7	CDV3	56.6	46.9	53.9	49.5	40.1	39.8	57.1	52.9	48.8	33.8	57.6	47.9	54.9	50.5	41.1	40.8	58.1	53.9	49.8	34.8	5.848	5.58195	5.77873	5.65821	5.36107	5.3505	5.86047	5.75221	5.63807	5.12102	1.07262	0.101139	0.467429	0.839773	3.41998	1000	394
P28066	PSMA5	156.7	112.9	152.7	122.1	124.7	131.3	125	111.5	111.7	140.8	157.7	113.9	153.7	123.1	125.7	132.3	126	112.5	112.7	141.8	7.30104	6.83162	7.26397	6.94369	6.97384	7.04767	6.97728	6.81378	6.81634	7.14771	1.07347	0.102275	0.445012	0.827465	3.41998	1000	394
Q9BTT0	ANP32E	151.3	105.7	160.5	122.8	166.6	130.3	154.4	141.7	147	151.9	152.3	106.7	161.5	123.8	167.6	131.3	155.4	142.7	148	152.9	7.25077	6.73742	7.33539	6.95187	7.38888	7.03672	7.27984	7.15684	7.20945	7.25644	0.962597	-0.0549961	0.708009	0.928984	3.41998	1000	394
P54920	NAPA	95.7	92.5	76.7	71.9	90.3	104	108.9	82.5	87.2	97	96.7	93.5	77.7	72.9	91.3	105	109.9	83.5	88.2	98	6.59544	6.54689	6.27984	6.18785	6.51254	6.71425	6.78005	6.3837	6.46271	6.61471	0.890959	-0.166569	0.0847733	0.543779	3.41998	1000	394
Q13642	FHL1	131.8	107.5	118.9	107.2	130.8	101.4	125.5	157.9	123.6	145.3	132.8	108.5	119.9	108.2	131.8	102.4	126.5	158.9	124.6	146.3	7.05311	6.76155	6.90569	6.75756	7.04221	6.67807	6.98299	7.31198	6.96116	7.19279	0.919311	-0.121375	0.392922	0.80207	3.41998	1000	394
Q8WU90	ZC3H15	19.8	24.9	25.6	30	22.4	25.5	20.1	32.4	36.7	19.4	20.8	25.9	26.6	31	23.4	26.5	21.1	33.4	37.7	20.4	4.37851	4.69488	4.73335	4.9542	4.54844	4.72792	4.39917	5.06178	5.23649	4.3505	0.937379	-0.0932957	0.5186	0.8564	3.41998	1000	394
P46779	RPL28	964.2	1051.3	1061.2	1239.2	1091.3	1092.8	1011.3	1098.5	1094.1	1133.7	965.2	1052.3	1062.2	1240.2	1092.3	1093.8	1012.3	1099.5	1095.1	1134.7	9.91468	10.0393	10.0528	10.2764	10.0932	10.0951	9.98342	10.1026	10.0968	10.1481	0.993125	-0.00995275	0.917911	0.97712	3.41998	1000	394
Q07020	RPL18	297.9	290.4	297	337.7	308.5	296.4	292.3	345.3	326.9	262.7	298.9	291.4	298	338.7	309.5	297.4	293.3	346.3	327.9	263.7	8.22352	8.18686	8.21917	8.40386	8.2738	8.21626	8.19623	8.43588	8.35711	8.04275	1.00821	0.0117932	0.908784	0.97712	3.41998	1000	394
P55769	SNU13	243.2	345.6	253.5	331.1	277.8	220.7	234.7	278.4	271.4	289.3	244.2	346.6	254.5	332.1	278.8	221.7	235.7	279.4	272.4	290.3	7.93192	8.43713	7.99152	8.37547	8.12309	7.79246	7.88081	8.12619	8.08958	8.1814	1.11554	0.157737	0.264126	0.731047	3.41998	1000	394
O75306	NDUFS2	72.3	59.7	69	94	78.5	77.5	76.5	68.6	97	88.1	73.3	60.7	70	95	79.5	78.5	77.5	69.6	98	89.1	6.19574	5.92362	6.12928	6.56986	6.31288	6.29462	6.27612	6.12102	6.61471	6.47735	0.913523	-0.130487	0.221399	0.686354	3.41998	1000	394
P19623	SRM	108.5	129.2	110.2	97.4	122.5	110.7	85.7	110.6	107.4	110.8	109.5	130.2	111.2	98.4	123.5	111.7	86.7	111.6	108.4	111.8	6.77479	7.02459	6.79701	6.62059	6.94837	6.80349	6.43796	6.80219	6.76022	6.80478	1.08023	0.111341	0.423174	0.822878	3.41998	1000	394
Q9UHG3	PCYOX1	64.5	67.6	46	58.9	61.3	76.5	57.4	58.6	61.3	66.5	65.5	68.6	47	59.9	62.3	77.5	58.4	59.6	62.3	67.5	6.03342	6.10014	5.55459	5.90448	5.96116	6.27612	5.8679	5.89724	5.96116	6.07682	0.929748	-0.105089	0.393391	0.80207	3.41998	1000	394
Q13620	CUL4B	75.3	74.4	87	64.8	79.1	84.1	74.9	74.4	84.4	73.4	76.3	75.4	88	65.8	80.1	85.1	75.9	75.4	85.4	74.4	6.25361	6.23649	6.45943	6.04002	6.32373	6.41109	6.24603	6.23649	6.41616	6.21723	0.970807	-0.0427443	0.727231	0.931452	3.41998	1000	394
Q96CT7	CCDC124	19.4	20.1	28.8	21	12.9	17	23.5	25.1	25.8	11.3	20.4	21.1	29.8	22	13.9	18	24.5	26.1	26.8	12.3	4.3505	4.39917	4.89724	4.45943	3.79701	4.16993	4.61471	4.70598	4.74416	3.62059	1.00668	0.00959862	0.936629	0.981432	3.41998	1000	394
Q9BVK6	TMED9	405.1	454.9	381.2	503.2	391.2	442.9	405.6	410.1	467.6	444.8	406.1	455.9	382.2	504.2	392.2	443.9	406.6	411.1	468.6	445.8	8.66569	8.83257	8.57818	8.97785	8.61545	8.79409	8.66747	8.68335	8.87221	8.80025	0.979743	-0.0295244	0.774407	0.943382	3.41998	1000	394
O94925	GLS	90.8	71.4	84.1	121.7	87.3	101.9	96.7	94.2	114.1	113.4	91.8	72.4	85.1	122.7	88.3	102.9	97.7	95.2	115.1	114.4	6.52042	6.17792	6.41109	6.93899	6.46434	6.6851	6.61029	6.57289	6.84674	6.83794	0.865712	-0.208041	0.108539	0.60687	3.41998	1000	394
Q15691	MAPRE1	363.8	314.9	346.9	344.3	355.4	364.2	412.2	423.6	385	366.9	364.8	315.9	347.9	345.3	356.4	365.2	413.2	424.6	386	367.9	8.51096	8.30332	8.44253	8.43171	8.47735	8.51254	8.6907	8.72996	8.59246	8.52317	0.884792	-0.17659	0.128229	0.623418	3.41998	1000	394
Q9BR76	CORO1B	296.4	293.9	261.1	205.8	230.6	336.8	275.7	248.2	249.7	226.6	297.4	294.9	262.1	206.8	231.6	337.8	276.7	249.2	250.7	227.6	8.21626	8.20408	8.03397	7.69209	7.85549	8.40003	8.11218	7.96116	7.96982	7.83036	0.963043	-0.0543279	0.612094	0.88465	3.41998	1000	394
P31942	HNRNPH3	87.5	99.9	63.2	59.4	75.3	61.6	74.5	71.7	54	68.3	88.5	100.9	64.2	60.4	76.3	62.6	75.5	72.7	55	69.3	6.46761	6.65678	6.0045	5.91648	6.25361	5.96809	6.2384	6.18388	5.78136	6.11478	1.15068	0.202491	0.157611	0.63587	3.41998	1000	394
O14530	TXNDC9	40.5	49.7	39.4	25.1	40.8	51.2	29.5	38	33.5	36.5	41.5	50.7	40.4	26.1	41.8	52.2	30.5	39	34.5	37.5	5.37504	5.66391	5.33628	4.70598	5.38543	5.70598	4.93074	5.2854	5.10852	5.22882	1.02914	0.041437	0.81351	0.952346	3.41998	1000	394
Q8TEM1	NUP210	100.3	91.4	74.9	112	63.9	101	76.7	83.9	92.9	72	101.3	92.4	75.9	113	64.9	102	77.7	84.9	93.9	73	6.66249	6.52982	6.24603	6.82018	6.02015	6.67243	6.27984	6.40769	6.55305	6.18982	1.02467	0.0351653	0.764625	0.942308	3.41998	1000	394
P14678	SNRPB	590.1	552	700.2	666.3	711.5	604.3	520.9	660.3	662.2	688.6	591.1	553	701.2	667.3	712.5	605.3	521.9	661.3	663.2	689.6	9.20726	9.11114	9.45368	9.38219	9.47675	9.24151	9.02763	9.36916	9.3733	9.42962	1.02666	0.0379602	0.629271	0.889876	3.41998	1000	394
P19784	CSNK2A2	21.1	27	20.6	20.4	19.9	31.7	38.9	34.8	20.6	35.6	22.1	28	21.6	21.4	20.9	32.7	39.9	35.8	21.6	36.6	4.46597	4.80735	4.43296	4.41954	4.38543	5.03122	5.31832	5.16189	4.43296	5.19377	0.694777	-0.525379	0.00472987	0.15625	3.41998	1000	394
P07741	APRT	351.8	405.5	309.3	270.1	283.3	300	313.2	347.8	261.8	310.3	352.8	406.5	310.3	271.1	284.3	301	314.2	348.8	262.8	311.3	8.46271	8.66711	8.27752	8.08268	8.15127	8.23362	8.29554	8.44626	8.03782	8.28216	1.04912	0.0691783	0.575506	0.88465	3.41998	1000	394
P08243	ASNS	62.6	88	65.6	39.3	104.4	42.3	68.9	73	56.8	92.9	63.6	89	66.6	40.3	105.4	43.3	69.9	74	57.8	93.9	5.99095	6.47573	6.05745	5.33271	6.71973	5.4363	6.12722	6.20945	5.853	6.55305	1.05666	0.0795115	0.640642	0.894921	3.41998	1000	394
Q9UG63	ABCF2	32	26.9	34.8	45.2	32.5	30.6	22.9	39.6	24.6	25	33	27.9	35.8	46.2	33.5	31.6	23.9	40.6	25.6	26	5.04439	4.80219	5.16189	5.52982	5.06609	4.98185	4.57894	5.34341	4.67807	4.70044	1.20108	0.264335	0.133653	0.623418	3.41998	1000	394
P13804	ETFA	161.4	112.7	145.3	148.1	137.9	125.5	131.2	138.6	150.4	128.2	162.4	113.7	146.3	149.1	138.9	126.5	132.2	139.6	151.4	129.2	7.34341	6.82909	7.19279	7.22014	7.1179	6.98299	7.04658	7.12516	7.24222	7.01346	1.04144	0.0585821	0.619049	0.88465	3.41998	1000	394
O76031	CLPX	31.3	28.7	22.3	47.6	23.4	26.9	21.6	31.5	27.9	23.9	32.3	29.7	23.3	48.6	24.4	27.9	22.6	32.5	28.9	24.9	5.01346	4.89239	4.54226	5.60288	4.60881	4.80219	4.49825	5.02237	4.853	4.63807	1.12442	0.169184	0.361097	0.780387	3.41998	1000	394
Q9Y281	CFL2	161.3	115.9	124.8	86.9	158.3	116.3	141.1	132.4	99.8	135	162.3	116.9	125.8	87.9	159.3	117.3	142.1	133.4	100.8	136	7.34252	6.86913	6.97499	6.45779	7.3156	6.87406	7.15076	7.05961	6.65535	7.08746	1.01858	0.0265561	0.850498	0.966502	3.41998	1000	394
P62854	RPS26	350.2	410.4	368.2	443.6	300	346.6	310.2	357	376.7	353.4	351.2	411.4	369.2	444.6	301	347.6	311.2	358	377.7	354.4	8.45615	8.6844	8.52826	8.79636	8.23362	8.44128	8.2817	8.48382	8.5611	8.46923	1.06609	0.0923319	0.468451	0.839773	3.41998	1000	394
O00487	PSMD14	387.9	363.4	376.9	313.6	400.7	372.7	389.6	384	388.2	428.7	388.9	364.4	377.9	314.6	401.7	373.7	390.6	385	389.2	429.7	8.60326	8.50938	8.56186	8.29737	8.64997	8.54574	8.60955	8.58871	8.60437	8.74719	0.93644	-0.0947417	0.355445	0.776224	3.41998	1000	394
P60660	MYL6	66.8	65.8	69.3	53.6	86.6	68.4	64.7	67	83.8	97.5	67.8	66.8	70.3	54.6	87.6	69.4	65.7	68	84.8	98.5	6.08321	6.06178	6.13545	5.77083	6.45286	6.11686	6.03782	6.08746	6.40599	6.62205	0.899246	-0.153212	0.280562	0.738095	3.41998	1000	394
P48047	ATP5PO	58	56.7	62.8	62.8	44.9	63.3	57.4	57.1	54	48.7	59	57.7	63.8	63.8	45.9	64.3	58.4	58.1	55	49.7	5.88264	5.8505	5.99548	5.99548	5.52042	6.00675	5.8679	5.86047	5.78136	5.63517	1.01296	0.0185781	0.854888	0.966502	3.41998	1000	394
P61586	RHOA	368.7	323.3	355.7	365	384.7	337.7	361.8	360.2	341.6	444.3	369.7	324.3	356.7	366	385.7	338.7	362.8	361.2	342.6	445.3	8.53021	8.34119	8.47857	8.5157	8.59134	8.40386	8.50303	8.49665	8.42038	8.79863	0.977309	-0.033113	0.745098	0.94113	3.41998	1000	394
P62834	RAP1A	50.9	34.7	46.6	56.7	40.8	58.1	45.5	46.3	57.4	49	51.9	35.7	47.6	57.7	41.8	59.1	46.5	47.3	58.4	50	5.69766	5.15785	5.57289	5.8505	5.38543	5.88509	5.53916	5.56377	5.8679	5.64386	0.89064	-0.167086	0.149042	0.628242	3.41998	1000	394
Q6L8Q7	PDE12	93	93.2	95.6	111.4	61.8	103.8	88.8	99.5	98.9	50.4	94	94.2	96.6	112.4	62.8	104.8	89.8	100.5	99.9	51.4	6.55459	6.55766	6.59395	6.8125	5.97269	6.71149	6.48864	6.65105	6.64241	5.6837	1.0445	0.0628174	0.568553	0.88465	3.41998	1000	394
O15143	ARPC1B	361.8	407.8	339.1	337.3	232.7	453.9	386.7	352.9	359.8	267.2	362.8	408.8	340.1	338.3	233.7	454.9	387.7	353.9	360.8	268.2	8.50303	8.67525	8.40982	8.40216	7.86851	8.82941	8.5988	8.4672	8.49506	8.06717	0.920334	-0.11977	0.26993	0.731986	3.41998	1000	394
P61019	RAB2A	488	443.6	532	571.3	529.8	492.5	439.2	462.1	470.2	534.3	489	444.6	533	572.3	530.8	493.5	440.2	463.1	471.2	535.3	8.93369	8.79636	9.05799	9.16063	9.05202	8.94691	8.78202	8.85518	8.8802	9.0642	1.06765	0.0944395	0.359696	0.778779	3.41998	1000	394
Q9UBM7	DHCR7	57.2	50.3	41.1	47.7	33.1	43.3	34.9	33	48.1	28.3	58.2	51.3	42.1	48.7	34.1	44.3	35.9	34	49.1	29.3	5.86295	5.68089	5.39575	5.60585	5.0917	5.46923	5.16591	5.08746	5.61765	4.87283	1.21825	0.284809	0.0345051	0.438095	3.41998	1000	394
P25398	RPS12	468.9	564.2	416	354.4	574.1	367	454.1	417.9	399.2	533.3	469.9	565.2	417	355.4	575.1	368	455.1	418.9	400.2	534.3	8.87621	9.14262	8.7039	8.4733	9.16767	8.52356	8.83004	8.71046	8.64458	9.06151	1.08576	0.118711	0.33951	0.770982	3.41998	1000	394
P52294	KPNA1	26.8	30.4	26.8	21.6	42.5	22.9	23.7	32.5	32.9	35.3	27.8	31.4	27.8	22.6	43.5	23.9	24.7	33.5	33.9	36.3	4.79701	4.97269	4.79701	4.49825	5.44294	4.57894	4.62644	5.06609	5.08321	5.1819	0.996034	-0.00573302	0.971023	0.990944	3.41998	1000	394
Q09028	RBBP4	39.8	31.4	41.4	53.8	55.2	24.6	43.2	43	51.8	60.7	40.8	32.4	42.4	54.8	56.2	25.6	44.2	44	52.8	61.7	5.3505	5.01792	5.40599	5.7761	5.8125	4.67807	5.46597	5.45943	5.72247	5.9472	1.01254	0.0179742	0.912204	0.97712	3.41998	1000	394
Q9H0U4	RAB1B	159.6	148.1	145.5	174.1	139.8	155.1	132.4	149.4	159.4	140.7	160.6	149.1	146.5	175.1	140.8	156.1	133.4	150.4	160.4	141.7	7.32733	7.22014	7.19476	7.45204	7.1375	7.28633	7.05961	7.23266	7.32553	7.1467	1.03971	0.0561863	0.522502	0.857143	3.41998	1000	394
P52907	CAPZA1	17.8	21.6	18.4	19.7	22.3	18.1	24.1	18.9	24.5	23.9	18.8	22.6	19.4	20.7	23.3	19.1	25.1	19.9	25.5	24.9	4.23266	4.49825	4.27798	4.37156	4.54226	4.2555	4.64962	4.3147	4.67243	4.63807	0.919219	-0.12152	0.22237	0.686354	3.41998	1000	394
P19525	EIF2AK2	77.3	70.1	57.3	69.4	46.6	53.9	56.9	53.2	73.3	52	78.3	71.1	58.3	70.4	47.6	54.9	57.9	54.2	74.3	53	6.29094	6.15178	5.86542	6.1375	5.57289	5.77873	5.85549	5.76022	6.21529	5.72792	1.09899	0.136176	0.325246	0.754858	3.41998	1000	394
P02795	MT2A	80.6	115.3	65.2	62.1	65.9	44.5	95	58.1	53.9	68.4	81.6	116.3	66.2	63.1	66.9	45.5	96	59.1	54.9	69.4	6.3505	6.86171	6.04876	5.97957	6.06393	5.50779	6.58496	5.88509	5.77873	6.11686	1.21943	0.286205	0.085499	0.543779	3.41998	1000	394
O94979	SEC31A	66.8	62.9	77.4	54.6	44.6	75.6	84.7	75.9	81	42	67.8	63.9	78.4	55.6	45.6	76.6	85.7	76.9	82	43	6.08321	5.99774	6.29278	5.79701	5.51096	6.25927	6.42122	6.26491	6.35755	5.42626	0.864836	-0.209502	0.152552	0.633053	3.41998	1000	394
Q15286	RAB35	356.2	316.1	377.5	350.4	323	316.3	349.9	342.3	368.6	319.6	357.2	317.1	378.5	351.4	324	317.3	350.9	343.3	369.6	320.6	8.48059	8.30879	8.56415	8.45697	8.33985	8.3097	8.45492	8.42333	8.52982	8.32463	1.01508	0.021591	0.825621	0.956236	3.41998	1000	394
Q15717	ELAVL1	120.6	158	141.6	188.9	139.4	137.6	148	178.6	171.5	152.2	121.6	159	142.6	189.9	140.4	138.6	149	179.6	172.5	153.2	6.926	7.31288	7.15583	7.5691	7.1334	7.11478	7.21917	7.48864	7.43045	7.25927	0.944078	-0.0830226	0.475342	0.840708	3.41998	1000	394
Q9GZZ1	NAA50	80.1	98.3	66.5	69.3	89	80.8	71.5	74.6	91.9	97.2	81.1	99.3	67.5	70.3	90	81.8	72.5	75.6	92.9	98.2	6.34163	6.63372	6.07682	6.13545	6.49185	6.35403	6.17991	6.24031	6.53761	6.61765	0.965931	-0.0500074	0.725692	0.931396	3.41998	1000	394
Q9NQR4	NIT2	163.2	119.4	117.1	91.7	142.4	147.1	128.9	133.1	105.7	147.7	164.2	120.4	118.1	92.7	143.4	148.1	129.9	134.1	106.7	148.7	7.35931	6.91169	6.88387	6.5345	7.1639	7.21043	7.02126	7.06717	6.73742	7.21626	0.946154	-0.0798525	0.437441	0.824373	3.41998	1000	394
P46776	RPL27A	560.6	738.8	614.1	714.9	531.3	590.4	600.2	613.1	608.2	449.8	561.6	739.8	615.1	715.9	532.3	591.4	601.2	614.1	609.2	450.8	9.1334	9.53099	9.26468	9.48361	9.0561	9.20799	9.2317	9.26233	9.25077	8.81634	1.10185	0.139928	0.217437	0.680785	3.41998	1000	394
Q3KQV9	UAP1L1	38.6	45.5	20.7	13	28.4	33.1	41.5	12.3	24.8	21.5	39.6	46.5	21.7	14	29.4	34.1	42.5	13.3	25.8	22.5	5.30743	5.53916	4.43962	3.80735	4.87774	5.0917	5.40939	3.73335	4.6893	4.49185	1.08008	0.111142	0.60273	0.88465	3.41998	1000	394
Q13243	SRSF5	350	358.5	345	390.2	213.6	303.3	312.8	308.9	333.9	203	351	359.5	346	391.2	214.6	304.3	313.8	309.9	334.9	204	8.45533	8.48985	8.43463	8.61176	7.74551	8.24935	8.2937	8.27566	8.38759	7.67243	1.12636	0.17167	0.0623415	0.541935	3.41998	1000	394
Q9UIJ7	AK3	48.2	39.3	50.8	59.7	45.6	46.2	45.5	45.5	40	36.9	49.2	40.3	51.8	60.7	46.6	47.2	46.5	46.5	41	37.9	5.62059	5.33271	5.69488	5.92362	5.54226	5.56071	5.53916	5.53916	5.35755	5.24413	1.12871	0.174669	0.227544	0.692771	3.41998	1000	394
P62633	CNBP	391.3	466.2	293.8	301.5	432.9	187.1	261.8	270.7	248.5	481.9	392.3	467.2	294.8	302.5	433.9	188.1	262.8	271.7	249.5	482.9	8.61581	8.8679	8.20359	8.24079	8.76122	7.55536	8.03782	8.08587	7.9629	8.91558	1.34384	0.426358	0.0513789	0.506849	3.41998	1000	394
Q16836	HADH	48.9	39	49.3	39.4	54.7	25.2	40.7	48.1	54.7	54.7	49.9	40	50.3	40.4	55.7	26.2	41.7	49.1	55.7	55.7	5.64097	5.32193	5.65249	5.33628	5.79961	4.71149	5.38198	5.61765	5.79961	5.79961	1.06303	0.0881878	0.645433	0.895288	3.41998	1000	394
Q9UKV8	AGO2	71.6	33.1	74.9	57.7	85.1	63.6	64.9	76.3	85.5	73.6	72.6	34.1	75.9	58.7	86.1	64.6	65.9	77.3	86.5	74.6	6.1819	5.0917	6.24603	5.87529	6.42794	6.01346	6.04221	6.2724	6.43463	6.2211	0.851343	-0.232188	0.247672	0.712707	3.41998	1000	394
P05026	ATP1B1	82.3	72.3	102.9	103.1	120.6	70.2	80.9	87.8	105.6	97	83.3	73.3	103.9	104.1	121.6	71.2	81.9	88.8	106.6	98	6.38024	6.19574	6.69905	6.70183	6.926	6.15381	6.35579	6.47249	6.73606	6.61471	1.08223	0.114001	0.340412	0.770982	3.41998	1000	394
P26196	DDX6	22.1	24.9	27	35.6	26.9	25	31.3	24.3	30.8	28.5	23.1	25.9	28	36.6	27.9	26	32.3	25.3	31.8	29.5	4.52982	4.69488	4.80735	5.19377	4.80219	4.70044	5.01346	4.66107	4.99095	4.88264	0.969889	-0.0441089	0.710675	0.930138	3.41998	1000	394
Q01844	EWSR1	20.9	15.8	26.7	27.2	12.5	23.1	10.6	25.1	28.1	15	21.9	16.8	27.7	28.2	13.5	24.1	11.6	26.1	29.1	16	4.45286	4.07039	4.79181	4.81762	3.75489	4.59096	3.53605	4.70598	4.86295	4	1.02692	0.0383268	0.782702	0.946728	3.41998	1000	394
P35270	SPR	35.9	39.4	44.5	36.4	46.1	42.9	46.9	56.8	32.6	48.6	36.9	40.4	45.5	37.4	47.1	43.9	47.9	57.8	33.6	49.6	5.20555	5.33628	5.50779	5.22497	5.55766	5.45615	5.58195	5.853	5.07039	5.63227	0.899814	-0.152302	0.212219	0.672956	3.41998	1000	394
Q99543	DNAJC2	13	20.1	20	25.3	30.5	26.2	26.4	24.6	29.5	29.5	14	21.1	21	26.3	31.5	27.2	27.4	25.6	30.5	30.5	3.80735	4.39917	4.39232	4.71699	4.97728	4.76553	4.7761	4.67807	4.93074	4.93074	0.780454	-0.357614	0.0486531	0.506849	3.41998	1000	394
Q9BV57	ADI1	86.7	92.1	68.8	61.7	88.1	86.4	79.9	80	76.5	77	87.7	93.1	69.8	62.7	89.1	87.4	80.9	81	77.5	78	6.4545	6.54071	6.12516	5.97039	6.47735	6.44956	6.33807	6.33985	6.27612	6.2854	0.983381	-0.0241779	0.841797	0.965991	3.41998	1000	394
P09012	SNRPA	94.1	99.3	92.6	97.1	93.2	98.7	111.9	105.2	110	92.2	95.1	100.3	93.6	98.1	94.2	99.7	112.9	106.2	111	93.2	6.57137	6.64818	6.54844	6.61618	6.55766	6.63952	6.8189	6.73064	6.79442	6.54226	0.922242	-0.116783	0.211066	0.672956	3.41998	1000	394
P21281	ATP6V1B2	64.4	51.2	61.2	53.1	53	61.2	63.2	51.6	43.4	41.1	65.4	52.2	62.2	54.1	54	62.2	64.2	52.6	44.4	42.1	6.03122	5.70598	5.95884	5.75756	5.75489	5.95884	6.0045	5.71699	5.47249	5.39575	1.0958	0.131982	0.330378	0.761128	3.41998	1000	394
O43865	AHCYL1	164.9	95.5	146.7	72.3	129.7	164.1	117.9	139.7	133.1	125.1	165.9	96.5	147.7	73.3	130.7	165.1	118.9	140.7	134.1	126.1	7.37417	6.59246	7.20653	6.19574	7.03012	7.3672	6.8936	7.13648	7.06717	6.97842	0.865273	-0.208772	0.231122	0.69505	3.41998	1000	394
Q92820	GGH	116	136.2	269.5	278.6	259.6	113.2	143.8	246.5	246.4	252	117	137.2	270.5	279.6	260.6	114.2	144.8	247.5	247.4	253	6.87036	7.10014	8.07948	8.12722	8.02569	6.83542	7.17792	7.95128	7.9507	7.98299	1.04313	0.0609167	0.503653	0.852248	3.41998	1000	394
Q9Y371	SH3GLB1	22.9	21.2	21.6	27.7	14.5	20	25	28.2	20.8	15.5	23.9	22.2	22.6	28.7	15.5	21	26	29.2	21.8	16.5	4.57894	4.47249	4.49825	4.84298	3.9542	4.39232	4.70044	4.8679	4.44626	4.04439	0.985624	-0.0208903	0.881616	0.971508	3.41998	1000	394
Q9Y5M8	SRPRB	136.2	152.6	155.4	200.6	161.1	190	160.6	154.6	189.1	172.7	137.2	153.6	156.4	201.6	162.1	191	161.6	155.6	190.1	173.7	7.10014	7.26303	7.2891	7.65535	7.34074	7.57743	7.33628	7.2817	7.57061	7.44045	0.925546	-0.111624	0.364645	0.783562	3.41998	1000	394
Q13637	RAB32	124.1	111.1	92	85.2	104.7	138.7	97.5	95.3	98.1	117.1	125.1	112.1	93	86.2	105.7	139.7	98.5	96.3	99.1	118.1	6.96694	6.80864	6.53916	6.42962	6.72383	7.12619	6.62205	6.58946	6.63081	6.88387	0.948133	-0.0768391	0.470315	0.84009	3.41998	1000	394
P15586	GNS	26.8	36.4	27.2	37.5	25.3	42.5	24.2	27.5	27.3	18.2	27.8	37.4	28.2	38.5	26.3	43.5	25.2	28.5	28.3	19.2	4.79701	5.22497	4.81762	5.26679	4.71699	5.44294	4.65535	4.83289	4.82273	4.26303	1.11828	0.161286	0.407449	0.813215	3.41998	1000	394
Q9NP72	RAB18	84.5	90.4	91.2	123.3	88.4	99.2	66.1	86.5	85.5	91	85.5	91.4	92.2	124.3	89.4	100.2	67.1	87.5	86.5	92	6.41785	6.51412	6.52669	6.95768	6.4822	6.64674	6.06824	6.45121	6.43463	6.52356	1.11329	0.154835	0.306008	0.742543	3.41998	1000	394
O95861	BPNT1	42.2	27.5	44.1	25.6	38.6	45.7	36.9	31.7	34.2	43.5	43.2	28.5	45.1	26.6	39.6	46.7	37.9	32.7	35.2	44.5	5.43296	4.83289	5.49506	4.73335	5.30743	5.54535	5.24413	5.03122	5.1375	5.47573	0.916084	-0.126449	0.421346	0.822878	3.41998	1000	394
O14929	HAT1	47.8	43.8	67.6	74.5	85.6	41.4	50.4	60.1	68.8	72.9	48.8	44.8	68.6	75.5	86.6	42.4	51.4	61.1	69.8	73.9	5.60881	5.48543	6.10014	6.2384	6.4363	5.40599	5.6837	5.9331	6.12516	6.2075	1.0738	0.102725	0.360275	0.779778	3.41998	1000	394
Q969G3	SMARCE1	65.5	58.8	79.9	64.6	61.6	59.3	51.6	65	59.2	60	66.5	59.8	80.9	65.6	62.6	60.3	52.6	66	60.2	61	6.05528	5.90207	6.33807	6.03562	5.96809	5.91409	5.71699	6.04439	5.91169	5.93074	1.11438	0.156248	0.112578	0.608059	3.41998	1000	394
P10768	ESD	636.9	633.9	624.7	471.7	627.5	581.1	540.3	569.4	464.2	525.8	637.9	634.9	625.7	472.7	628.5	582.1	541.3	570.4	465.2	526.8	9.31719	9.31039	9.28933	8.88478	9.29577	9.18512	9.08028	9.15583	8.86171	9.04111	1.11317	0.154679	0.114294	0.608059	3.41998	1000	394
P51398	DAP3	46.7	51.6	53.3	46.5	57.1	40.7	48.5	53.7	47.2	54.6	47.7	52.6	54.3	47.5	58.1	41.7	49.5	54.7	48.2	55.6	5.57592	5.71699	5.76288	5.56986	5.86047	5.38198	5.62936	5.77347	5.59096	5.79701	1.04439	0.062667	0.479782	0.840708	3.41998	1000	394
Q8NF37	LPCAT1	36.7	33.2	27.4	40	22.4	41.9	31.1	31.9	32.5	15.2	37.7	34.2	28.4	41	23.4	42.9	32.1	32.9	33.5	16.2	5.23649	5.09592	4.82782	5.35755	4.54844	5.42291	5.0045	5.04002	5.06609	4.01792	1.07397	0.102958	0.480837	0.840708	3.41998	1000	394
O43324	EEF1E1	109.1	71.8	94.9	101.7	111.7	78.5	73.4	90	63.6	97.8	110.1	72.8	95.9	102.7	112.7	79.5	74.4	91	64.6	98.8	6.78267	6.18587	6.58346	6.68229	6.81634	6.31288	6.21723	6.50779	6.01346	6.62644	1.20963	0.274564	0.076143	0.543779	3.41998	1000	394
Q70UQ0	IKBIP	246.4	232.3	223.1	295.4	229.3	230.7	224.8	217.9	218.4	226.1	247.4	233.3	224.1	296.4	230.3	231.7	225.8	218.9	219.4	227.1	7.9507	7.86604	7.808	8.2114	7.84737	7.85611	7.8189	7.77413	7.77742	7.82718	1.09123	0.125954	0.270999	0.731986	3.41998	1000	394
P23919	DTYMK	57.5	78.5	76.2	60.4	74.4	69.5	71.4	79.3	66.4	63.7	58.5	79.5	77.2	61.4	75.4	70.5	72.4	80.3	67.4	64.7	5.87036	6.31288	6.27053	5.94017	6.23649	6.13955	6.17792	6.32733	6.07468	6.01569	0.985586	-0.0209463	0.853206	0.966502	3.41998	1000	394
Q9BUJ2	HNRNPUL1	69.7	75.3	80.1	75.1	108.6	46	62.6	61.7	70.5	74.8	70.7	76.3	81.1	76.1	109.6	47	63.6	62.7	71.5	75.8	6.14364	6.25361	6.34163	6.24982	6.7761	5.55459	5.99095	5.97039	6.15987	6.24413	1.29143	0.368975	0.0106668	0.245283	3.41998	1000	394
P55263	ADK	312.4	271.1	341.9	194.6	366.5	278.1	300.2	301.5	260.2	332.4	313.4	272.1	342.9	195.6	367.5	279.1	301.2	302.5	261.2	333.4	8.29186	8.08799	8.42164	7.61176	8.5216	8.12464	8.23458	8.24079	8.02901	8.38111	0.98962	-0.0150535	0.906215	0.97712	3.41998	1000	394
P62873	GNB1	131.7	160.7	123	182.1	123.4	112.4	112.1	115.6	136.2	125.8	132.7	161.7	124	183.1	124.4	113.4	113.1	116.6	137.2	126.8	7.05202	7.33718	6.9542	7.51649	6.95884	6.82528	6.82146	6.86542	7.10014	6.98641	1.18428	0.244005	0.0749442	0.543779	3.41998	1000	394
O75663	TIPRL	130.4	100.8	122	84.6	112.9	138.3	127.5	130.5	119.7	120.3	131.4	101.8	123	85.6	113.9	139.3	128.5	131.5	120.7	121.3	7.03782	6.66959	6.94251	6.41954	6.83162	7.12205	7.00562	7.03892	6.91528	6.92244	0.858182	-0.220644	0.0803069	0.543779	3.41998	1000	394
Q99426	TBCB	28.6	25.2	31.6	14.3	23.9	42.2	11.6	35.9	36.4	21.1	29.6	26.2	32.6	15.3	24.9	43.2	12.6	36.9	37.4	22.1	4.88753	4.71149	5.0268	3.93546	4.63807	5.43296	3.65535	5.20555	5.22497	4.46597	0.896833	-0.157089	0.575992	0.88465	3.41998	1000	394
Q9BZX2	UCK2	38.4	39.1	26.7	36.1	29.8	33.6	20.8	34.2	33.9	25.7	39.4	40.1	27.7	37.1	30.8	34.6	21.8	35.2	34.9	26.7	5.30012	5.32553	4.79181	5.21335	4.94486	5.1127	4.44626	5.1375	5.12516	4.73877	1.15114	0.203058	0.267179	0.731986	3.41998	1000	394
Q96EE3	SEH1L	16.1	19.4	24.4	21.5	27.1	21.9	15.3	16.1	19.1	18.6	17.1	20.4	25.4	22.5	28.1	22.9	16.3	17.1	20.1	19.6	4.09592	4.3505	4.66676	4.49185	4.8125	4.51728	4.0268	4.09592	4.32912	4.29278	1.17375	0.231125	0.189416	0.650575	3.41998	1000	394
Q9NYL9	TMOD3	23	15.8	20.4	19.8	23.6	19.9	27.8	28.4	27.5	21.2	24	16.8	21.4	20.8	24.6	20.9	28.8	29.4	28.5	22.2	4.58496	4.07039	4.41954	4.37851	4.62059	4.38543	4.848	4.87774	4.83289	4.47249	0.830175	-0.268512	0.147982	0.628242	3.41998	1000	394
Q8TEQ6	GEMIN5	19.3	12.1	21	17.8	27.5	17.8	17.3	16.9	16.1	24.2	20.3	13.1	22	18.8	28.5	18.8	18.3	17.9	17.1	25.2	4.34341	3.71149	4.45943	4.23266	4.83289	4.23266	4.19377	4.16189	4.09592	4.65535	1.03387	0.0480577	0.731356	0.932183	3.41998	1000	394
O43172	PRPF4	19.8	16.3	24.3	17.6	22.8	14.1	24.3	22.1	15.4	17.7	20.8	17.3	25.3	18.6	23.8	15.1	25.3	23.1	16.4	18.7	4.37851	4.1127	4.66107	4.21723	4.57289	3.91648	4.66107	4.52982	4.03562	4.22497	1.08289	0.114889	0.486462	0.843202	3.41998	1000	394
Q10713	PMPCA	25.5	25.3	31.4	32.7	31.3	27.3	29.9	17.3	33.1	23.5	26.5	26.3	32.4	33.7	32.3	28.3	30.9	18.3	34.1	24.5	4.72792	4.71699	5.01792	5.07468	5.01346	4.82273	4.94953	4.19377	5.0917	4.61471	1.12952	0.175705	0.326377	0.755224	3.41998	1000	394
P82979	SARNP	63.1	92.9	75.9	107.2	38.1	97.6	90.9	94.6	99	42.3	64.1	93.9	76.9	108.2	39.1	98.6	91.9	95.6	100	43.3	6.00225	6.55305	6.26491	6.75756	5.2891	6.62352	6.52199	6.57894	6.64386	5.4363	0.878098	-0.187546	0.20386	0.66056	3.41998	1000	394
O43663	PRC1	23.3	22.6	19.6	22.3	28.4	20.8	18.6	24.6	17	22.2	24.3	23.6	20.6	23.3	29.4	21.8	19.6	25.6	18	23.2	4.60288	4.56071	4.36457	4.54226	4.87774	4.44626	4.29278	4.67807	4.16993	4.53605	1.12118	0.165017	0.246971	0.712707	3.41998	1000	394
P63173	RPL38	277.7	320.3	318.1	307	295.6	316.5	277.3	325.9	292.7	262.5	278.7	321.3	319.1	308	296.6	317.5	278.3	326.9	293.7	263.5	8.12257	8.32778	8.31786	8.26679	8.21237	8.31061	8.1205	8.35271	8.1982	8.04166	1.0315	0.0447397	0.670846	0.913453	3.41998	1000	394
Q56VL3	OCIAD2	224.1	225.2	175.8	146.7	214.9	196.5	193.5	139.8	192.4	231.5	225.1	226.2	176.8	147.7	215.9	197.5	194.5	140.8	193.4	232.5	7.81442	7.82146	7.46597	7.20653	7.75422	7.62571	7.60363	7.1375	7.59544	7.86109	1.03372	0.0478455	0.726777	0.931396	3.41998	1000	394
Q9H488	POFUT1	164.9	158.9	166.1	144.9	192.1	183.3	175.8	179.9	165.2	220	165.9	159.9	167.1	145.9	193.1	184.3	176.8	180.9	166.2	221	7.37417	7.32103	7.38457	7.18884	7.5932	7.52591	7.46597	7.49905	7.37678	7.7879	0.895793	-0.158762	0.0606351	0.539216	3.41998	1000	394
P63208	SKP1	40.5	25.5	30.9	30.9	32.5	35.3	38.9	33.3	40.3	32.6	41.5	26.5	31.9	31.9	33.5	36.3	39.9	34.3	41.3	33.6	5.37504	4.72792	4.99548	4.99548	5.06609	5.1819	5.31832	5.10014	5.36807	5.07039	0.885302	-0.175758	0.241735	0.710425	3.41998	1000	394
Q13162	PRDX4	67.8	65.8	60.9	75	56.7	53.9	66.8	64.7	77.7	61.2	68.8	66.8	61.9	76	57.7	54.9	67.8	65.7	78.7	62.2	6.10434	6.06178	5.95187	6.24793	5.8505	5.77873	6.08321	6.03782	6.29829	5.95884	1.00828	0.0119008	0.911679	0.97712	3.41998	1000	394
P35268	RPL22	139.7	148.1	136.2	150.3	132.9	153.6	136.8	141.2	119.4	121.4	140.7	149.1	137.2	151.3	133.9	154.6	137.8	142.2	120.4	122.4	7.13648	7.22014	7.10014	7.24127	7.06501	7.2724	7.10643	7.15178	6.91169	6.93546	1.05486	0.0770549	0.490692	0.843478	3.41998	1000	394
Q9UKK9	NUDT5	282.8	287.3	272.8	223.7	404.5	231.4	261.8	279.7	277.1	358.9	283.8	288.3	273.8	224.7	405.5	232.4	262.8	280.7	278.1	359.9	8.14873	8.17143	8.09698	7.81186	8.66356	7.86047	8.03782	8.13289	8.11946	8.49145	1.03533	0.0500931	0.682468	0.920986	3.41998	1000	394
Q9H9J2	MRPL44	42.6	96.6	52	50.6	59.3	58	47.6	48.4	60.9	55.4	43.6	97.6	53	51.6	60.3	59	48.6	49.4	61.9	56.4	5.44626	6.60881	5.72792	5.6893	5.91409	5.88264	5.60288	5.62644	5.95187	5.81762	1.0725	0.100983	0.619456	0.88465	3.41998	1000	394
Q15005	SPCS2	104.7	82.9	104.9	128.5	146.8	111.4	115.2	100.2	129.4	122	105.7	83.9	105.9	129.5	147.8	112.4	116.2	101.2	130.4	123	6.72383	6.3906	6.72656	7.01681	7.2075	6.8125	6.86047	6.66107	7.0268	6.94251	0.967539	-0.0476089	0.717504	0.930138	3.41998	1000	394
Q00796	SORD	216.8	201.1	205	182.6	260.4	201.5	157.8	180.7	178.4	243.6	217.8	202.1	206	183.6	261.4	202.5	158.8	181.7	179.4	244.6	7.76686	7.65893	7.6865	7.52042	8.03012	7.66178	7.31107	7.50541	7.48704	7.93428	1.11161	0.152649	0.143798	0.628242	3.41998	1000	394
P55809	OXCT1	83.4	55.6	81.2	70.3	88.5	83	84.9	95.8	84.6	87.5	84.4	56.6	82.2	71.3	89.5	84	85.9	96.8	85.6	88.5	6.39917	5.82273	6.36107	6.15583	6.48382	6.39232	6.42459	6.59694	6.41954	6.46761	0.861144	-0.215674	0.125471	0.623418	3.41998	1000	394
Q6PIU2	NCEH1	106.2	97	115.1	139.3	95.5	75.6	79.7	70.3	81.9	48.6	107.2	98	116.1	140.3	96.5	76.6	80.7	71.3	82.9	49.6	6.74416	6.61471	6.85922	7.13237	6.59246	6.25927	6.3345	6.15583	6.3733	5.63227	1.55569	0.637551	0.000799937	0.0454545	3.41998	1000	394
Q9ULX3	NOB1	53.3	58	48.2	51.7	39.1	54.6	56.9	55.6	53.3	34.9	54.3	59	49.2	52.7	40.1	55.6	57.9	56.6	54.3	35.9	5.76288	5.88264	5.62059	5.71973	5.32553	5.79701	5.85549	5.82273	5.76288	5.16591	0.987237	-0.0185311	0.847893	0.966502	3.41998	1000	394
Q9BS26	ERP44	114.5	131.3	121.4	129.2	103.3	127.9	125.1	114.3	114	98.4	115.5	132.3	122.4	130.2	104.3	128.9	126.1	115.3	115	99.4	6.85175	7.04767	6.93546	7.02459	6.7046	7.01011	6.97842	6.84925	6.84549	6.63517	1.03464	0.0491227	0.612136	0.88465	3.41998	1000	394
Q9UL46	PSME2	342.9	339.4	377.3	392.7	401.6	342.4	356.3	370.8	353.4	365.6	343.9	340.4	378.3	393.7	402.6	343.4	357.3	371.8	354.4	366.6	8.42585	8.41109	8.56339	8.62095	8.6532	8.42375	8.48099	8.53838	8.46923	8.51806	1.03441	0.0488113	0.584777	0.88465	3.41998	1000	394
Q9Y6B6	SAR1B	57.9	49.9	76	56.4	54.4	63.6	47.9	65.2	52.4	63.9	58.9	50.9	77	57.4	55.4	64.6	48.9	66.2	53.4	64.9	5.8802	5.66959	6.26679	5.84298	5.79181	6.01346	5.61176	6.04876	5.73877	6.02015	1.00256	0.00369408	0.97212	0.991273	3.41998	1000	394
Q15397	PUM3	20.1	20.9	24.7	31.5	43.1	20.8	22.2	28.1	26	41.9	21.1	21.9	25.7	32.5	44.1	21.8	23.2	29.1	27	42.9	4.39917	4.45286	4.6837	5.02237	5.46271	4.44626	4.53605	4.86295	4.75489	5.42291	0.999688	-0.000449709	0.996466	0.998096	3.41998	1000	394
P63000	RAC1	124.7	138.4	121.7	128.7	165.8	127.6	140.9	132	109.6	177.1	125.7	139.4	122.7	129.7	166.8	128.6	141.9	133	110.6	178.1	6.97384	7.12309	6.93899	7.01903	7.38198	7.00675	7.14873	7.05528	6.78921	7.47654	0.994528	-0.00791643	0.934919	0.981408	3.41998	1000	394
Q969Z0	TBRG4	23.5	28	22.2	30	24.4	19.2	26	18.9	27.2	31.9	24.5	29	23.2	31	25.4	20.2	27	19.9	28.2	32.9	4.61471	4.85798	4.53605	4.9542	4.66676	4.33628	4.75489	4.3147	4.81762	5.04002	1.05208	0.0732381	0.574309	0.88465	3.41998	1000	394
Q96HS1	PGAM5	174.3	153.1	205	188.1	195.1	208.3	200.6	217.5	200.7	179.9	175.3	154.1	206	189.1	196.1	209.3	201.6	218.5	201.7	180.9	7.45368	7.26772	7.6865	7.56301	7.61545	7.70943	7.65535	7.77149	7.65607	7.49905	0.906887	-0.141006	0.238283	0.707031	3.41998	1000	394
Q16795	NDUFA9	12.1	8.5	27.3	26.9	23.7	31	25.1	20.3	27.8	21.5	13.1	9.5	28.3	27.9	24.7	32	26.1	21.3	28.8	22.5	3.71149	3.24793	4.82273	4.80219	4.62644	5	4.70598	4.41278	4.848	4.49185	0.732264	-0.449565	0.138424	0.626911	3.41998	1000	394
Q96BD0	SLCO4A1	46.9	30.8	12.9	42.9	17	40.8	37	28.1	31.5	33.9	47.9	31.8	13.9	43.9	18	41.8	38	29.1	32.5	34.9	5.58195	4.99095	3.79701	5.45615	4.16993	5.38543	5.24793	4.86295	5.02237	5.12516	0.795775	-0.329567	0.184049	0.645199	3.41998	1000	394
Q16630	CPSF6	114.1	106.4	95.4	137.8	72.9	119.3	85	84.6	89	78.7	115.1	107.4	96.4	138.8	73.9	120.3	86	85.6	90	79.7	6.84674	6.74685	6.59096	7.11686	6.2075	6.91049	6.42626	6.41954	6.49185	6.31651	1.13986	0.188853	0.205928	0.663812	3.41998	1000	394
Q15003	NCAPH	40.5	25.6	42.5	29.5	28	36.8	34	41.6	42.2	22.5	41.5	26.6	43.5	30.5	29	37.8	35	42.6	43.2	23.5	5.37504	4.73335	5.44294	4.93074	4.85798	5.24031	5.12928	5.41278	5.43296	4.55459	0.942148	-0.0859743	0.572407	0.88465	3.41998	1000	394
Q9NVH1	DNAJC11	20.8	23.3	17.4	34.3	23.4	20.8	18.8	17.8	21.2	23.3	21.8	24.3	18.4	35.3	24.4	21.8	19.8	18.8	22.2	24.3	4.44626	4.60288	4.20163	5.1416	4.60881	4.44626	4.30743	4.23266	4.47249	4.60288	1.1391	0.187892	0.207723	0.667377	3.41998	1000	394
Q13564	NAE1	146.5	122	157.3	135.8	147.8	154.2	146	146.8	126.5	177.5	147.5	123	158.3	136.8	148.8	155.2	147	147.8	127.5	178.5	7.20457	6.94251	7.30652	7.09592	7.21723	7.27798	7.19967	7.2075	6.99435	7.47978	0.947037	-0.078507	0.482902	0.841989	3.41998	1000	394
Q9GZL7	WDR12	90.9	98.5	91.6	106.5	92.5	81.2	101.7	90	109.3	84.2	91.9	99.5	92.6	107.5	93.5	82.2	102.7	91	110.3	85.2	6.52199	6.63662	6.53294	6.74819	6.54689	6.36107	6.68229	6.50779	6.78529	6.41278	1.03346	0.0474842	0.597221	0.88465	3.41998	1000	394
P41223	BUD31	84.5	89.4	78.1	129.3	90.8	77.3	93.1	89.7	84.5	78.5	85.5	90.4	79.1	130.3	91.8	78.3	94.1	90.7	85.5	79.5	6.41785	6.49825	6.30561	7.02569	6.52042	6.29094	6.55612	6.50303	6.41785	6.31288	1.09992	0.137399	0.348003	0.770982	3.41998	1000	394
Q9NR12	PDLIM7	44.9	45.6	30.2	35.9	22.4	44.4	45.2	37.8	35.1	26.6	45.9	46.6	31.2	36.9	23.4	45.4	46.2	38.8	36.1	27.6	5.52042	5.54226	4.96347	5.20555	4.54844	5.50462	5.52982	5.27798	5.17393	4.7866	0.933964	-0.0985619	0.369471	0.784553	3.41998	1000	394
P20340	RAB6A	194.4	151.4	160.9	213.2	196.2	239.5	173.4	182.4	196.9	225.5	195.4	152.4	161.9	214.2	197.2	240.5	174.4	183.4	197.9	226.5	7.61029	7.25172	7.33896	7.74281	7.62352	7.90989	7.44626	7.51885	7.62863	7.82337	0.90004	-0.15194	0.176564	0.645199	3.41998	1000	394
P61289	PSME3	159.3	155.7	160.5	165.9	163	140.1	160.9	147.6	175.2	165.9	160.3	156.7	161.5	166.9	164	141.1	161.9	148.6	176.2	166.9	7.32463	7.29186	7.33539	7.38284	7.35755	7.14057	7.33896	7.21529	7.46107	7.38284	1.02151	0.0307081	0.742421	0.938645	3.41998	1000	394
P47914	RPL29	175.8	172.3	135.8	153.6	105.2	175.1	146.9	158.3	182.7	123.6	176.8	173.3	136.8	154.6	106.2	176.1	147.9	159.3	183.7	124.6	7.46597	7.43713	7.09592	7.2724	6.73064	7.46025	7.20848	7.3156	7.52121	6.96116	0.937618	-0.0929273	0.436799	0.824373	3.41998	1000	394
P04632	CAPNS1	89.3	104.9	87.2	74.9	93.4	105.6	111.4	96.3	107.6	98	90.3	105.9	88.2	75.9	94.4	106.6	112.4	97.3	108.6	99	6.49665	6.72656	6.46271	6.24603	6.56071	6.73606	6.8125	6.60437	6.76288	6.62936	0.864237	-0.210501	0.0908183	0.559471	3.41998	1000	394
Q9UBS4	DNAJB11	36.4	20.2	39.5	24.8	35.4	33.5	35.6	31.3	38	37.4	37.4	21.2	40.5	25.8	36.4	34.5	36.6	32.3	39	38.4	5.22497	4.40599	5.33985	4.6893	5.18587	5.10852	5.19377	5.01346	5.2854	5.26303	0.868354	-0.203644	0.286233	0.739336	3.41998	1000	394
Q8TED0	UTP15	25.1	26.7	12.9	36.9	24.2	17.4	22.7	27.5	29	27.9	26.1	27.7	13.9	37.9	25.2	18.4	23.7	28.5	30	28.9	4.70598	4.79181	3.79701	5.24413	4.65535	4.20163	4.56682	4.83289	4.90689	4.853	0.977122	-0.0333889	0.876282	0.970772	3.41998	1000	394
P61758	VBP1	138.4	151	120.7	60.5	106.4	101.5	130	110.4	90.4	111.9	139.4	152	121.7	61.5	107.4	102.5	131	111.4	91.4	112.9	7.12309	7.24793	6.92719	5.94251	6.74685	6.67948	7.03342	6.79961	6.51412	6.8189	1.01988	0.0284064	0.857133	0.966502	3.41998	1000	394
P24539	ATP5PB	224.7	204.5	190	309.1	237.8	173.4	173	185.3	243.7	240.9	225.7	205.5	191	310.1	238.8	174.4	174	186.3	244.7	241.9	7.81826	7.68299	7.57743	8.27659	7.89966	7.44626	7.44294	7.54148	7.93487	7.91827	1.14411	0.194223	0.109604	0.60687	3.41998	1000	394
P27695	APEX1	157.6	125.7	136.2	120.6	208.3	143.9	164.5	140.4	122.4	222	158.6	126.7	137.2	121.6	209.3	144.9	165.5	141.4	123.4	223	7.30925	6.98527	7.10014	6.926	7.70943	7.17891	7.37069	7.14364	6.9472	7.8009	0.944583	-0.0822503	0.47139	0.84009	3.41998	1000	394
P48556	PSMD8	101.3	91.2	86.4	92.7	90.6	95.4	105.7	97.9	93.6	112.1	102.3	92.2	87.4	93.7	91.6	96.4	106.7	98.9	94.6	113.1	6.67666	6.52669	6.44956	6.54998	6.51728	6.59096	6.73742	6.6279	6.56377	6.82146	0.917471	-0.124266	0.259863	0.723133	3.41998	1000	394
P53701	HCCS	66.2	60.5	73.3	87.3	80.2	85.4	57.6	79.5	86.7	71.3	67.2	61.5	74.3	88.3	81.2	86.4	58.6	80.5	87.7	72.3	6.07039	5.94251	6.21529	6.46434	6.34341	6.43296	5.87283	6.33092	6.4545	6.17592	0.968458	-0.046238	0.689614	0.923757	3.41998	1000	394
Q96KG9	SCYL1	29.5	32.1	20.2	28.6	17.5	34.3	19.8	15.2	22.3	15	30.5	33.1	21.2	29.6	18.5	35.3	20.8	16.2	23.3	16	4.93074	5.04876	4.40599	4.88753	4.20945	5.1416	4.37851	4.01792	4.54226	4	1.21456	0.280436	0.0853104	0.543779	3.41998	1000	394
Q9H444	CHMP4B	59.3	51.2	65.4	52.7	60.8	72.5	62.5	63.1	57	54.9	60.3	52.2	66.4	53.7	61.8	73.5	63.5	64.1	58	55.9	5.91409	5.70598	6.05311	5.74685	5.94953	6.19967	5.98868	6.00225	5.85798	5.80478	0.93513	-0.0967613	0.406632	0.813215	3.41998	1000	394
Q9NQT5	EXOSC3	30.8	34.5	33.5	40.2	35.3	22.2	25.5	32.2	38.7	40.5	31.8	35.5	34.5	41.2	36.3	23.2	26.5	33.2	39.7	41.5	4.99095	5.14975	5.10852	5.36457	5.1819	4.53605	4.72792	5.05311	5.31107	5.37504	1.11613	0.158501	0.260133	0.723133	3.41998	1000	394
Q13126	MTAP	72.4	61.4	51.5	34.1	80.4	53.5	38.8	46.3	41.7	72.9	73.4	62.4	52.5	35.1	81.4	54.5	39.8	47.3	42.7	73.9	6.19771	5.96347	5.71425	5.1334	6.34696	5.76818	5.3147	5.56377	5.41616	6.2075	1.16239	0.217094	0.184387	0.645199	3.41998	1000	394
Q92734	TFG	78.1	64.8	67.3	56.9	77.8	61.4	66.2	67.4	65.8	67.3	79.1	65.8	68.3	57.9	78.8	62.4	67.2	68.4	66.8	68.3	6.30561	6.04002	6.09381	5.85549	6.30012	5.96347	6.07039	6.09592	6.06178	6.09381	1.04386	0.0619345	0.603003	0.88465	3.41998	1000	394
P13674	P4HA1	19.6	13.9	19.3	18.7	26.5	7.1	19.1	14.8	15.3	29.5	20.6	14.9	20.3	19.7	27.5	8.1	20.1	15.8	16.3	30.5	4.36457	3.89724	4.34341	4.30012	4.78136	3.01792	4.32912	3.98185	4.0268	4.93074	1.21424	0.280054	0.253718	0.712707	3.41998	1000	394
P09382	LGALS1	308.2	326.9	225.7	203.2	348.8	226.2	292.6	256.7	209.3	441.6	309.2	327.9	226.7	204.2	349.8	227.2	293.6	257.7	210.3	442.6	8.2724	8.35711	7.82464	7.67384	8.45039	7.82782	8.19771	8.00955	7.71631	8.78986	1.00516	0.00742683	0.956146	0.987582	3.41998	1000	394
Q03701	CEBPZ	50.1	30.1	33.5	38	48.1	44.7	25	38.7	32.5	39.2	51.1	31.1	34.5	39	49.1	45.7	26	39.7	33.5	40.2	5.67525	4.95884	5.10852	5.2854	5.61765	5.51412	4.70044	5.31107	5.06609	5.32912	1.1057	0.144966	0.235002	0.698039	3.41998	1000	394
P49720	PSMB3	271.8	275.9	293.2	281.4	274.9	291	258.2	264.5	277.7	240.6	272.8	276.9	294.2	282.4	275.9	292	259.2	265.5	278.7	241.6	8.0917	8.11322	8.20065	8.1416	8.108	8.18982	8.01792	8.05257	8.12257	7.91648	1.05056	0.0711624	0.457667	0.83545	3.41998	1000	394
P25787	PSMA2	47.2	53.9	49.6	44.2	37.2	32	28.8	41.2	31	33.8	48.2	54.9	50.6	45.2	38.2	33	29.8	42.2	32	34.8	5.59096	5.77873	5.66107	5.49825	5.2555	5.04439	4.89724	5.39917	5	5.12102	1.37988	0.464538	0.00761192	0.195122	3.41998	1000	394
P07858	CTSB	101.1	112.5	74.3	111	143.2	99.5	106.8	88.5	92	248.9	102.1	113.5	75.3	112	144.2	100.5	107.8	89.5	93	249.9	6.67384	6.82655	6.23458	6.80735	7.17193	6.65105	6.75221	6.48382	6.53916	7.96521	0.910392	-0.13544	0.428165	0.822955	3.41998	1000	394
Q99436	PSMB7	328.4	315.4	298	273.8	348.4	272.8	256.9	268.3	254.9	322.3	329.4	316.4	299	274.8	349.4	273.8	257.9	269.3	255.9	323.3	8.3637	8.30561	8.224	8.10224	8.44874	8.09698	8.01067	8.07307	7.99944	8.33673	1.13719	0.185479	0.0642315	0.542169	3.41998	1000	394
P22061	PCMT1	153.1	194.6	146.7	93.1	169	169.5	171.5	166	120.3	158.7	154.1	195.6	147.7	94.1	170	170.5	172.5	167	121.3	159.7	7.26772	7.61176	7.20653	6.55612	7.40939	7.41363	7.43045	7.3837	6.92244	7.31922	0.943711	-0.0835831	0.491974	0.843478	3.41998	1000	394
P50613	CDK7	38.6	43.7	39.1	46.6	35	46.8	22.9	35.8	45.1	32.3	39.6	44.7	40.1	47.6	36	47.8	23.9	36.8	46.1	33.3	5.30743	5.4822	5.32553	5.57289	5.16993	5.57894	4.57894	5.20163	5.52669	5.05745	1.13514	0.182864	0.309765	0.746522	3.41998	1000	394
P59998	ARPC4	88.9	59.2	70.8	73.2	53.7	83.2	96	73.3	64.4	58.4	89.9	60.2	71.8	74.2	54.7	84.2	97	74.3	65.4	59.4	6.49025	5.91169	6.16591	6.21335	5.77347	6.39575	6.59991	6.21529	6.03122	5.89239	0.922756	-0.115978	0.44772	0.827465	3.41998	1000	394
Q9NRN7	AASDHPPT	134.9	109.5	135.7	144.4	124.4	127.4	110.8	119.8	133.9	135.4	135.9	110.5	136.7	145.4	125.4	128.4	111.8	120.8	134.9	136.4	7.0864	6.7879	7.09487	7.18388	6.97039	7.0045	6.80478	6.91648	7.07575	7.0917	1.03243	0.04605	0.627396	0.889876	3.41998	1000	394
Q05397	PTK2	24.2	17.8	23.5	19.9	17.2	11.9	25.5	22.9	19.2	20.9	25.2	18.8	24.5	20.9	18.2	12.9	26.5	23.9	20.2	21.9	4.65535	4.23266	4.61471	4.38543	4.18587	3.6893	4.72792	4.57894	4.33628	4.45286	1.04084	0.0577439	0.773602	0.943382	3.41998	1000	394
P42766	RPL35	326.9	277.7	301.8	287.1	275.5	347.9	298	309.5	356.3	291.6	327.9	278.7	302.8	288.1	276.5	348.9	299	310.5	357.3	292.6	8.35711	8.12257	8.24222	8.17043	8.11114	8.44667	8.224	8.27845	8.48099	8.19279	0.917712	-0.123887	0.208781	0.66879	3.41998	1000	394
P41743	PRKCI	14.6	26.3	24.9	18.6	28	22.2	18.8	25.2	18.7	30.3	15.6	27.3	25.9	19.6	29	23.2	19.8	26.2	19.7	31.3	3.96347	4.77083	4.69488	4.29278	4.85798	4.53605	4.30743	4.71149	4.30012	4.96809	0.966841	-0.0486489	0.754072	0.942308	3.41998	1000	394
Q9P0M6	MACROH2A2	106.5	120.1	115.4	151.7	92.1	128.1	211.3	110.6	145.8	88.9	107.5	121.1	116.4	152.7	93.1	129.1	212.3	111.6	146.8	89.9	6.74819	6.92006	6.86295	7.25456	6.54071	7.01235	7.72996	6.80219	7.19771	6.49025	0.88197	-0.181199	0.277179	0.736254	3.41998	1000	394
P28072	PSMB6	50.3	28.8	40.6	32.3	43.6	36.4	42	30.7	27.9	31.8	51.3	29.8	41.6	33.3	44.6	37.4	43	31.7	28.9	32.8	5.68089	4.89724	5.37851	5.05745	5.47897	5.22497	5.42626	4.98641	4.853	5.03562	1.14342	0.193359	0.274014	0.736063	3.41998	1000	394
Q9Y3U8	RPL36	351.5	375.2	346	435.7	326.9	374.1	342.8	393	368.7	304	352.5	376.2	347	436.7	327.9	375.1	343.8	394	369.7	305	8.46148	8.55536	8.43879	8.7705	8.35711	8.55113	8.42543	8.62205	8.53021	8.25267	1.02836	0.0403505	0.708271	0.928984	3.41998	1000	394
O75937	DNAJC8	383.5	344.2	334.6	351	320.8	369.7	330.4	346.7	360.2	291.6	384.5	345.2	335.6	352	321.8	370.7	331.4	347.7	361.2	292.6	8.58684	8.43129	8.3906	8.45943	8.33002	8.53411	8.37243	8.4417	8.49665	8.19279	1.0225	0.0321004	0.704321	0.928984	3.41998	1000	394
O00422	SAP18	60.3	51	45.4	58.1	31.9	42.7	50.6	49.3	66.8	39.7	61.3	52	46.4	59.1	32.9	43.7	51.6	50.3	67.8	40.7	5.93782	5.70044	5.53605	5.88509	5.04002	5.44956	5.6893	5.65249	6.08321	5.34696	0.983215	-0.0244215	0.861418	0.966502	3.41998	1000	394
Q14318	FKBP8	33.6	30.5	27.6	27.4	25.1	31.9	20.9	23.8	25.5	23	34.6	31.5	28.6	28.4	26.1	32.9	21.9	24.8	26.5	24	5.1127	4.97728	4.83794	4.82782	4.70598	5.04002	4.45286	4.63227	4.72792	4.58496	1.15248	0.204739	0.0995523	0.580247	3.41998	1000	394
Q8ND76	CCNY	976.7	241	1045.6	269.3	1290.4	1052.5	1214	1011	705.9	876.9	977.7	242	1046.6	270.3	1291.4	1053.5	1215	1012	706.9	877.9	9.93325	7.91886	10.0315	8.07842	10.3347	10.041	10.2467	9.98299	9.46536	9.77791	0.640181	-0.643448	0.104484	0.594378	3.41998	1000	394
P37235	HPCAL1	146.2	158.2	102.5	93.8	124.9	232.1	205.4	134.1	124.7	190.9	147.2	159.2	103.5	94.8	125.9	233.1	206.4	135.1	125.7	191.9	7.20163	7.3147	6.69349	6.56682	6.97613	7.86481	7.6893	7.07788	6.97384	7.58421	0.713282	-0.487455	0.000803107	0.0454545	3.41998	1000	394
P49755	TMED10	285.7	376.3	281.5	389.7	314.8	320	305.9	297.1	387.2	414.7	286.7	377.3	282.5	390.7	315.8	321	306.9	298.1	388.2	415.7	8.1634	8.55957	8.14211	8.60992	8.30287	8.32643	8.26162	8.21965	8.60066	8.6994	0.955296	-0.0659808	0.608049	0.88465	3.41998	1000	394
Q12904	AIMP1	39.4	39.3	29.3	26.4	37.9	30.8	38.4	41.1	29.1	29.5	40.4	40.3	30.3	27.4	38.9	31.8	39.4	42.1	30.1	30.5	5.33628	5.33271	4.92125	4.7761	5.2817	4.99095	5.30012	5.39575	4.91169	4.93074	1.0166	0.0237567	0.873537	0.970772	3.41998	1000	394
P53634	CTSC	53.4	217	133.4	178.9	114.1	41.3	48.9	78.7	92.4	154.8	54.4	218	134.4	179.9	115.1	42.3	49.9	79.7	93.4	155.8	5.76553	7.76818	7.07039	7.49105	6.84674	5.40259	5.64097	6.31651	6.54535	7.28355	1.68248	0.750588	0.0313408	0.438095	3.41998	1000	394
P05204	HMGN2	68	86.7	72.6	109.2	80.1	76	102.7	88.5	74.1	80.3	69	87.7	73.6	110.2	81.1	77	103.7	89.5	75.1	81.3	6.10852	6.4545	6.20163	6.78398	6.34163	6.26679	6.69627	6.48382	6.23074	6.34518	0.981796	-0.026505	0.857523	0.966502	3.41998	1000	394
P54709	ATP1B3	89.6	85.4	101.3	119.3	107.8	121.4	79.9	98.8	108.7	100.6	90.6	86.4	102.3	120.3	108.8	122.4	80.9	99.8	109.7	101.6	6.50144	6.43296	6.67666	6.91049	6.76553	6.93546	6.33807	6.64097	6.77742	6.66676	0.990126	-0.0143167	0.906383	0.97712	3.41998	1000	394
Q02750	MAP2K1	33.6	34.7	39.7	32.3	44.5	53.5	45.4	46.9	37.1	51.6	34.6	35.7	40.7	33.3	45.5	54.5	46.4	47.9	38.1	52.6	5.1127	5.15785	5.34696	5.05745	5.50779	5.76818	5.53605	5.58195	5.25172	5.71699	0.793098	-0.334429	0.0159033	0.31746	3.41998	1000	394
Q96RP9	GFM1	55.3	69.3	60.6	45.3	58.7	67.4	63	71.5	67.4	51.8	56.3	70.3	61.6	46.3	59.7	68.4	64	72.5	68.4	52.8	5.81506	6.13545	5.94486	5.53294	5.89966	6.09592	6	6.17991	6.09592	5.72247	0.899222	-0.15325	0.301846	0.739336	3.41998	1000	394
O43929	ORC4	40	34.7	38.4	28.8	51.5	37.7	26	36.9	24	40.1	41	35.7	39.4	29.8	52.5	38.7	27	37.9	25	41.1	5.35755	5.15785	5.30012	4.89724	5.71425	5.27426	4.75489	5.24413	4.64386	5.36107	1.17264	0.229763	0.0549956	0.506849	3.41998	1000	394
Q14232	EIF2B1	14.7	18.5	25.8	12.6	29.4	NA	11.8	20.6	24.8	27.6	15.7	19.5	26.8	13.6	30.4	21.74	12.8	21.6	25.8	28.6	3.97269	4.2854	4.74416	3.76553	4.926	4.44228	3.67807	4.43296	4.6893	4.83794	0.947795	-0.0773527	0.720279	0.930138	3.41998	1000	394
O75947	ATP5PD	63.5	48.4	65.1	60.7	73	35.9	39.8	52.2	62.1	77.8	64.5	49.4	66.1	61.7	74	36.9	40.8	53.2	63.1	78.8	6.01123	5.62644	6.04658	5.9472	6.20945	5.20555	5.3505	5.73335	5.97957	6.30012	1.19281	0.254361	0.131182	0.623418	3.41998	1000	394
P32969	RPL9	581.6	563.9	578.6	627.6	500.9	628	589.9	620.3	615.1	510.5	582.6	564.9	579.6	628.6	501.9	629	590.9	621.3	616.1	511.5	9.18636	9.14185	9.17891	9.296	8.97126	9.29692	9.20677	9.27915	9.26702	8.99859	0.96272	-0.0548124	0.498838	0.849515	3.41998	1000	394
Q9Y5X1	SNX9	14.2	28.5	25.5	19.9	31.2	22.7	14.5	21.7	30.3	28.2	15.2	29.5	26.5	20.9	32.2	23.7	15.5	22.7	31.3	29.2	3.926	4.88264	4.72792	4.38543	5.00899	4.56682	3.9542	4.50462	4.96809	4.8679	1.00966	0.0138727	0.949108	0.985536	3.41998	1000	394
P33316	DUT	102.3	131.2	127.3	137.9	96.8	81.2	111.9	107.6	88.6	93.5	103.3	132.2	128.3	138.9	97.8	82.2	112.9	108.6	89.6	94.5	6.6907	7.04658	7.00338	7.1179	6.61176	6.36107	6.8189	6.76288	6.48543	6.56224	1.2277	0.29596	0.033603	0.438095	3.41998	1000	394
Q9Y2R9	MRPS7	26.8	33	32.8	40.6	34	36.4	26.5	28.5	48.6	36.6	27.8	34	33.8	41.6	35	37.4	27.5	29.5	49.6	37.6	4.79701	5.08746	5.07895	5.37851	5.12928	5.22497	4.78136	4.88264	5.63227	5.23266	0.961571	-0.0565353	0.687793	0.923757	3.41998	1000	394
P11274	BCR	28.7	22.6	20.7	18.5	19.7	20	18.1	25.3	26	19.1	29.7	23.6	21.7	19.5	20.7	21	19.1	26.3	27	20.1	4.89239	4.56071	4.43962	4.2854	4.37156	4.39232	4.2555	4.71699	4.75489	4.32912	1.01408	0.020174	0.900428	0.97712	3.41998	1000	394
P40938	RFC3	49.5	66.9	60.7	72.7	56.6	45.6	54.6	59	61.4	52.4	50.5	67.9	61.7	73.7	57.6	46.6	55.6	60	62.4	53.4	5.65821	6.08534	5.9472	6.20359	5.848	5.54226	5.79701	5.90689	5.96347	5.73877	1.11635	0.158787	0.114648	0.608059	3.41998	1000	394
P05091	ALDH2	25.5	28.4	23.6	21.7	29	25.8	27.8	26.4	18.1	32	26.5	29.4	24.6	22.7	30	26.8	28.8	27.4	19.1	33	4.72792	4.87774	4.62059	4.50462	4.90689	4.74416	4.848	4.7761	4.2555	5.04439	0.995795	-0.00607895	0.952427	0.986877	3.41998	1000	394
P51153	RAB13	33.5	33.8	37.6	33.5	59.2	44.4	43.7	37.6	39.9	57.1	34.5	34.8	38.6	34.5	60.2	45.4	44.7	38.6	40.9	58.1	5.10852	5.12102	5.27053	5.10852	5.91169	5.50462	5.4822	5.27053	5.35403	5.86047	0.876416	-0.190313	0.135582	0.623418	3.41998	1000	394
Q6NUK1	SLC25A24	17.8	20.6	19.5	21	17	22.9	18.9	23.5	20.1	19.1	18.8	21.6	20.5	22	18	23.9	19.9	24.5	21.1	20.1	4.23266	4.43296	4.35755	4.45943	4.16993	4.57894	4.3147	4.61471	4.39917	4.32912	0.922217	-0.116822	0.329235	0.760417	3.41998	1000	394
P28070	PSMB4	39.9	43.1	45.3	29.7	30.8	43.7	41.3	31.8	31.3	32.1	40.9	44.1	46.3	30.7	31.8	44.7	42.3	32.8	32.3	33.1	5.35403	5.46271	5.53294	4.94017	4.99095	5.4822	5.40259	5.03562	5.01346	5.04876	1.0422	0.0596327	0.642642	0.894921	3.41998	1000	394
Q86V81	ALYREF	117.5	162.4	148.6	269.8	76.3	135.1	156.2	146.6	191.4	92.8	118.5	163.4	149.6	270.8	77.3	136.1	157.2	147.6	192.4	93.8	6.88874	7.35226	7.22497	8.08108	6.2724	7.08852	7.29646	7.20555	7.58796	6.55152	1.01248	0.0178887	0.896533	0.975945	3.41998	1000	394
P10515	DLAT	80.7	99.7	85.7	89.9	106.9	73.7	88.5	95.8	92.3	108.6	81.7	100.7	86.7	90.9	107.9	74.7	89.5	96.8	93.3	109.6	6.35226	6.65392	6.43796	6.50621	6.75355	6.22304	6.48382	6.59694	6.54381	6.7761	1.01118	0.0160414	0.869167	0.969079	3.41998	1000	394
Q9BZQ8	NIBAN1	41.7	40	28.2	8.6	41.1	30.4	44.2	32.1	21.2	42.4	42.7	41	29.2	9.6	42.1	31.4	45.2	33.1	22.2	43.4	5.41616	5.35755	4.8679	3.26303	5.39575	4.97269	5.49825	5.04876	4.47249	5.43962	0.854834	-0.226284	0.311391	0.746522	3.41998	1000	394
Q92804	TAF15	53.6	55.9	71.1	86	84.6	33.4	68	60.6	46.2	64.9	54.6	56.9	72.1	87	85.6	34.4	69	61.6	47.2	65.9	5.77083	5.83036	6.17193	6.44294	6.41954	5.10434	6.10852	5.94486	5.56071	6.04221	1.29683	0.374991	0.0610431	0.539216	3.41998	1000	394
Q9NVA2	SEPTIN11	57	69.9	70.2	41.9	72	60.8	53.2	67.7	70.1	77.7	58	70.9	71.2	42.9	73	61.8	54.2	68.7	71.1	78.7	5.85798	6.14771	6.15381	5.42291	6.18982	5.94953	5.76022	6.10224	6.15178	6.29829	0.934349	-0.0979666	0.556779	0.883884	3.41998	1000	394
P15374	UCHL3	71.7	58.2	64.5	46.1	77.8	52.4	58.2	66.2	40.1	66.5	72.7	59.2	65.5	47.1	78.8	53.4	59.2	67.2	41.1	67.5	6.18388	5.88753	6.03342	5.55766	6.30012	5.73877	5.88753	6.07039	5.36107	6.07682	1.12164	0.165609	0.176467	0.645199	3.41998	1000	394
P04439	HLA-A	85.3	80.6	99.3	87.6	93.3	100.5	72.6	78.1	90.9	84.2	86.3	81.6	100.3	88.6	94.3	101.5	73.6	79.1	91.9	85.2	6.43129	6.3505	6.64818	6.46923	6.55919	6.66534	6.20163	6.30561	6.52199	6.41278	1.04987	0.0702069	0.561436	0.88465	3.41998	1000	394
Q3ZCQ8	TIMM50	16.4	18.2	16.5	29.3	34.9	23.7	13.3	30	33	23.7	17.4	19.2	17.5	30.3	35.9	24.7	14.3	31	34	24.7	4.12102	4.26303	4.12928	4.92125	5.16591	4.62644	3.83794	4.9542	5.08746	4.62644	0.928904	-0.106398	0.613928	0.88465	3.41998	1000	394
Q15819	UBE2V2	28.3	24.2	25.3	27.9	29.9	10.3	30.5	23.2	21.6	25.8	29.3	25.2	26.3	28.9	30.9	11.3	31.5	24.2	22.6	26.8	4.87283	4.65535	4.71699	4.853	4.94953	3.49825	4.97728	4.59694	4.49825	4.74416	1.27153	0.346565	0.148378	0.628242	3.41998	1000	394
Q16186	ADRM1	39.1	37.2	39.7	22.1	41.2	28.9	38.1	31.5	25.8	35.5	40.1	38.2	40.7	23.1	42.2	29.9	39.1	32.5	26.8	36.5	5.32553	5.2555	5.34696	4.52982	5.39917	4.90207	5.2891	5.02237	4.74416	5.18982	1.10335	0.141891	0.298031	0.739336	3.41998	1000	394
Q9Y4X5	ARIH1	25.8	28.8	31.8	28.3	33.9	21.3	33.3	33.8	23.1	32.3	26.8	29.8	32.8	29.3	34.9	22.3	34.3	34.8	24.1	33.3	4.74416	4.89724	5.03562	4.87283	5.12516	4.47897	5.10014	5.12102	4.59096	5.05745	1.0463	0.0652948	0.582931	0.88465	3.41998	1000	394
Q15417	CNN3	30.2	35.6	46.9	27.2	63.3	NA	23	36.1	28.9	43.6	31.2	36.6	47.9	28.2	64.3	27.28	24	37.1	29.9	44.6	4.96347	5.19377	5.58195	4.81762	6.00675	4.76977	4.58496	5.21335	4.90207	5.47897	1.25083	0.322889	0.0391497	0.452991	3.41998	1000	394
P31949	S100A11	374.6	346.7	268.2	229.5	395.1	247	362.1	293.7	269.1	425.5	375.6	347.7	269.2	230.5	396.1	248	363.1	294.7	270.1	426.5	8.55305	8.4417	8.07253	7.84862	8.62972	7.9542	8.50422	8.2031	8.07735	8.7364	1.0098	0.0140713	0.921996	0.977882	3.41998	1000	394
Q01081	U2AF1	23.2	48.6	44	47.2	35.7	18	31.3	40.3	44	43.7	24.2	49.6	45	48.2	36.7	19	32.3	41.3	45	44.7	4.59694	5.63227	5.49185	5.59096	5.19771	4.24793	5.01346	5.36807	5.49185	5.4822	1.13386	0.181242	0.247048	0.712707	3.41998	1000	394
P08574	CYC1	79.8	37.7	72.9	57.4	77	69.1	42.4	68.3	80.6	75.7	80.8	38.7	73.9	58.4	78	70.1	43.4	69.3	81.6	76.7	6.33628	5.27426	6.2075	5.8679	6.2854	6.13134	5.43962	6.11478	6.3505	6.26115	0.955806	-0.065211	0.622514	0.886099	3.41998	1000	394
O60502	OGA	23.6	24.9	16.9	9.2	18	27.8	15.7	22	20.5	22	24.6	25.9	17.9	10.2	19	28.8	16.7	23	21.5	23	4.62059	4.69488	4.16189	3.3505	4.24793	4.848	4.06178	4.52356	4.42626	4.52356	0.834234	-0.261477	0.250059	0.712707	3.41998	1000	394
Q9H7Z7	PTGES2	30.4	26	22.9	30	22.1	15.6	23.9	21.8	23.2	25.5	31.4	27	23.9	31	23.1	16.6	24.9	22.8	24.2	26.5	4.97269	4.75489	4.57894	4.9542	4.52982	4.05311	4.63807	4.51096	4.59694	4.72792	1.19144	0.252707	0.168082	0.645199	3.41998	1000	394
O43852	CALU	297.1	294.7	257.2	293.6	242.7	410.5	401.3	439.2	453.4	485.8	298.1	295.7	258.2	294.6	243.7	411.5	402.3	440.2	454.4	486.8	8.21965	8.20799	8.01235	8.20261	7.92896	8.68475	8.65213	8.78202	8.82782	8.92719	0.632674	-0.660466	0.000401712	0	3.41998	1000	394
Q9BTE3	MCMBP	50.6	60.3	52.7	51.7	43.4	35.3	42.5	48.6	53.5	38.4	51.6	61.3	53.7	52.7	44.4	36.3	43.5	49.6	54.5	39.4	5.6893	5.93782	5.74685	5.71973	5.47249	5.1819	5.44294	5.63227	5.76818	5.30012	1.18769	0.248153	0.0808009	0.543779	3.41998	1000	394
P83881	RPL36A	519.3	447.6	440	506.2	420.9	565.2	553.5	479.1	558.5	419.3	520.3	448.6	441	507.2	421.9	566.2	554.5	480.1	559.5	420.3	9.0232	8.80929	8.78463	8.98641	8.72076	9.14517	9.11504	8.90719	9.12799	8.71528	0.909234	-0.137277	0.172401	0.645199	3.41998	1000	394
P84085	ARF5	29.3	42.9	38.7	45.3	40.8	44.8	37.8	40.9	43.9	43	30.3	43.9	39.7	46.3	41.8	45.8	38.8	41.9	44.9	44	4.92125	5.45615	5.31107	5.53294	5.38543	5.51728	5.27798	5.38888	5.48864	5.45943	0.929756	-0.105076	0.455351	0.834302	3.41998	1000	394
Q06787	FMR1	41.2	52.7	41.2	26.8	34.8	49.7	31	47.8	42.9	34.4	42.2	53.7	42.2	27.8	35.8	50.7	32	48.8	43.9	35.4	5.39917	5.74685	5.39917	4.79701	5.16189	5.66391	5	5.60881	5.45615	5.14568	0.94994	-0.0740913	0.700781	0.928274	3.41998	1000	394
P63167	DYNLL1	96.5	196	152	198.7	224.8	112.5	143.6	161.7	122.5	172.5	97.5	197	153	199.7	225.8	113.5	144.6	162.7	123.5	173.5	6.60733	7.62205	7.25739	7.64169	7.8189	6.82655	7.17592	7.34607	6.94837	7.43879	1.1829	0.242332	0.162227	0.645199	3.41998	1000	394
P61088	UBE2N	638.9	701.1	554.3	502.7	594.7	575.2	666.2	708.3	508.1	607.7	639.9	702.1	555.3	503.7	595.7	576.2	667.2	709.3	509.1	608.7	9.3217	9.45553	9.11712	8.97642	9.21844	9.17043	9.38198	9.47025	8.99181	9.24959	0.976056	-0.0349648	0.755581	0.942308	3.41998	1000	394
Q6DD88	ATL3	193.6	189.1	179.6	209.8	145.5	185.1	187.2	166.4	166	126.4	194.6	190.1	180.6	210.8	146.5	186.1	188.2	167.4	167	127.4	7.60437	7.57061	7.49665	7.71973	7.19476	7.53993	7.55612	7.38716	7.3837	6.99322	1.10588	0.145197	0.166988	0.645199	3.41998	1000	394
P14324	FDPS	83.8	133.2	68.3	69.2	88.2	85.6	86.4	55	53.9	94.9	84.8	134.2	69.3	70.2	89.2	86.6	87.4	56	54.9	95.9	6.40599	7.06824	6.11478	6.1334	6.47897	6.4363	6.44956	5.80735	5.77873	6.58346	1.17218	0.229197	0.132243	0.623418	3.41998	1000	394
P30837	ALDH1B1	23.5	33	37.3	35.9	37.7	29.1	27.8	27.5	29	40.4	24.5	34	38.3	36.9	38.7	30.1	28.8	28.5	30	41.4	4.61471	5.08746	5.25927	5.20555	5.27426	4.91169	4.848	4.83289	4.90689	5.37156	1.08226	0.114046	0.425291	0.822955	3.41998	1000	394
P20645	M6PR	117.4	76.2	82.2	71.7	97.1	126.7	125.4	74.9	84.9	105.9	118.4	77.2	83.2	72.7	98.1	127.7	126.4	75.9	85.9	106.9	6.88753	6.27053	6.37851	6.18388	6.61618	6.99661	6.98185	6.24603	6.42459	6.74012	0.864229	-0.210514	0.171007	0.645199	3.41998	1000	394
P60981	DSTN	56.6	76.1	50.6	39.2	82.9	31.3	65.4	64.1	40.6	84.8	57.6	77.1	51.6	40.2	83.9	32.3	66.4	65.1	41.6	85.8	5.848	6.26866	5.6893	5.32912	6.3906	5.01346	6.05311	6.02459	5.37851	6.42291	1.09173	0.12662	0.474935	0.840708	3.41998	1000	394
P19404	NDUFV2	13.2	29.1	20.8	20	27.9	12.6	21.4	24.6	24.6	25.8	14.2	30.1	21.8	21	28.9	13.6	22.4	25.6	25.6	26.8	3.82782	4.91169	4.44626	4.39232	4.853	3.76553	4.48543	4.67807	4.67807	4.74416	1.01113	0.0159631	0.905223	0.97712	3.41998	1000	394
P09496	CLTA	162.2	179.8	174.8	164.2	176.1	198.5	163.4	170.4	165.4	183.4	163.2	180.8	175.8	165.2	177.1	199.5	164.4	171.4	166.4	184.4	7.3505	7.49825	7.45779	7.36807	7.46842	7.64024	7.36107	7.42122	7.37851	7.52669	0.974719	-0.0369423	0.723158	0.930308	3.41998	1000	394
O75844	ZMPSTE24	77.5	84.2	90.3	95.4	77.5	100.2	91.9	81.9	100.5	99.1	78.5	85.2	91.3	96.4	78.5	101.2	92.9	82.9	101.5	100.1	6.29462	6.41278	6.51254	6.59096	6.29462	6.66107	6.53761	6.3733	6.66534	6.6453	0.897874	-0.155416	0.215165	0.676349	3.41998	1000	394
O75934	BCAS2	68.8	66.7	69.7	73.6	58.2	52.8	65.3	65	57.4	61.9	69.8	67.7	70.7	74.6	59.2	53.8	66.3	66	58.4	62.9	6.12516	6.08108	6.14364	6.2211	5.88753	5.74953	6.05094	6.04439	5.8679	5.97499	1.11277	0.154151	0.212538	0.672956	3.41998	1000	394
O96008	TOMM40	61.5	50.3	49.4	62.3	47.7	37.6	54.4	50.5	60.2	51.2	62.5	51.3	50.4	63.3	48.7	38.6	55.4	51.5	61.2	52.2	5.96578	5.68089	5.65535	5.98413	5.60585	5.27053	5.79181	5.6865	5.93546	5.70598	1.07203	0.100345	0.506374	0.853723	3.41998	1000	394
O76071	CIAO1	22.9	22.8	23.5	10	20.8	20.6	28	19.2	21.1	16	23.9	23.8	24.5	11	21.8	21.6	29	20.2	22.1	17	4.57894	4.57289	4.61471	3.45943	4.44626	4.43296	4.85798	4.33628	4.46597	4.08746	0.931943	-0.101687	0.61988	0.88465	3.41998	1000	394
Q9NR28	DIABLO	139.6	134.1	173.6	182.8	174.4	146.4	154.6	148.5	159.2	172.4	140.6	135.1	174.6	183.8	175.4	147.4	155.6	149.5	160.2	173.4	7.13545	7.07788	7.44791	7.52199	7.4545	7.20359	7.2817	7.224	7.32373	7.43796	1.02339	0.0333522	0.760424	0.942308	3.41998	1000	394
Q9NY12	GAR1	67.9	49.6	65.1	76.3	89.7	65.8	98	64.6	76.5	87.5	68.9	50.6	66.1	77.3	90.7	66.8	99	65.6	77.5	88.5	6.10643	5.66107	6.04658	6.2724	6.50303	6.06178	6.62936	6.03562	6.27612	6.46761	0.885033	-0.176197	0.332019	0.761834	3.41998	1000	394
Q14914	PTGR1	152.1	140.6	130.7	123.6	148.6	191.5	177.3	146.9	128.9	146.6	153.1	141.6	131.7	124.6	149.6	192.5	178.3	147.9	129.9	147.6	7.25833	7.14568	7.04111	6.96116	7.22497	7.58871	7.47816	7.20848	7.02126	7.20555	0.886269	-0.174183	0.129944	0.623418	3.41998	1000	394
Q16850	CYP51A1	18.5	12.6	18.5	19	21.1	22.2	21.4	24.3	27.3	26.6	19.5	13.6	19.5	20	22.1	23.2	22.4	25.3	28.3	27.6	4.2854	3.76553	4.2854	4.32193	4.46597	4.53605	4.48543	4.66107	4.82273	4.7866	0.74045	-0.433526	0.00345529	0.137931	3.41998	1000	394
P07305	H1-0	55.6	55.8	84.8	124.6	104.1	89.2	96.5	83.1	124.5	126.6	56.6	56.8	85.8	125.6	105.1	90.2	97.5	84.1	125.5	127.6	5.82273	5.82782	6.42291	6.97269	6.71562	6.49506	6.60733	6.39403	6.97154	6.99548	0.789857	-0.340336	0.0594708	0.539216	3.41998	1000	394
Q99961	SH3GL1	37.3	35	46.7	36.1	35.9	42.6	39.7	53.7	39.4	34.6	38.3	36	47.7	37.1	36.9	43.6	40.7	54.7	40.4	35.6	5.25927	5.16993	5.57592	5.21335	5.20555	5.44626	5.34696	5.77347	5.33628	5.15381	0.916018	-0.126552	0.196408	0.653761	3.41998	1000	394
Q06481	APLP2	56.1	52.8	49.3	42.4	43.3	62.6	53.5	50.6	58.8	52.4	57.1	53.8	50.3	43.4	44.3	63.6	54.5	51.6	59.8	53.4	5.83542	5.74953	5.65249	5.43962	5.46923	5.99095	5.76818	5.6893	5.90207	5.73877	0.877459	-0.188596	0.122791	0.617133	3.41998	1000	394
O00267	SUPT5H	19.7	31.9	19	13.8	11.6	19.7	23.3	25.1	26.1	18.3	20.7	32.9	20	14.8	12.6	20.7	24.3	26.1	27.1	19.3	4.37156	5.04002	4.32193	3.88753	3.65535	4.37156	4.60288	4.70598	4.76022	4.27053	0.819628	-0.286958	0.168634	0.645199	3.41998	1000	394
Q14331	FRG1	32.3	49	35.4	42.7	27.8	26.9	20.9	34.3	36.1	15.2	33.3	50	36.4	43.7	28.8	27.9	21.9	35.3	37.1	16.2	5.05745	5.64386	5.18587	5.44956	4.848	4.80219	4.45286	5.1416	5.21335	4.01792	1.4254	0.511363	0.0209572	0.364865	3.41998	1000	394
Q9Y2Z4	YARS2	28.1	36.9	44	59	44.8	34.6	34.6	33.2	35.6	46	29.1	37.9	45	60	45.8	35.6	35.6	34.2	36.6	47	4.86295	5.24413	5.49185	5.90689	5.51728	5.15381	5.15381	5.09592	5.19377	5.55459	1.12837	0.174239	0.302524	0.739336	3.41998	1000	394
Q7L5N1	COPS6	21.1	21.3	31.3	30	22.7	34.6	28	30.6	27.4	16.2	22.1	22.3	32.3	31	23.7	35.6	29	31.6	28.4	17.2	4.46597	4.47897	5.01346	4.9542	4.56682	5.15381	4.85798	4.98185	4.82782	4.10434	0.939995	-0.0892749	0.61391	0.88465	3.41998	1000	394
Q96PU8	QKI	21.4	29.4	33.9	27.8	30.8	27.7	30.7	30.5	28.6	34.2	22.4	30.4	34.9	28.8	31.8	28.7	31.7	31.5	29.6	35.2	4.48543	4.926	5.12516	4.848	4.99095	4.84298	4.98641	4.97728	4.88753	5.1375	0.93872	-0.0912331	0.422349	0.822878	3.41998	1000	394
P61513	RPL37A	815.2	1609.6	613.7	1491.1	757.5	583.6	407.2	659.2	1055.8	1241.6	816.2	1610.6	614.7	1492.1	758.5	584.6	408.2	660.2	1056.8	1242.6	9.67278	10.6534	9.26374	10.5431	9.56701	9.19131	8.67313	9.36676	10.0455	10.2791	1.34615	0.428841	0.198753	0.656044	3.41998	1000	394
P60866	RPS20	633.1	706.5	622	644.7	618.9	594.4	600.7	627.8	621.7	639.4	634.1	707.5	623	645.7	619.9	595.4	601.7	628.8	622.7	640.4	9.30857	9.46659	9.28309	9.33472	9.27589	9.21772	9.2329	9.29646	9.28239	9.32283	1.04486	0.0633114	0.500906	0.851772	3.41998	1000	394
O43583	DENR	46.7	38.1	79.5	32.3	72.2	49.2	72.8	68.2	65.2	69.7	47.7	39.1	80.5	33.3	73.2	50.2	73.8	69.2	66.2	70.7	5.57592	5.2891	6.33092	5.05745	6.19377	5.64962	6.20555	6.1127	6.04876	6.14364	0.788607	-0.342622	0.128997	0.623418	3.41998	1000	394
P67870	CSNK2B	68.2	80.5	62.3	72.3	63.8	73.1	71.5	74.1	58.3	75.4	69.2	81.5	63.3	73.3	64.8	74.1	72.5	75.1	59.3	76.4	6.1127	6.34873	5.98413	6.19574	6.01792	6.2114	6.17991	6.23074	5.88996	6.2555	0.9851	-0.0216575	0.862594	0.966502	3.41998	1000	394
P19474	TRIM21	51	26.5	35.4	36.6	23.1	39	33.2	31.5	28.9	16.2	52	27.5	36.4	37.6	24.1	40	34.2	32.5	29.9	17.2	5.70044	4.78136	5.18587	5.23266	4.59096	5.32193	5.09592	5.02237	4.90207	4.10434	1.15583	0.208931	0.176291	0.645199	3.41998	1000	394
P32321	DCTD	88.7	76.2	67.8	56.8	56.2	82.3	78.9	68.8	58.1	73.6	89.7	77.2	68.8	57.8	57.2	83.3	79.9	69.8	59.1	74.6	6.48704	6.27053	6.10434	5.853	5.83794	6.38024	6.32012	6.12516	5.88509	6.2211	0.948833	-0.0757742	0.499816	0.851293	3.41998	1000	394
Q9BTV4	TMEM43	53.7	52	48	62	53.8	55.6	35	48.3	48	58.3	54.7	53	49	63	54.8	56.6	36	49.3	49	59.3	5.77347	5.72792	5.61471	5.97728	5.7761	5.82273	5.16993	5.62352	5.61471	5.88996	1.10936	0.149728	0.300191	0.739336	3.41998	1000	394
Q99471	PFDN5	31	24.2	21.3	17.8	24.6	14.8	20	20.8	15.4	19.5	32	25.2	22.3	18.8	25.6	15.8	21	21.8	16.4	20.5	5	4.65535	4.47897	4.23266	4.67807	3.98185	4.39232	4.44626	4.03562	4.35755	1.28903	0.366291	0.0468897	0.5	3.41998	1000	394
Q96M27	PRRC1	25.3	19.9	33.3	26.7	25.4	24	24.8	25.2	23.6	29	26.3	20.9	34.3	27.7	26.4	25	25.8	26.2	24.6	30	4.71699	4.38543	5.10014	4.79181	4.72247	4.64386	4.6893	4.71149	4.62059	4.90689	1.02026	0.0289423	0.826926	0.9563	3.41998	1000	394
P20339	RAB5A	64.7	88.6	81.7	68.6	71.4	77.9	72	71.5	77	69	65.7	89.6	82.7	69.6	72.4	78.9	73	72.5	78	70	6.03782	6.48543	6.36982	6.12102	6.17792	6.30195	6.18982	6.17991	6.2854	6.12928	1.01475	0.0211249	0.862353	0.966502	3.41998	1000	394
O14828	SCAMP3	61.3	56.5	52.9	36.5	37.6	66	53.9	49.7	55.8	43.5	62.3	57.5	53.9	37.5	38.6	67	54.9	50.7	56.8	44.5	5.96116	5.84549	5.75221	5.22882	5.27053	6.06609	5.77873	5.66391	5.82782	5.47573	0.900741	-0.150816	0.284563	0.739336	3.41998	1000	394
Q9H2U1	DHX36	20.4	23.5	20.5	28.6	27.7	19.7	15.1	19.7	28.1	28.3	21.4	24.5	21.5	29.6	28.7	20.7	16.1	20.7	29.1	29.3	4.41954	4.61471	4.42626	4.88753	4.84298	4.37156	4.00899	4.37156	4.86295	4.87283	1.10238	0.140627	0.301938	0.739336	3.41998	1000	394
Q9H2J4	PDCL3	25.8	34.5	20.1	22.3	17.8	25.1	25.5	19.9	20.5	11	26.8	35.5	21.1	23.3	18.8	26.1	26.5	20.9	21.5	12	4.74416	5.14975	4.39917	4.54226	4.23266	4.70598	4.72792	4.38543	4.42626	3.58496	1.18714	0.247488	0.0976877	0.577406	3.41998	1000	394
Q9UHV9	PFDN2	85.1	86.4	111.7	78	116.8	73.3	83.2	103.6	77.2	111.5	86.1	87.4	112.7	79	117.8	74.3	84.2	104.6	78.2	112.5	6.42794	6.44956	6.81634	6.30378	6.8802	6.21529	6.39575	6.70874	6.2891	6.81378	1.06513	0.0910335	0.302718	0.739336	3.41998	1000	394
Q9Y3B8	REXO2	50.6	69.8	56.1	84.6	66.4	37.1	33.5	39.5	77.2	94.4	51.6	70.8	57.1	85.6	67.4	38.1	34.5	40.5	78.2	95.4	5.6893	6.14568	5.83542	6.41954	6.07468	5.25172	5.10852	5.33985	6.2891	6.57592	1.24824	0.319901	0.150383	0.631429	3.41998	1000	394
O95299	NDUFA10	24.1	31.9	29.8	26.2	25	31.7	30.3	28	29.9	21.3	25.1	32.9	30.8	27.2	26	32.7	31.3	29	30.9	22.3	4.64962	5.04002	4.94486	4.76553	4.70044	5.03122	4.96809	4.85798	4.94953	4.47897	0.974635	-0.0370666	0.765603	0.942308	3.41998	1000	394
Q9H9T3	ELP3	69.2	67.4	59.1	76.3	51.1	71	81.3	77.1	66.2	72.7	70.2	68.4	60.1	77.3	52.1	72	82.3	78.1	67.2	73.7	6.1334	6.09592	5.90929	6.2724	5.70321	6.16993	6.36282	6.28725	6.07039	6.20359	0.872997	-0.195951	0.177502	0.645199	3.41998	1000	394
P42677	RPS27	321.7	510.5	338.2	495.8	302.2	279.6	222.1	335.1	410.6	416.3	322.7	511.5	339.2	496.8	303.2	280.6	223.1	336.1	411.6	417.3	8.33405	8.99859	8.40599	8.95652	8.24413	8.13237	7.80155	8.39275	8.6851	8.70494	1.18469	0.244515	0.277541	0.736254	3.41998	1000	394
P47813	EIF1AX	287.3	323.6	290	260.4	307.1	439.5	381.8	430.2	452.2	472.6	288.3	324.6	291	261.4	308.1	440.5	382.8	431.2	453.2	473.6	8.17143	8.34252	8.18488	8.03012	8.26725	8.783	8.58045	8.75221	8.824	8.88753	0.675394	-0.566199	0.000804692	0.0454545	3.41998	1000	394
Q8IXH7	NELFCD	42.9	50.9	50.1	46.8	49.8	39.1	57.2	54.3	39.6	52.3	43.9	51.9	51.1	47.8	50.8	40.1	58.2	55.3	40.6	53.3	5.45615	5.69766	5.67525	5.57894	5.66676	5.32553	5.86295	5.78921	5.34341	5.73606	1.00244	0.00352035	0.972819	0.991602	3.41998	1000	394
Q7Z739	YTHDF3	80.8	57.8	87.4	99.5	59.2	110	82	99.1	108.3	76	81.8	58.8	88.4	100.5	60.2	111	83	100.1	109.3	77	6.35403	5.87774	6.46597	6.65105	5.91169	6.79442	6.37504	6.6453	6.77215	6.26679	0.801826	-0.31864	0.0143811	0.3	3.41998	1000	394
Q9H0L4	CSTF2T	24.2	22.6	19.5	21.5	23.8	23.4	18	22.5	21.4	13.1	25.2	23.6	20.5	22.5	24.8	24.4	19	23.5	22.4	14.1	4.65535	4.56071	4.35755	4.49185	4.63227	4.60881	4.24793	4.55459	4.48543	3.81762	1.14605	0.196673	0.250075	0.712707	3.41998	1000	394
P53990	IST1	127.8	127.9	141.8	126.9	107.3	139.2	103.5	106.8	117.4	99.5	128.8	128.9	142.8	127.9	108.3	140.2	104.5	107.8	118.4	100.5	7.00899	7.01011	7.15785	6.99887	6.75889	7.13134	6.70736	6.75221	6.88753	6.65105	1.1181	0.161044	0.194982	0.651786	3.41998	1000	394
Q15102	PAFAH1B3	59	51.6	62.1	42.8	71	60.1	46.9	52.8	56.1	66	60	52.6	63.1	43.8	72	61.1	47.9	53.8	57.1	67	5.90689	5.71699	5.97957	5.45286	6.16993	5.9331	5.58195	5.74953	5.83542	6.06609	1.00837	0.0120274	0.921036	0.977882	3.41998	1000	394
Q9NVJ2	ARL8B	54	33	34.9	47.7	27.2	49.9	41.6	37.8	37.1	27.8	55	34	35.9	48.7	28.2	50.9	42.6	38.8	38.1	28.8	5.78136	5.08746	5.16591	5.60585	4.81762	5.66959	5.41278	5.27798	5.25172	4.848	0.999741	-0.000373681	0.997498	0.998096	3.41998	1000	394
P13987	CD59	237.9	269.7	149.3	219.7	193.3	319.5	251.5	192.3	226.9	239	238.9	270.7	150.3	220.7	194.3	320.5	252.5	193.3	227.9	240	7.90026	8.08055	7.2317	7.78594	7.60214	8.32418	7.98014	7.5947	7.83226	7.90689	0.866029	-0.207513	0.119948	0.614286	3.41998	1000	394
Q8NBJ4	GOLM1	27	19.3	26.2	18.5	29.2	18.6	10.5	19.2	19.4	25.2	28	20.3	27.2	19.5	30.2	19.6	11.5	20.2	20.4	26.2	4.80735	4.34341	4.76553	4.2854	4.91648	4.29278	3.52356	4.33628	4.3505	4.71149	1.30198	0.380711	0.0293703	0.438095	3.41998	1000	394
P00492	HPRT1	208	192.1	224.1	193.7	229.2	152.8	170.2	192.7	180.1	183.6	209	193.1	225.1	194.7	230.2	153.8	171.2	193.7	181.1	184.6	7.70736	7.5932	7.81442	7.60511	7.84674	7.26491	7.41954	7.59768	7.50064	7.52826	1.19016	0.251161	0.0306804	0.438095	3.41998	1000	394
Q9Y2Q3	GSTK1	149.9	133	130.6	149.2	137.8	135.7	188.9	134.4	152.1	157.4	150.9	134	131.6	150.2	138.8	136.7	189.9	135.4	153.1	158.4	7.23745	7.06609	7.04002	7.23074	7.11686	7.09487	7.5691	7.08108	7.25833	7.30743	0.917684	-0.12393	0.341199	0.770982	3.41998	1000	394
Q8NCW5	NAXE	25.1	30.6	34.1	28	37	30.9	32	29.8	23.3	33.8	26.1	31.6	35.1	29	38	31.9	33	30.8	24.3	34.8	4.70598	4.98185	5.1334	4.85798	5.24793	4.99548	5.04439	4.94486	4.60288	5.12102	1.03075	0.0437003	0.71477	0.930138	3.41998	1000	394
P53007	SLC25A1	279.3	296.7	216.5	273.6	267.5	297.2	259.4	232.1	232.8	253.7	280.3	297.7	217.5	274.6	268.5	298.2	260.4	233.1	233.8	254.7	8.13083	8.21772	7.76487	8.10119	8.06878	8.22014	8.02459	7.86481	7.86913	7.99266	1.04421	0.0624135	0.551224	0.880161	3.41998	1000	394
Q13685	AAMP	109.5	81.1	106	62.5	87.7	114.5	81.3	107.3	94.7	96.4	110.5	82.1	107	63.5	88.7	115.5	82.3	108.3	95.7	97.4	6.7879	6.35931	6.74147	5.98868	6.47086	6.85175	6.36282	6.75889	6.58045	6.60585	0.893596	-0.162306	0.226529	0.692153	3.41998	1000	394
P62266	RPS23	854.3	1031	892.3	1036.6	780.7	977.7	879.6	881	966.4	643.3	855.3	1032	893.3	1037.6	781.7	978.7	880.6	882	967.4	644.3	9.74029	10.0112	9.803	10.019	9.61047	9.93472	9.78234	9.78463	9.91797	9.33159	1.06183	0.0865525	0.44903	0.827869	3.41998	1000	394
O75431	MTX2	15.2	31.3	33	26.7	33.2	27.4	19.3	26.8	33.6	30.2	16.2	32.3	34	27.7	34.2	28.4	20.3	27.8	34.6	31.2	4.01792	5.01346	5.08746	4.79181	5.09592	4.82782	4.34341	4.79701	5.1127	4.96347	0.99477	-0.00756572	0.969438	0.990939	3.41998	1000	394
Q16706	MAN2A1	26.7	15.5	22.1	29	22.9	20.5	11	20.1	24.9	18.4	27.7	16.5	23.1	30	23.9	21.5	12	21.1	25.9	19.4	4.79181	4.04439	4.52982	4.90689	4.57894	4.42626	3.58496	4.39917	4.69488	4.27798	1.2258	0.293719	0.0141988	0.3	3.41998	1000	394
Q9UGP8	SEC63	19.8	19.7	18.5	38.1	18.3	NA	18.7	23.5	18.5	19.2	20.8	20.7	19.5	39.1	19.3	25.38	19.7	24.5	19.5	20.2	4.37851	4.37156	4.2854	5.2891	4.27053	4.66562	4.30012	4.61471	4.2854	4.33628	1.05599	0.0785918	0.692193	0.925084	3.41998	1000	394
O75531	BANF1	55.2	76	71	64.9	99.7	54.4	129.4	75.5	50.2	84.1	56.2	77	72	65.9	100.7	55.4	130.4	76.5	51.2	85.1	5.8125	6.26679	6.16993	6.04221	6.65392	5.79181	7.0268	6.25739	5.67807	6.41109	0.969985	-0.043965	0.797891	0.951201	3.41998	1000	394
P37108	SRP14	170.9	198.1	207.8	237.5	165.9	214.6	211.5	200	177	165.9	171.9	199.1	208.8	238.5	166.9	215.6	212.5	201	178	166.9	7.42543	7.63735	7.70598	7.89785	7.38284	7.75221	7.73132	7.65105	7.47573	7.38284	1.00783	0.0112562	0.930451	0.980013	3.41998	1000	394
Q9UBQ0	VPS29	163.1	142.3	143.4	101.9	175.7	163.2	141.4	157.2	108.7	168.9	164.1	143.3	144.4	102.9	176.7	164.2	142.4	158.2	109.7	169.9	7.35843	7.16289	7.17393	6.6851	7.46516	7.35931	7.15381	7.30561	6.77742	7.40854	0.978176	-0.0318345	0.706815	0.928984	3.41998	1000	394
Q07666	KHDRBS1	228.7	161.1	223.5	250.3	225.4	230.7	242.5	246.5	301.2	250.9	229.7	162.1	224.5	251.3	226.4	231.7	243.5	247.5	302.2	251.9	7.84361	7.34074	7.81057	7.97327	7.82273	7.85611	7.92778	7.95128	8.23936	7.97671	0.851415	-0.232066	0.0841744	0.543779	3.41998	1000	394
P55735	SEC13	53.6	54.1	56.3	47	57.7	40.9	62.6	44.5	64.5	54.6	54.6	55.1	57.3	48	58.7	41.9	63.6	45.5	65.5	55.6	5.77083	5.78398	5.84046	5.58496	5.87529	5.38888	5.99095	5.50779	6.03342	5.79701	1.01924	0.027492	0.855424	0.966502	3.41998	1000	394
Q9GZT8	NIF3L1	109.9	99.1	120.3	77.5	152.3	84.6	109.3	116	106.7	143	110.9	100.1	121.3	78.5	153.3	85.6	110.3	117	107.7	144	6.79312	6.6453	6.92244	6.29462	7.26021	6.41954	6.78529	6.87036	6.75087	7.16993	0.988929	-0.0160616	0.907633	0.97712	3.41998	1000	394
Q14108	SCARB2	26.5	32.8	19.8	22.3	23.1	30.7	15.5	20.6	18.8	29.8	27.5	33.8	20.8	23.3	24.1	31.7	16.5	21.6	19.8	30.8	4.78136	5.07895	4.37851	4.54226	4.59096	4.98641	4.04439	4.43296	4.30743	4.94486	1.0952	0.131198	0.518735	0.8564	3.41998	1000	394
P14635	CCNB1	86.8	67.7	85.9	84.3	84.5	84.8	79.9	92	99.3	97.4	87.8	68.7	86.9	85.3	85.5	85.8	80.9	93	100.3	98.4	6.45615	6.10224	6.44128	6.41447	6.41785	6.42291	6.33807	6.53916	6.64818	6.62059	0.902889	-0.14738	0.151077	0.632479	3.41998	1000	394
Q96EK6	GNPNAT1	24.9	16.7	31.9	36	31.2	25	36.7	32.2	26.5	33.9	25.9	17.7	32.9	37	32.2	26	37.7	33.2	27.5	34.9	4.69488	4.14568	5.04002	5.20945	5.00899	4.70044	5.23649	5.05311	4.78136	5.12516	0.89533	-0.159509	0.443346	0.826627	3.41998	1000	394
Q9H7B2	RPF2	65.2	31.5	55.4	62.5	73	45.9	52.3	62.2	64.8	65.3	66.2	32.5	56.4	63.5	74	46.9	53.3	63.2	65.8	66.3	6.04876	5.02237	5.81762	5.98868	6.20945	5.55152	5.73606	5.98185	6.04002	6.05094	0.962795	-0.0546993	0.753558	0.942308	3.41998	1000	394
P60903	S100A10	94.6	86.2	89.9	70.8	83.7	61.1	83.2	76.8	75.3	88.5	95.6	87.2	90.9	71.8	84.7	62.1	84.2	77.8	76.3	89.5	6.57894	6.44626	6.50621	6.16591	6.40429	5.95652	6.39575	6.2817	6.25361	6.48382	1.10653	0.146042	0.311663	0.746522	3.41998	1000	394
P35250	RFC2	40.1	33.1	34.4	27.8	35.2	33.5	25	37.1	36.3	33.8	41.1	34.1	35.4	28.8	36.2	34.5	26	38.1	37.3	34.8	5.36107	5.0917	5.14568	4.848	5.17792	5.10852	4.70044	5.25172	5.2211	5.12102	1.03119	0.0443112	0.749321	0.942308	3.41998	1000	394
Q92665	MRPS31	31.2	37	32	37.4	26.3	26.8	40.8	34.5	30.4	17.1	32.2	38	33	38.4	27.3	27.8	41.8	35.5	31.4	18.1	5.00899	5.24793	5.04439	5.26303	4.77083	4.79701	5.38543	5.14975	4.97269	4.17792	1.12543	0.170474	0.249903	0.712707	3.41998	1000	394
P09497	CLTB	42.5	46.6	38.2	35.4	38.5	33.9	33.2	36.5	38	43.1	43.5	47.6	39.2	36.4	39.5	34.9	34.2	37.5	39	44.1	5.44294	5.57289	5.29278	5.18587	5.30378	5.12516	5.09592	5.22882	5.2854	5.46271	1.08677	0.120051	0.380211	0.795728	3.41998	1000	394
Q8NEB9	PIK3C3	15.2	17	7.5	NA	68.8	21.8	14.2	6.5	19.7	120.7	16.2	18	8.5	23.01	69.8	22.8	15.2	7.5	20.7	121.7	4.01792	4.16993	3.08746	4.52419	6.12516	4.51096	3.926	2.90689	4.37156	6.92719	0.905265	-0.143588	0.440805	0.825416	3.41998	1000	394
Q14738	PPP2R5D	39.1	32.7	28.8	33.3	27.1	39.1	29.7	27.6	30.4	24.8	40.1	33.7	29.8	34.3	28.1	40.1	30.7	28.6	31.4	25.8	5.32553	5.07468	4.89724	5.10014	4.8125	5.32553	4.94017	4.83794	4.97269	4.6893	1.06355	0.08889	0.290191	0.739336	3.41998	1000	394
Q9HB07	MYG1	38.8	30.7	33.5	35.9	32.7	24	26.2	33.6	32.6	31.5	39.8	31.7	34.5	36.9	33.7	25	27.2	34.6	33.6	32.5	5.3147	4.98641	5.10852	5.20555	5.07468	4.64386	4.76553	5.1127	5.07039	5.02237	1.16071	0.215002	0.136555	0.626911	3.41998	1000	394
Q9H936	SLC25A22	73.3	64.5	94.1	92.3	62.4	108.4	85.3	75.1	86.2	57.3	74.3	65.5	95.1	93.3	63.4	109.4	86.3	76.1	87.2	58.3	6.21529	6.03342	6.57137	6.54381	5.98641	6.77347	6.43129	6.24982	6.44626	5.86542	0.943967	-0.0831919	0.600303	0.88465	3.41998	1000	394
Q96IJ6	GMPPA	35	26.1	20.6	13	29.6	38.8	29.6	17.7	17.7	29	36	27.1	21.6	14	30.6	39.8	30.6	18.7	18.7	30	5.16993	4.76022	4.43296	3.80735	4.93546	5.3147	4.93546	4.22497	4.22497	4.90689	0.932896	-0.100212	0.427928	0.822955	3.41998	1000	394
Q9NP79	VTA1	62	54.9	84.2	62.9	69.5	47.5	53.8	53.1	48.3	45.4	63	55.9	85.2	63.9	70.5	48.5	54.8	54.1	49.3	46.4	5.97728	5.80478	6.41278	5.99774	6.13955	5.59991	5.7761	5.75756	5.62352	5.53605	1.32666	0.407798	0.0101886	0.244898	3.41998	1000	394
Q8NFH4	NUP37	66.1	62.8	71.5	67.2	67.2	58.6	61.7	58.3	51.4	78.4	67.1	63.8	72.5	68.2	68.2	59.6	62.7	59.3	52.4	79.4	6.06824	5.99548	6.17991	6.0917	6.0917	5.89724	5.97039	5.88996	5.71149	6.31107	1.09382	0.129376	0.316499	0.749235	3.41998	1000	394
P35613	BSG	95.6	121.2	78	139.8	106.9	87.9	76.9	84.7	147.4	146.4	96.6	122.2	79	140.8	107.9	88.9	77.9	85.7	148.4	147.4	6.59395	6.9331	6.30378	7.1375	6.75355	6.47411	6.28355	6.42122	7.21335	7.20359	1.01763	0.0252122	0.877067	0.970772	3.41998	1000	394
Q8TCT9	HM13	148.1	139.4	129.9	159.9	150.2	163.5	141.6	126.9	148.3	136	149.1	140.4	130.9	160.9	151.2	164.5	142.6	127.9	149.3	137	7.22014	7.1334	7.03232	7.33002	7.24031	7.36194	7.15583	6.99887	7.22207	7.09803	1.0167	0.0238886	0.796425	0.950413	3.41998	1000	394
O00154	ACOT7	131.4	109.2	112.9	105.1	107.4	127.1	126.3	122.6	96.4	113.6	132.4	110.2	113.9	106.1	108.4	128.1	127.3	123.6	97.4	114.6	7.04876	6.78398	6.83162	6.72928	6.76022	7.00113	6.99209	6.94953	6.60585	6.84046	0.96792	-0.0470396	0.633462	0.891054	3.41998	1000	394
O60256	PRPSAP2	35.8	22.5	37.8	26.5	26.3	19.2	21.1	29.6	29.9	24.3	36.8	23.5	38.8	27.5	27.3	20.2	22.1	30.6	30.9	25.3	5.20163	4.55459	5.27798	4.78136	4.77083	4.33628	4.46597	4.93546	4.94953	4.66107	1.18724	0.247616	0.158262	0.63587	3.41998	1000	394
P40937	RFC5	66.2	65.5	71	76.3	83.3	52.8	55.2	65.7	57.5	90.6	67.2	66.5	72	77.3	84.3	53.8	56.2	66.7	58.5	91.6	6.07039	6.05528	6.16993	6.2724	6.39746	5.74953	5.8125	6.05961	5.87036	6.51728	1.14174	0.191233	0.133182	0.623418	3.41998	1000	394
Q9Y3Y2	CHTOP	52.5	43.3	50.5	76.9	29.3	53.5	37.7	60.3	59	33.5	53.5	44.3	51.5	77.9	30.3	54.5	38.7	61.3	60	34.5	5.74147	5.46923	5.6865	6.28355	4.92125	5.76818	5.27426	5.93782	5.90689	5.10852	1.01485	0.0212647	0.868771	0.969058	3.41998	1000	394
O75915	ARL6IP5	148.6	162.1	134.3	155.5	141.7	148.9	148.7	131.3	143.5	126.5	149.6	163.1	135.3	156.5	142.7	149.9	149.7	132.3	144.5	127.5	7.22497	7.34961	7.08002	7.29002	7.15684	7.22786	7.22593	7.04767	7.17493	6.99435	1.06153	0.0861445	0.31807	0.750381	3.41998	1000	394
O00186	STXBP3	25.6	25.7	16.8	28.1	24.5	9.3	16.8	19.2	14.9	24.9	26.6	26.7	17.8	29.1	25.5	10.3	17.8	20.2	15.9	25.9	4.73335	4.73877	4.15381	4.86295	4.67243	3.36457	4.15381	4.33628	3.99095	4.69488	1.4381	0.524161	0.0430593	0.471074	3.41998	1000	394
Q9Y376	CAB39	58.3	50.9	55.9	41.5	45.4	52.8	39.3	47.9	30.7	46.2	59.3	51.9	56.9	42.5	46.4	53.8	40.3	48.9	31.7	47.2	5.88996	5.69766	5.83036	5.40939	5.53605	5.74953	5.33271	5.61176	4.98641	5.56071	1.16834	0.224459	0.0717999	0.543779	3.41998	1000	394
O00170	AIP	23.1	34.7	21.6	22	24.4	19.5	25.2	20.6	22.1	28	24.1	35.7	22.6	23	25.4	20.5	26.2	21.6	23.1	29	4.59096	5.15785	4.49825	4.52356	4.66676	4.35755	4.71149	4.43296	4.52982	4.85798	1.07887	0.109515	0.395796	0.80207	3.41998	1000	394
Q13907	IDI1	83.7	60.9	61.3	40.6	73.6	97.2	72.1	65.5	51.7	55.3	84.7	61.9	62.3	41.6	74.6	98.2	73.1	66.5	52.7	56.3	6.40429	5.95187	5.96116	5.37851	6.2211	6.61765	6.1918	6.05528	5.71973	5.81506	0.935287	-0.0965188	0.491416	0.843478	3.41998	1000	394
Q9NZL9	MAT2B	52.6	38.3	51.7	46.7	50.7	54.1	60.6	56.1	50.1	59	53.6	39.3	52.7	47.7	51.7	55.1	61.6	57.1	51.1	60	5.74416	5.29646	5.71973	5.57592	5.69209	5.78398	5.94486	5.83542	5.67525	5.90689	0.856421	-0.223608	0.110124	0.60687	3.41998	1000	394
P08579	SNRPB2	96.6	93	97.5	96.7	98	91.8	80.5	90	75.8	98.6	97.6	94	98.5	97.7	99	92.8	81.5	91	76.8	99.6	6.60881	6.55459	6.62205	6.61029	6.62936	6.53605	6.34873	6.50779	6.26303	6.63807	1.10671	0.146282	0.172904	0.645199	3.41998	1000	394
Q8WVM0	TFB1M	19.3	28.1	25.1	37.8	25.3	19.9	23.9	24.7	26.8	25.7	20.3	29.1	26.1	38.8	26.3	20.9	24.9	25.7	27.8	26.7	4.34341	4.86295	4.70598	5.27798	4.71699	4.38543	4.63807	4.6837	4.79701	4.73877	1.09647	0.132865	0.2919	0.739336	3.41998	1000	394
O95336	PGLS	14.3	25.6	14.8	21.2	20.5	25.7	36.9	21.5	24.3	23.7	15.3	26.6	15.8	22.2	21.5	26.7	37.9	22.5	25.3	24.7	3.93546	4.73335	3.98185	4.47249	4.42626	4.73877	5.24413	4.49185	4.66107	4.62644	0.735824	-0.442566	0.00718263	0.195122	3.41998	1000	394
Q07812	BAX	16.1	19.6	18.2	23.4	29.8	27.3	24.3	13.8	21.5	18.2	17.1	20.6	19.2	24.4	30.8	28.3	25.3	14.8	22.5	19.2	4.09592	4.36457	4.26303	4.60881	4.94486	4.82273	4.66107	3.88753	4.49185	4.26303	1.02115	0.0301981	0.879587	0.970772	3.41998	1000	394
P53597	SUCLG1	206.6	187.9	173.2	186.7	174.4	169	180.3	205.7	184	179.6	207.6	188.9	174.2	187.7	175.4	170	181.3	206.7	185	180.6	7.69766	7.56148	7.4446	7.55228	7.4545	7.40939	7.50224	7.69139	7.53138	7.49665	1.01108	0.0158952	0.886678	0.972357	3.41998	1000	394
Q96QD8	SLC38A2	110.4	82.4	113.3	129.4	71.3	110.2	61.8	77.4	118.9	50	111.4	83.4	114.3	130.4	72.3	111.2	62.8	78.4	119.9	51	6.79961	6.38198	6.83668	7.0268	6.17592	6.79701	5.97269	6.29278	6.90569	5.67243	1.24494	0.316077	0.0320536	0.438095	3.41998	1000	394
Q9Y394	DHRS7	31.9	31.9	24.3	29.8	26.2	24.8	27.3	12.8	26.7	24	32.9	32.9	25.3	30.8	27.2	25.8	28.3	13.8	27.7	25	5.04002	5.04002	4.66107	4.94486	4.76553	4.6893	4.82273	3.7866	4.79181	4.64386	1.26878	0.343439	0.038377	0.452991	3.41998	1000	394
Q01085	TIAL1	25.5	34	26.6	24.4	32.7	28	24.2	23.9	30.3	33	26.5	35	27.6	25.4	33.7	29	25.2	24.9	31.3	34	4.72792	5.12928	4.7866	4.66676	5.07468	4.85798	4.65535	4.63807	4.96809	5.08746	1.02502	0.0356546	0.794563	0.950413	3.41998	1000	394
P01889	HLA-B	20.4	28.8	24.7	22.3	20.7	34.7	20.3	26.5	23.5	19.2	21.4	29.8	25.7	23.3	21.7	35.7	21.3	27.5	24.5	20.2	4.41954	4.89724	4.6837	4.54226	4.43962	5.15785	4.41278	4.78136	4.61471	4.33628	0.956525	-0.0641259	0.712364	0.930138	3.41998	1000	394
Q96Q11	TRNT1	31.7	28	31.6	20	35.8	15.6	21.2	26.6	18.1	22.9	32.7	29	32.6	21	36.8	16.6	22.2	27.6	19.1	23.9	5.03122	4.85798	5.0268	4.39232	5.20163	4.05311	4.47249	4.7866	4.2555	4.57894	1.38767	0.472663	0.0108009	0.245283	3.41998	1000	394
P30085	CMPK1	33.7	27.5	32.4	24.4	42.9	30.9	33.9	32	34	40.4	34.7	28.5	33.4	25.4	43.9	31.9	34.9	33	35	41.4	5.11686	4.83289	5.06178	4.66676	5.45615	4.99548	5.12516	5.04439	5.12928	5.37156	0.928975	-0.106288	0.421744	0.822878	3.41998	1000	394
P14174	MIF	69.8	77.2	62.3	61.1	43.8	52.1	65.9	58.2	37.8	40.6	70.8	78.2	63.3	62.1	44.8	53.1	66.9	59.2	38.8	41.6	6.14568	6.2891	5.98413	5.95652	5.48543	5.73064	6.06393	5.88753	5.27798	5.37851	1.23495	0.304452	0.0387724	0.452991	3.41998	1000	394
Q04837	SSBP1	109.8	97.1	88.3	105.8	53.8	84.5	81.9	72.1	70.3	67.2	110.8	98.1	89.3	106.8	54.8	85.5	82.9	73.1	71.3	68.2	6.79181	6.61618	6.48059	6.73877	5.7761	6.41785	6.3733	6.1918	6.15583	6.0917	1.17658	0.234595	0.146111	0.628242	3.41998	1000	394
Q92575	UBXN4	86.2	75.1	72.8	103.6	49.1	132.9	76	77.5	101.2	57.1	87.2	76.1	73.8	104.6	50.1	133.9	77	78.5	102.2	58.1	6.44626	6.24982	6.20555	6.70874	5.64674	7.06501	6.26679	6.29462	6.67525	5.86047	0.882088	-0.181006	0.194876	0.651786	3.41998	1000	394
P52565	ARHGDIA	350.6	378.3	293.1	224.8	308.2	345.7	330.7	340	279.1	350.7	351.6	379.3	294.1	225.8	309.2	346.7	331.7	341	280.1	351.7	8.45779	8.5672	8.20016	7.8189	8.2724	8.43754	8.37374	8.41363	8.1298	8.4582	0.933491	-0.0992918	0.404007	0.81306	3.41998	1000	394
Q9NY93	DDX56	24.5	21.4	34.1	35	30.3	41.6	21.1	29.2	32	24.5	25.5	22.4	35.1	36	31.3	42.6	22.1	30.2	33	25.5	4.67243	4.48543	5.1334	5.16993	4.96809	5.41278	4.46597	4.91648	5.04439	4.67243	0.988589	-0.016557	0.91966	0.977808	3.41998	1000	394
P62318	SNRPD3	22.4	28.2	37.2	31.5	36.3	17.4	25.3	33.7	21.8	49	23.4	29.2	38.2	32.5	37.3	18.4	26.3	34.7	22.8	50	4.54844	4.8679	5.2555	5.02237	5.2211	4.20163	4.71699	5.11686	4.51096	5.64386	1.10573	0.145	0.358097	0.777469	3.41998	1000	394
P80303	NUCB2	77.9	95.9	88.6	94.4	85.4	91.4	81.9	86.3	85.5	89.4	78.9	96.9	89.6	95.4	86.4	92.4	82.9	87.3	86.5	90.4	6.30195	6.59842	6.48543	6.57592	6.43296	6.52982	6.3733	6.44791	6.43463	6.49825	1.01547	0.0221544	0.837434	0.962319	3.41998	1000	394
Q92520	FAM3C	60.5	52.9	54.7	49.1	62.5	31.9	38.3	41.1	39.6	49.4	61.5	53.9	55.7	50.1	63.5	32.9	39.3	42.1	40.6	50.4	5.94251	5.75221	5.79961	5.64674	5.98868	5.04002	5.29646	5.39575	5.34341	5.65535	1.39451	0.479755	0.00392771	0.137931	3.41998	1000	394
Q8N201	INTS1	20.2	19.8	18	17.5	20.8	22.2	20	23.3	18.9	16.9	21.2	20.8	19	18.5	21.8	23.2	21	24.3	19.9	17.9	4.40599	4.37851	4.24793	4.20945	4.44626	4.53605	4.39232	4.60288	4.3147	4.16189	0.956648	-0.0639396	0.604128	0.88465	3.41998	1000	394
Q9NQ48	LZTFL1	27.3	28.1	27.5	19.2	20.3	18.2	23.1	26.1	19.3	22.5	28.3	29.1	28.5	20.2	21.3	19.2	24.1	27.1	20.3	23.5	4.82273	4.86295	4.83289	4.33628	4.41278	4.26303	4.59096	4.76022	4.34341	4.55459	1.1104	0.151084	0.279412	0.738095	3.41998	1000	394
P11233	RALA	36.2	44.9	44.5	47.1	52.2	60.8	22	58.5	72.3	59.3	37.2	45.9	45.5	48.1	53.2	61.8	23	59.5	73.3	60.3	5.21723	5.52042	5.50779	5.58796	5.73335	5.94953	4.52356	5.89482	6.19574	5.91409	0.881361	-0.182195	0.44915	0.827869	3.41998	1000	394
Q9NYT0	PLEK2	39.9	37.5	37.7	27.6	21.3	39.3	35.5	38.8	25.4	22.1	40.9	38.5	38.7	28.6	22.3	40.3	36.5	39.8	26.4	23.1	5.35403	5.26679	5.27426	4.83794	4.47897	5.33271	5.18982	5.3147	4.72247	4.52982	1.01712	0.0244952	0.767839	0.942308	3.41998	1000	394
P47755	CAPZA2	36.7	24.5	29	39.9	32.5	32.8	29.6	43.1	38.7	46.5	37.7	25.5	30	40.9	33.5	33.8	30.6	44.1	39.7	47.5	5.23649	4.67243	4.90689	5.35403	5.06609	5.07895	4.93546	5.46271	5.31107	5.56986	0.855937	-0.224423	0.152614	0.633053	3.41998	1000	394
P48507	GCLM	127.6	119.2	108.1	84	105	87.1	107.5	89.6	80.2	76	128.6	120.2	109.1	85	106	88.1	108.5	90.6	81.2	77	7.00675	6.90929	6.76951	6.40939	6.72792	6.46107	6.76155	6.50144	6.34341	6.26679	1.2292	0.297721	0.0298022	0.438095	3.41998	1000	394
Q9NRF9	POLE3	64.5	69.1	77.1	82.9	69.7	42.7	64.6	60.6	60.7	63.5	65.5	70.1	78.1	83.9	70.7	43.7	65.6	61.6	61.7	64.5	6.03342	6.13134	6.28725	6.3906	6.14364	5.44956	6.03562	5.94486	5.9472	6.01123	1.24795	0.319557	0.0224616	0.381579	3.41998	1000	394
Q08257	CRYZ	26.7	22.5	40.1	31.8	33.5	28.2	20.3	32.8	33.8	35.5	27.7	23.5	41.1	32.8	34.5	29.2	21.3	33.8	34.8	36.5	4.79181	4.55459	5.36107	5.03562	5.10852	4.8679	4.41278	5.07895	5.12102	5.18982	1.02543	0.0362297	0.733714	0.932692	3.41998	1000	394
P14927	UQCRB	170.6	192.2	167.8	157.5	133.7	157	138.4	156.7	158	132.8	171.6	193.2	168.8	158.5	134.7	158	139.4	157.7	159	133.8	7.42291	7.59395	7.39917	7.30834	7.07361	7.30378	7.12309	7.30104	7.31288	7.06393	1.10087	0.13865	0.247762	0.712707	3.41998	1000	394
Q9Y2R5	MRPS17	25.2	23.2	30.4	33.8	27.6	25.8	23.8	35.2	20.1	22.7	26.2	24.2	31.4	34.8	28.6	26.8	24.8	36.2	21.1	23.7	4.71149	4.59694	4.97269	5.12102	4.83794	4.74416	4.63227	5.17792	4.39917	4.56682	1.10493	0.14395	0.370697	0.784553	3.41998	1000	394
P57764	GSDMD	22.8	25.1	21.7	18.1	26.1	23.4	15.9	24	19.3	29.6	23.8	26.1	22.7	19.1	27.1	24.4	16.9	25	20.3	30.6	4.57289	4.70598	4.50462	4.2555	4.76022	4.60881	4.07895	4.64386	4.34341	4.93546	1.02651	0.0377451	0.796406	0.950413	3.41998	1000	394
Q15369	ELOC	62.3	80.5	54.7	75.1	80.2	40.6	40.1	56.5	64.3	90.6	63.3	81.5	55.7	76.1	81.2	41.6	41.1	57.5	65.3	91.6	5.98413	6.34873	5.79961	6.24982	6.34341	5.37851	5.36107	5.84549	6.02901	6.51728	1.24735	0.318869	0.115742	0.608059	3.41998	1000	394
P42765	ACAA2	55.9	70	60.3	67.3	34.4	75.4	58.5	58.2	54.3	26.3	56.9	71	61.3	68.3	35.4	76.4	59.5	59.2	55.3	27.3	5.83036	6.14975	5.93782	6.09381	5.14568	6.2555	5.89482	5.88753	5.78921	4.77083	1.08065	0.111906	0.45062	0.828471	3.41998	1000	394
P26440	IVD	55.2	56.9	60.8	71.8	59.7	33.6	43.5	47.3	55.4	42.8	56.2	57.9	61.8	72.8	60.7	34.6	44.5	48.3	56.4	43.8	5.8125	5.85549	5.94953	6.18587	5.92362	5.1127	5.47573	5.59395	5.81762	5.45286	1.37062	0.45483	0.0014499	0.0454545	3.41998	1000	394
Q9Y2P8	RCL1	17.3	32.2	24.2	22.9	23.9	11.1	19.6	19.3	20.6	15.3	18.3	33.2	25.2	23.9	24.9	12.1	20.6	20.3	21.6	16.3	4.19377	5.05311	4.65535	4.57894	4.63807	3.59694	4.36457	4.34341	4.43296	4.0268	1.38599	0.470915	0.00378662	0.137931	3.41998	1000	394
Q9NWU2	GID8	11.7	15.2	22	34	15.6	17.8	22.1	19.6	23.7	20.5	12.7	16.2	23	35	16.6	18.8	23.1	20.6	24.7	21.5	3.66676	4.01792	4.52356	5.12928	4.05311	4.23266	4.52982	4.36457	4.62644	4.42626	0.896376	-0.157825	0.39601	0.80207	3.41998	1000	394
P62841	RPS15	224.5	231.7	198.3	204	230.5	231.9	224.7	202.4	217.1	229	225.5	232.7	199.3	205	231.5	232.9	225.7	203.4	218.1	230	7.81698	7.86233	7.6388	7.67948	7.85487	7.86357	7.81826	7.66818	7.76885	7.84549	0.984609	-0.0223768	0.773738	0.943382	3.41998	1000	394
Q12849	GRSF1	25.5	30.7	21.3	26.5	22.2	25.5	31.1	35.6	15.5	23.2	26.5	31.7	22.3	27.5	23.2	26.5	32.1	36.6	16.5	24.2	4.72792	4.98641	4.47897	4.78136	4.53605	4.72792	5.0045	5.19377	4.04439	4.59694	0.992156	-0.0113614	0.951055	0.986211	3.41998	1000	394
O00560	SDCBP	220.1	265.2	145.3	153.2	152.3	168.9	177.4	154.1	160.4	174.8	221.1	266.2	146.3	154.2	153.3	169.9	178.4	155.1	161.4	175.8	7.78856	8.05637	7.19279	7.26866	7.26021	7.40854	7.47897	7.27705	7.3345	7.45779	1.0882	0.121945	0.423197	0.822878	3.41998	1000	394
Q2VIQ3	KIF4B	52.6	147.2	48.1	48.9	115.3	59.7	52.4	48.7	77.1	97.8	53.6	148.2	49.1	49.9	116.3	60.7	53.4	49.7	78.1	98.8	5.74416	7.2114	5.61765	5.64097	6.86171	5.92362	5.73877	5.63517	6.28725	6.62644	1.12734	0.172927	0.512763	0.85489	3.41998	1000	394
Q5RI15	COX20	32	30.5	31.4	21.9	24.5	24.8	23.2	27.5	32.1	20.6	33	31.5	32.4	22.9	25.5	25.8	24.2	28.5	33.1	21.6	5.04439	4.97728	5.01792	4.51728	4.67243	4.6893	4.59694	4.83289	5.04876	4.43296	1.09103	0.125691	0.43727	0.824373	3.41998	1000	394
P20674	COX5A	52.1	44.5	62.1	46.1	66.8	26.1	49.2	46	56.7	68.4	53.1	45.5	63.1	47.1	67.8	27.1	50.2	47	57.7	69.4	5.73064	5.50779	5.97957	5.55766	6.08321	4.76022	5.64962	5.55459	5.8505	6.11686	1.13715	0.185417	0.351572	0.773239	3.41998	1000	394
Q9NQW7	XPNPEP1	45.6	58.2	67.5	69.5	66.7	65.9	50.6	67.3	70.2	54.9	46.6	59.2	68.5	70.5	67.7	66.9	51.6	68.3	71.2	55.9	5.54226	5.88753	6.09803	6.13955	6.08108	6.06393	5.6893	6.09381	6.15381	5.80478	0.992105	-0.0114356	0.934023	0.981408	3.41998	1000	394
Q92890	UFD1	52.2	44.2	38.5	39	41.5	40.8	41.5	43.5	44.6	40.6	53.2	45.2	39.5	40	42.5	41.8	42.5	44.5	45.6	41.6	5.73335	5.49825	5.30378	5.32193	5.40939	5.38543	5.40939	5.47573	5.51096	5.37851	1.0149	0.0213352	0.856751	0.966502	3.41998	1000	394
Q99584	S100A13	181.7	146.8	117	126.8	125.6	178.4	166.7	129.1	120	153.9	182.7	147.8	118	127.8	126.6	179.4	167.7	130.1	121	154.9	7.51333	7.2075	6.88264	6.99774	6.98413	7.48704	7.38974	7.02348	6.91886	7.27519	0.931876	-0.101791	0.342352	0.770982	3.41998	1000	394
Q96A26	FAM162A	93.9	62.1	94.5	109.1	118.2	90.9	53	83.4	97.6	127	94.9	63.1	95.5	110.1	119.2	91.9	54	84.4	98.6	128	6.56834	5.97957	6.57743	6.78267	6.89724	6.52199	5.75489	6.39917	6.62352	7	1.07262	0.101135	0.322624	0.754858	3.41998	1000	394
Q6IN85	PPP4R3A	34.6	30.1	29.1	41.9	41.1	30.6	25.8	24.5	24.2	40.3	35.6	31.1	30.1	42.9	42.1	31.6	26.8	25.5	25.2	41.3	5.15381	4.95884	4.91169	5.42291	5.39575	4.98185	4.74416	4.67243	4.65535	5.36807	1.21776	0.284227	0.0652099	0.542169	3.41998	1000	394
Q9H773	DCTPP1	34.8	42	35	22.6	38.1	36.4	38.8	33.8	32.3	33.5	35.8	43	36	23.6	39.1	37.4	39.8	34.8	33.3	34.5	5.16189	5.42626	5.16993	4.56071	5.2891	5.22497	5.3147	5.12102	5.05745	5.10852	0.970128	-0.0437528	0.738412	0.936851	3.41998	1000	394
Q8WWC4	MAIP1	63.7	71.5	54.2	65.6	72.2	51.9	61.8	51.8	62.9	53.7	64.7	72.5	55.2	66.6	73.2	52.9	62.8	52.8	63.9	54.7	6.01569	6.17991	5.7866	6.05745	6.19377	5.7252	5.97269	5.72247	5.99774	5.77347	1.15538	0.208371	0.0756845	0.543779	3.41998	1000	394
P43307	SSR1	142.2	127.7	120.8	171	159	143.1	135.3	138.6	151.6	160.8	143.2	128.7	121.8	172	160	144.1	136.3	139.6	152.6	161.8	7.16189	7.00787	6.92837	7.42626	7.32193	7.17093	7.09064	7.12516	7.25361	7.33807	0.981856	-0.0264167	0.78747	0.94721	3.41998	1000	394
Q92530	PSMF1	8.8	28.9	23.6	24.1	26.3	30	20.1	27.2	22.8	26.4	9.8	29.9	24.6	25.1	27.3	31	21.1	28.2	23.8	27.4	3.29278	4.90207	4.62059	4.64962	4.77083	4.9542	4.39917	4.81762	4.57289	4.7761	0.836931	-0.25682	0.355803	0.776224	3.41998	1000	394
Q8NFQ8	TOR1AIP2	16.2	14.2	20.4	8.1	19.6	15.6	24.1	27.5	34	22.7	17.2	15.2	21.4	9.1	20.6	16.6	25.1	28.5	35	23.7	4.10434	3.926	4.41954	3.18587	4.36457	4.05311	4.64962	4.83289	5.12928	4.56682	0.638926	-0.64628	0.0328729	0.438095	3.41998	1000	394
Q99805	TM9SF2	38.7	28.4	40.5	39	30.4	37.1	37.1	42.1	37.5	37.3	39.7	29.4	41.5	40	31.4	38.1	38.1	43.1	38.5	38.3	5.31107	4.87774	5.37504	5.32193	4.97269	5.25172	5.25172	5.42962	5.26679	5.25927	0.920106	-0.120128	0.31612	0.749235	3.41998	1000	394
Q9NZL4	HSPBP1	32.6	28.8	37.6	22.6	46.5	23.7	22.4	30.4	28.5	53.6	33.6	29.8	38.6	23.6	47.5	24.7	23.4	31.4	29.5	54.6	5.07039	4.89724	5.27053	4.56071	5.56986	4.62644	4.54844	4.97269	4.88264	5.77083	1.08188	0.113538	0.462211	0.837745	3.41998	1000	394
Q9UNQ2	DIMT1	30	24.3	28.7	31.5	18.9	17.7	22.1	18.6	25	17.9	31	25.3	29.7	32.5	19.9	18.7	23.1	19.6	26	18.9	4.9542	4.66107	4.89239	5.02237	4.3147	4.22497	4.52982	4.29278	4.70044	4.24031	1.2935	0.371279	0.0230422	0.38961	3.41998	1000	394
Q9H5Q4	TFB2M	77.4	85.9	70.3	97.2	69.8	81.3	69	78.8	91.1	64	78.4	86.9	71.3	98.2	70.8	82.3	70	79.8	92.1	65	6.29278	6.44128	6.15583	6.61765	6.14568	6.36282	6.12928	6.31832	6.52513	6.02237	1.04179	0.0590615	0.596528	0.88465	3.41998	1000	394
Q96C01	FAM136A	64.1	48	55.9	43.4	71	55	46.4	56.2	62.7	62.2	65.1	49	56.9	44.4	72	56	47.4	57.2	63.7	63.2	6.02459	5.61471	5.83036	5.47249	6.16993	5.80735	5.56682	5.83794	5.99322	5.98185	0.98964	-0.0150245	0.911985	0.97712	3.41998	1000	394
O14949	UQCRQ	26.6	46.9	43.7	71.7	35.7	24	19	34.1	38.2	46.1	27.6	47.9	44.7	72.7	36.7	25	20	35.1	39.2	47.1	4.7866	5.58195	5.4822	6.18388	5.19771	4.64386	4.32193	5.1334	5.29278	5.55766	1.37225	0.456545	0.0699943	0.543779	3.41998	1000	394
P49773	HINT1	174.9	252	177.9	135.7	185.7	138.2	186.6	175.1	132.3	185.3	175.9	253	178.9	136.7	186.7	139.2	187.6	176.1	133.3	186.3	7.45861	7.98299	7.48301	7.09487	7.54458	7.12102	7.55152	7.46025	7.05853	7.54148	1.12214	0.166253	0.181611	0.645199	3.41998	1000	394
Q9NZZ3	CHMP5	162.1	147.4	153.6	143.5	174.2	134.7	160.1	124.8	115.1	153.5	163.1	148.4	154.6	144.5	175.2	135.7	161.1	125.8	116.1	154.5	7.34961	7.21335	7.2724	7.17493	7.45286	7.08428	7.33181	6.97499	6.85922	7.27146	1.1394	0.188275	0.120227	0.614841	3.41998	1000	394
Q9P015	MRPL15	36.4	30.4	35.2	47.8	34.1	38.6	29.9	38.6	35.1	28.1	37.4	31.4	36.2	48.8	35.1	39.6	30.9	39.6	36.1	29.1	5.22497	4.97269	5.17792	5.60881	5.1334	5.30743	4.94953	5.30743	5.17393	4.86295	1.07423	0.103304	0.420637	0.822878	3.41998	1000	394
O00743	PPP6C	26	41.5	39.5	37.7	41.2	41.9	36.6	41.1	33.6	49.1	27	42.5	40.5	38.7	42.2	42.9	37.6	42.1	34.6	50.1	4.75489	5.40939	5.33985	5.27426	5.39917	5.42291	5.23266	5.39575	5.1127	5.64674	0.915963	-0.126638	0.415611	0.822013	3.41998	1000	394
P48651	PTDSS1	57.6	59.7	53.2	88	76	36.7	66.8	64.2	74.1	81.6	58.6	60.7	54.2	89	77	37.7	67.8	65.2	75.1	82.6	5.87283	5.92362	5.76022	6.47573	6.26679	5.23649	6.08321	6.0268	6.23074	6.36807	1.05028	0.0707755	0.651761	0.899914	3.41998	1000	394
Q9UKF6	CPSF3	57.6	44.3	53	46.3	55.9	55.7	55.9	60.9	47.3	57.6	58.6	45.3	54	47.3	56.9	56.7	56.9	61.9	48.3	58.6	5.87283	5.50144	5.75489	5.56377	5.83036	5.82528	5.83036	5.95187	5.59395	5.87283	0.92646	-0.1102	0.305874	0.742543	3.41998	1000	394
O60869	EDF1	19.7	29.5	22.9	11.8	14.3	27.8	17.3	25.6	21	20.4	20.7	30.5	23.9	12.8	15.3	28.8	18.3	26.6	22	21.4	4.37156	4.93074	4.57894	3.67807	3.93546	4.848	4.19377	4.73335	4.45943	4.41954	0.851533	-0.231865	0.291202	0.739336	3.41998	1000	394
Q5VW32	BROX	40.1	34.8	44.4	28.9	53.3	33.5	34.1	45.1	39.7	61.4	41.1	35.8	45.4	29.9	54.3	34.5	35.1	46.1	40.7	62.4	5.36107	5.16189	5.50462	4.90207	5.76288	5.10852	5.1334	5.52669	5.34696	5.96347	0.947827	-0.0773042	0.555645	0.883884	3.41998	1000	394
Q9NR56	MBNL1	17.1	21.7	17.3	29.2	15.6	18.1	26.6	25.7	24.2	14.1	18.1	22.7	18.3	30.2	16.6	19.1	27.6	26.7	25.2	15.1	4.17792	4.50462	4.19377	4.91648	4.05311	4.2555	4.7866	4.73877	4.65535	3.91648	0.932154	-0.101359	0.491884	0.843478	3.41998	1000	394
P62306	SNRPF	67.9	68.5	66.4	47.6	94.7	55.9	66.5	67.2	61.6	79.6	68.9	69.5	67.4	48.6	95.7	56.9	67.5	68.2	62.6	80.6	6.10643	6.11894	6.07468	5.60288	6.58045	5.83036	6.07682	6.0917	5.96809	6.33271	1.02579	0.0367421	0.774349	0.943382	3.41998	1000	394
Q9HD45	TM9SF3	92.5	59.6	87.9	77.6	94	69	46.4	54.9	74.3	60.1	93.5	60.6	88.9	78.6	95	70	47.4	55.9	75.3	61.1	6.54689	5.92125	6.47411	6.29646	6.56986	6.12928	5.56682	5.80478	6.23458	5.9331	1.34537	0.428002	0.00771845	0.204545	3.41998	1000	394
P48729	CSNK1A1	34.7	86.2	49.7	57.6	49.6	42.6	39	45.7	41.3	58.5	35.7	87.2	50.7	58.6	50.6	43.6	40	46.7	42.3	59.5	5.15785	6.44626	5.66391	5.87283	5.66107	5.44626	5.32193	5.54535	5.40259	5.89482	1.17952	0.238196	0.277494	0.736254	3.41998	1000	394
P62993	GRB2	36.9	43.9	23.7	33.5	37.5	68.2	59.7	52.4	48.5	49.2	37.9	44.9	24.7	34.5	38.5	69.2	60.7	53.4	49.5	50.2	5.24413	5.48864	4.62644	5.10852	5.26679	6.1127	5.92362	5.73877	5.62936	5.64962	0.631166	-0.663909	0.00116994	0.0454545	3.41998	1000	394
O95671	ASMTL	29.8	30.9	37.4	44.5	39.2	27.4	18.6	36.2	33.5	43.3	30.8	31.9	38.4	45.5	40.2	28.4	19.6	37.2	34.5	44.3	4.94486	4.99548	5.26303	5.50779	5.32912	4.82782	4.29278	5.21723	5.10852	5.46923	1.16873	0.224941	0.158536	0.63587	3.41998	1000	394
P53041	PPP5C	70.5	70.2	67.9	70.1	62.5	57.9	50.8	61.2	48.6	61	71.5	71.2	68.9	71.1	63.5	58.9	51.8	62.2	49.6	62	6.15987	6.15381	6.10643	6.15178	5.98868	5.8802	5.69488	5.95884	5.63227	5.9542	1.22098	0.288038	0.034636	0.438095	3.41998	1000	394
O60493	SNX3	139.4	201.9	134.9	126.1	131.5	125.6	145	150.7	141.5	122.8	140.4	202.9	135.9	127.1	132.5	126.6	146	151.7	142.5	123.8	7.1334	7.66463	7.0864	6.98982	7.04985	6.98413	7.18982	7.24508	7.15482	6.95187	1.05678	0.0796747	0.545602	0.877282	3.41998	1000	394
Q99627	COPS8	22.1	22.6	24.3	16	25.3	32	26.2	32.9	21.2	28.5	23.1	23.6	25.3	17	26.3	33	27.2	33.9	22.2	29.5	4.52982	4.56071	4.66107	4.08746	4.71699	5.04439	4.76553	5.08321	4.47249	4.88264	0.790894	-0.338444	0.00878789	0.222222	3.41998	1000	394
Q14344	GNA13	41.8	26.1	35	33	26.8	35.5	25.7	33.9	30.3	30.3	42.8	27.1	36	34	27.8	36.5	26.7	34.9	31.3	31.3	5.41954	4.76022	5.16993	5.08746	4.79701	5.18982	4.73877	5.12516	4.96809	4.96809	1.03444	0.0488463	0.633132	0.891054	3.41998	1000	394
Q9NWU5	MRPL22	30.5	34.1	35.4	33	24.6	35.1	21.1	32.4	32.4	15.4	31.5	35.1	36.4	34	25.6	36.1	22.1	33.4	33.4	16.4	4.97728	5.1334	5.18587	5.08746	4.67807	5.17393	4.46597	5.06178	5.06178	4.03562	1.19135	0.252601	0.148753	0.628242	3.41998	1000	394
Q969S3	ZNF622	24.2	15.8	27.1	24.4	25.8	37.9	35.6	33.7	32.8	29.3	25.2	16.8	28.1	25.4	26.8	38.9	36.6	34.7	33.8	30.3	4.65535	4.07039	4.8125	4.66676	4.74416	5.2817	5.19377	5.11686	5.07895	4.92125	0.693191	-0.528675	0.00802568	0.204545	3.41998	1000	394
P11166	SLC2A1	128.1	113.4	124.3	152.5	140.8	97.3	106.2	114.4	117.7	142	129.1	114.4	125.3	153.5	141.8	98.3	107.2	115.4	118.7	143	7.01235	6.83794	6.96924	7.26209	7.14771	6.61912	6.74416	6.8505	6.89118	7.15987	1.14306	0.192902	0.113298	0.608059	3.41998	1000	394
Q8N183	NDUFAF2	80.4	42.1	78.3	85	74	71.2	39.9	74.3	73.4	62.7	81.4	43.1	79.3	86	75	72.2	40.9	75.3	74.4	63.7	6.34696	5.42962	6.30925	6.42626	6.22882	6.17393	5.35403	6.23458	6.21723	5.99322	1.11233	0.153584	0.101911	0.585366	3.41998	1000	394
P01111	NRAS	40.5	27.1	38.6	67.9	43.7	31.7	38.9	32	41	39.7	41.5	28.1	39.6	68.9	44.7	32.7	39.9	33	42	40.7	5.37504	4.8125	5.30743	6.10643	5.4822	5.03122	5.31832	5.04439	5.39232	5.34696	1.14083	0.190079	0.299484	0.739336	3.41998	1000	394
P48509	CD151	59.5	67.3	45.7	69.3	46.2	84.1	45.1	59.4	61.1	54.8	60.5	68.3	46.7	70.3	47.2	85.1	46.1	60.4	62.1	55.8	5.91886	6.09381	5.54535	6.13545	5.56071	6.41109	5.52669	5.91648	5.95652	5.80219	0.951479	-0.0717556	0.678483	0.919218	3.41998	1000	394
P25325	MPST	31.8	34.2	30.3	33	30.7	34.2	28.9	34.2	28	32.6	32.8	35.2	31.3	34	31.7	35.2	29.9	35.2	29	33.6	5.03562	5.1375	4.96809	5.08746	4.98641	5.1375	4.90207	5.1375	4.85798	5.07039	1.01532	0.0219282	0.844967	0.966502	3.41998	1000	394
Q9HD42	CHMP1A	110.9	131.6	91	87	90.7	98.5	98.9	102.1	105	88.3	111.9	132.6	92	88	91.7	99.5	99.9	103.1	106	89.3	6.80607	7.05094	6.52356	6.45943	6.51885	6.63662	6.64241	6.6879	6.72792	6.48059	1.02575	0.03668	0.779064	0.944317	3.41998	1000	394
P10599	TXN	242.6	296.1	257.3	216.4	301.7	139.9	219.4	240.7	136.1	239.5	243.6	297.1	258.3	217.4	302.7	140.9	220.4	241.7	137.1	240.5	7.92837	8.2148	8.0129	7.76421	8.24174	7.13853	7.78398	7.91707	7.09908	7.90989	1.37811	0.462694	0.00676633	0.189189	3.41998	1000	394
Q6UXN9	WDR82	36	33	34.9	36.3	36.2	43.1	28.9	38.4	37.7	36.8	37	34	35.9	37.3	37.2	44.1	29.9	39.4	38.7	37.8	5.20945	5.08746	5.16591	5.2211	5.21723	5.46271	4.90207	5.30012	5.27426	5.24031	0.962152	-0.0556635	0.599767	0.88465	3.41998	1000	394
O43148	RNMT	15.1	22	23.4	13.7	20.6	24.8	17.3	23.2	22.8	30.6	16.1	23	24.4	14.7	21.6	25.8	18.3	24.2	23.8	31.6	4.00899	4.52356	4.60881	3.87774	4.43296	4.6893	4.19377	4.59694	4.57289	4.98185	0.802995	-0.316537	0.111458	0.60687	3.41998	1000	394
O95340	PAPSS2	17.4	18.8	17.3	29.5	22.7	27	21.8	22.7	20.9	23.3	18.4	19.8	18.3	30.5	23.7	28	22.8	23.7	21.9	24.3	4.20163	4.30743	4.19377	4.93074	4.56682	4.80735	4.51096	4.56682	4.45286	4.60288	0.90244	-0.148098	0.387061	0.801849	3.41998	1000	394
Q9Y3B3	TMED7	69.1	73.4	65.4	60.2	64.5	72.1	56.6	69.3	70.7	81	70.1	74.4	66.4	61.2	65.5	73.1	57.6	70.3	71.7	82	6.13134	6.21723	6.05311	5.93546	6.03342	6.1918	5.848	6.13545	6.1639	6.35755	0.955795	-0.065227	0.620278	0.88465	3.41998	1000	394
P07108	DBI	422.2	377	420.4	287.3	719.3	217.1	340.2	373.9	296.4	685.1	423.2	378	421.4	288.3	720.3	218.1	341.2	374.9	297.4	686.1	8.7252	8.56224	8.71905	8.17143	9.49245	7.76885	8.41447	8.55036	8.21626	9.42228	1.19717	0.25963	0.146097	0.628242	3.41998	1000	394
O43660	PLRG1	78.5	71.2	65	94.7	50.7	57.5	51.6	74.4	66.2	50.9	79.5	72.2	66	95.7	51.7	58.5	52.6	75.4	67.2	51.9	6.31288	6.17393	6.04439	6.58045	5.69209	5.87036	5.71699	6.23649	6.07039	5.69766	1.18293	0.242369	0.126765	0.623418	3.41998	1000	394
Q9Y3C8	UFC1	115.7	86.3	100.1	70.8	97.5	107.9	109.7	93.9	91.1	97.1	116.7	87.3	101.1	71.8	98.5	108.9	110.7	94.9	92.1	98.1	6.86666	6.44791	6.65964	6.16591	6.62205	6.76686	6.79051	6.56834	6.52513	6.61618	0.932407	-0.100969	0.4218	0.822878	3.41998	1000	394
Q15382	RHEB	24.1	34	19.1	36.8	23.4	32.2	20.6	35.8	15.4	26.8	25.1	35	20.1	37.8	24.4	33.2	21.6	36.8	16.4	27.8	4.64962	5.12928	4.32912	5.24031	4.60881	5.05311	4.43296	5.20163	4.03562	4.79701	1.06242	0.0873608	0.747718	0.942308	3.41998	1000	394
O15061	SYNM	102.3	192.1	206.7	215.1	227.1	98.9	213.1	281.6	221.2	233.7	103.3	193.1	207.7	216.1	228.1	99.9	214.1	282.6	222.2	234.7	6.6907	7.5932	7.69836	7.75556	7.83352	6.64241	7.74214	8.14262	7.79572	7.87467	0.916848	-0.125245	0.290075	0.739336	3.41998	1000	394
Q14118	DAG1	74	78.6	118	95.5	126.3	74.3	81.5	100.7	95.8	105.5	75	79.6	119	96.5	127.3	75.3	82.5	101.7	96.8	106.5	6.22882	6.3147	6.89482	6.59246	6.99209	6.23458	6.36632	6.66818	6.59694	6.73471	1.06027	0.0844316	0.417825	0.822878	3.41998	1000	394
Q9NZ01	TECR	80.8	75.7	95.9	122.4	97.2	86.5	80	83.4	89.5	114.2	81.8	76.7	96.9	123.4	98.2	87.5	81	84.4	90.5	115.2	6.35403	6.26115	6.59842	6.9472	6.61765	6.45121	6.33985	6.39917	6.49985	6.848	1.03389	0.0480766	0.716101	0.930138	3.41998	1000	394
Q8IUF8	RIOX2	61.2	48.1	71.4	66.7	72.5	65.1	55.7	62	78.4	68.7	62.2	49.1	72.4	67.7	73.5	66.1	56.7	63	79.4	69.7	5.95884	5.61765	6.17792	6.08108	6.19967	6.04658	5.82528	5.97728	6.31107	6.12309	0.966188	-0.0496242	0.656194	0.899914	3.41998	1000	394
Q96J01	THOC3	23.2	24.2	16.4	17.4	23.1	22.7	12	19.8	20.9	21.2	24.2	25.2	17.4	18.4	24.1	23.7	13	20.8	21.9	22.2	4.59694	4.65535	4.12102	4.20163	4.59096	4.56682	3.70044	4.37851	4.45286	4.47249	1.08595	0.118957	0.530654	0.859918	3.41998	1000	394
P61970	NUTF2	92.8	88.4	56.5	50.1	61.8	56.4	62.7	70.8	46.8	50.8	93.8	89.4	57.5	51.1	62.8	57.4	63.7	71.8	47.8	51.8	6.55152	6.4822	5.84549	5.67525	5.97269	5.84298	5.99322	6.16591	5.57894	5.69488	1.18941	0.250244	0.156082	0.634615	3.41998	1000	394
O15212	PFDN6	74.3	84.4	74.2	63.8	87.7	50.3	78.6	61.7	48.7	74	75.3	85.4	75.2	64.8	88.7	51.3	79.6	62.7	49.7	75	6.23458	6.41616	6.23266	6.01792	6.47086	5.68089	6.3147	5.97039	5.63517	6.22882	1.23837	0.308443	0.0181167	0.328571	3.41998	1000	394
P50897	PPT1	14.1	15.8	20.7	20.4	29	28.6	9.2	17.4	11.9	26.1	15.1	16.8	21.7	21.4	30	29.6	10.2	18.4	12.9	27.1	3.91648	4.07039	4.43962	4.41954	4.90689	4.88753	3.3505	4.20163	3.6893	4.76022	1.1272	0.172748	0.472218	0.84009	3.41998	1000	394
Q9NUJ1	ABHD10	25.3	21.2	27.6	25.6	14.7	12.9	26.8	25.3	26.5	19	26.3	22.2	28.6	26.6	15.7	13.9	27.8	26.3	27.5	20	4.71699	4.47249	4.83794	4.73335	3.97269	3.79701	4.79701	4.71699	4.78136	4.32193	1.04524	0.0638328	0.739153	0.936901	3.41998	1000	394
Q9BVC6	TMEM109	27.6	21.7	18.4	40.7	10.1	39.9	29.8	20	26.4	16.5	28.6	22.7	19.4	41.7	11.1	40.9	30.8	21	27.4	17.5	4.83794	4.50462	4.27798	5.38198	3.47249	5.35403	4.94486	4.39232	4.7761	4.12928	0.856001	-0.224316	0.26259	0.728675	3.41998	1000	394
P14854	COX6B1	44.1	40.4	33.4	33.9	31.9	21.7	31.5	37.1	31.2	35.1	45.1	41.4	34.4	34.9	32.9	22.7	32.5	38.1	32.2	36.1	5.49506	5.37156	5.10434	5.12516	5.04002	4.50462	5.02237	5.25172	5.00899	5.17393	1.17682	0.2349	0.22304	0.686354	3.41998	1000	394
Q96JJ7	TMX3	140.9	92.5	121.6	138.5	106.2	92.5	93.7	108.6	104.8	99.6	141.9	93.5	122.6	139.5	107.2	93.5	94.7	109.6	105.8	100.6	7.14873	6.54689	6.93782	7.12412	6.74416	6.54689	6.56529	6.7761	6.7252	6.65249	1.18686	0.24715	0.0846687	0.543779	3.41998	1000	394
Q15056	EIF4H	55.6	86.8	62	52.7	5.3	40.4	44.7	54.4	46.6	13.6	56.6	87.8	63	53.7	6.3	41.4	45.7	55.4	47.6	14.6	5.82273	6.45615	5.97728	5.74685	2.65535	5.37156	5.51412	5.79181	5.57289	3.8679	1.07775	0.108016	0.680321	0.919218	3.41998	1000	394
P99999	CYCS	37.2	46.8	32.1	37.6	29.2	58.1	34.8	36.3	43.7	38.8	38.2	47.8	33.1	38.6	30.2	59.1	35.8	37.3	44.7	39.8	5.2555	5.57894	5.04876	5.27053	4.91648	5.88509	5.16189	5.2211	5.4822	5.3147	0.871182	-0.198955	0.244482	0.712707	3.41998	1000	394
O95881	TXNDC12	37.7	32.3	19	26.6	26.8	19.3	18.8	20.7	14.2	35.9	38.7	33.3	20	27.6	27.8	20.3	19.8	21.7	15.2	36.9	5.27426	5.05745	4.32193	4.7866	4.79701	4.34341	4.30743	4.43962	3.926	5.20555	1.3223	0.403048	0.0979334	0.577406	3.41998	1000	394
Q9UNN8	PROCR	20.5	13.6	16.1	20	26.1	11.1	29.6	23.7	21.8	31.4	21.5	14.6	17.1	21	27.1	12.1	30.6	24.7	22.8	32.4	4.42626	3.8679	4.09592	4.39232	4.76022	3.59694	4.93546	4.62644	4.51096	5.01792	0.853215	-0.229019	0.349716	0.771631	3.41998	1000	394
O75381	PEX14	31.8	32.9	35.1	46.2	45.9	33.5	31	35.4	47.4	40.7	32.8	33.9	36.1	47.2	46.9	34.5	32	36.4	48.4	41.7	5.03562	5.08321	5.17393	5.56071	5.55152	5.10852	5	5.18587	5.59694	5.38198	1.01842	0.0263387	0.768275	0.942308	3.41998	1000	394
Q15631	TSN	75	103.3	75	55.1	84.9	79	80.1	69.7	85.3	70.9	76	104.3	76	56.1	85.9	80	81.1	70.7	86.3	71.9	6.24793	6.7046	6.24793	5.80993	6.42459	6.32193	6.34163	6.14364	6.43129	6.16792	1.00397	0.00571211	0.970428	0.990939	3.41998	1000	394
P63165	SUMO1	134.7	227.4	180.1	118.9	143.4	131.4	124.5	160.5	89.6	149.5	135.7	228.4	181.1	119.9	144.4	132.4	125.5	161.5	90.6	150.5	7.08428	7.83542	7.50064	6.90569	7.17393	7.04876	6.97154	7.33539	6.50144	7.23362	1.21574	0.28184	0.105223	0.596	3.41998	1000	394
P42892	ECE1	22.3	33.3	34.2	30.1	36.5	24.4	22.2	31.7	34.8	38.5	23.3	34.3	35.2	31.1	37.5	25.4	23.2	32.7	35.8	39.5	4.54226	5.10014	5.1375	4.95884	5.22882	4.66676	4.53605	5.03122	5.16189	5.30378	1.03783	0.0535726	0.703682	0.928984	3.41998	1000	394
P63220	RPS21	61.5	100.7	70.2	55.2	67.1	62.6	66.1	70.1	48.1	69.6	62.5	101.7	71.2	56.2	68.1	63.6	67.1	71.1	49.1	70.6	5.96578	6.66818	6.15381	5.8125	6.08958	5.99095	6.06824	6.15178	5.61765	6.1416	1.10491	0.143925	0.300528	0.739336	3.41998	1000	394
Q9H3K6	BOLA2	33.9	39.6	44.2	22.9	50.1	32.9	49.1	39.1	21.9	47	34.9	40.6	45.2	23.9	51.1	33.9	50.1	40.1	22.9	48	5.12516	5.34341	5.49825	4.57894	5.67525	5.08321	5.64674	5.32553	4.51728	5.58496	1.00881	0.0126567	0.907361	0.97712	3.41998	1000	394
Q15363	TMED2	74.1	111.2	97.2	86.7	97.5	118.9	92	90.5	120	97.5	75.1	112.2	98.2	87.7	98.5	119.9	93	91.5	121	98.5	6.23074	6.80993	6.61765	6.4545	6.62205	6.90569	6.53916	6.5157	6.91886	6.62205	0.899181	-0.153317	0.365435	0.783562	3.41998	1000	394
P11279	LAMP1	156.2	174	95.1	148.9	97.4	189	158.3	96.5	97.6	92.3	157.2	175	96.1	149.9	98.4	190	159.3	97.5	98.6	93.3	7.29646	7.45121	6.58646	7.22786	6.62059	7.56986	7.3156	6.60733	6.62352	6.54381	1.07512	0.104493	0.47704	0.840708	3.41998	1000	394
P62273	RPS29	123.3	176.2	185.4	185.9	210.1	87.9	105.5	182.7	163.9	152.1	124.3	177.2	186.4	186.9	211.1	88.9	106.5	183.7	164.9	153.1	6.95768	7.46923	7.54226	7.54612	7.72178	6.47411	6.73471	7.52121	7.36545	7.25833	1.29833	0.376655	0.0202685	0.356164	3.41998	1000	394
Q13576	IQGAP2	68.3	51.5	62.2	49.5	66.9	59	54.9	54.7	49.8	62.1	69.3	52.5	63.2	50.5	67.9	60	55.9	55.7	50.8	63.1	6.11478	5.71425	5.98185	5.65821	6.08534	5.90689	5.80478	5.79961	5.66676	5.97957	1.05655	0.0793671	0.42464	0.822878	3.41998	1000	394
Q9BRT9	GINS4	58.6	76.5	69.3	47	48.7	48.6	60.1	60.3	57	44	59.6	77.5	70.3	48	49.7	49.6	61.1	61.3	58	45	5.89724	6.27612	6.13545	5.58496	5.63517	5.63227	5.9331	5.93782	5.85798	5.49185	1.09824	0.135187	0.300683	0.739336	3.41998	1000	394
Q9Y4Z0	LSM4	17.1	22.1	18.4	25.4	19.3	28.9	19.7	21.4	18.9	22.1	18.1	23.1	19.4	26.4	20.3	29.9	20.7	22.4	19.9	23.1	4.17792	4.52982	4.27798	4.72247	4.34341	4.90207	4.37156	4.48543	4.3147	4.52982	0.926334	-0.110396	0.523188	0.857143	3.41998	1000	394
Q15370	ELOB	43.6	68.5	55.8	44.2	76.4	46.6	47.7	47.5	64.7	63.6	44.6	69.5	56.8	45.2	77.4	47.6	48.7	48.5	65.7	64.6	5.47897	6.11894	5.82782	5.49825	6.27426	5.57289	5.60585	5.59991	6.03782	6.01346	1.05238	0.0736617	0.656101	0.899914	3.41998	1000	394
P08047	SP1	39.1	33.4	34.7	41.6	28.3	28.8	22.3	28.8	37.9	33.5	40.1	34.4	35.7	42.6	29.3	29.8	23.3	29.8	38.9	34.5	5.32553	5.10434	5.15785	5.41278	4.87283	4.89724	4.54226	4.89724	5.2817	5.10852	1.17224	0.229274	0.138169	0.626911	3.41998	1000	394
Q9BZL1	UBL5	48.2	55.7	41.9	34.9	60.2	60.8	44.8	58	52.8	52.8	49.2	56.7	42.9	35.9	61.2	61.8	45.8	59	53.8	53.8	5.62059	5.82528	5.42291	5.16591	5.93546	5.94953	5.51728	5.88264	5.74953	5.74953	0.885352	-0.175676	0.304755	0.742543	3.41998	1000	394
Q9UM00	TMCO1	56.3	40.8	39.5	50.8	43.9	36	38.8	34.7	41.3	43.1	57.3	41.8	40.5	51.8	44.9	37	39.8	35.7	42.3	44.1	5.84046	5.38543	5.33985	5.69488	5.48864	5.20945	5.3147	5.15785	5.40259	5.46271	1.18132	0.240395	0.0874769	0.55	3.41998	1000	394
P61009	SPCS3	51.6	49.1	42.4	63.8	44.7	60.1	52.4	47	58	60.4	52.6	50.1	43.4	64.8	45.7	61.1	53.4	48	59	61.4	5.71699	5.64674	5.43962	6.01792	5.51412	5.9331	5.73877	5.58496	5.88264	5.94017	0.90197	-0.148849	0.226868	0.692153	3.41998	1000	394
Q96DV4	MRPL38	22.8	23.7	20.3	31.5	26.4	9.8	12.9	24	31.2	23.7	23.8	24.7	21.3	32.5	27.4	10.8	13.9	25	32.2	24.7	4.57289	4.62644	4.41278	5.02237	4.7761	3.43296	3.79701	4.64386	5.00899	4.62644	1.30158	0.380265	0.100956	0.583673	3.41998	1000	394
P53004	BLVRA	19.6	33.2	32.4	36.8	28.4	31.3	26.5	34.8	19	28.8	20.6	34.2	33.4	37.8	29.4	32.3	27.5	35.8	20	29.8	4.36457	5.09592	5.06178	5.24031	4.87774	5.01346	4.78136	5.16189	4.32193	4.89724	1.0665	0.0928907	0.654679	0.899914	3.41998	1000	394
Q96EP5	DAZAP1	81.2	121.1	101.4	92.7	92.2	55.4	87.8	90.4	68.6	95.1	82.2	122.1	102.4	93.7	93.2	56.4	88.8	91.4	69.6	96.1	6.36107	6.93192	6.67807	6.54998	6.54226	5.81762	6.47249	6.51412	6.12102	6.58646	1.23998	0.310316	0.0354759	0.443396	3.41998	1000	394
P09234	SNRPC	67.4	66.8	54.8	43.4	62.3	58.3	49.7	76.3	64.8	71.4	68.4	67.8	55.8	44.4	63.3	59.3	50.7	77.3	65.8	72.4	6.09592	6.08321	5.80219	5.47249	5.98413	5.88996	5.66391	6.2724	6.04002	6.17792	0.919391	-0.12125	0.483871	0.843202	3.41998	1000	394
O95298	NDUFC2	174.8	87.8	146.3	150.1	154.8	156.6	157.2	157.7	159.7	150.2	175.8	88.8	147.3	151.1	155.8	157.6	158.2	158.7	160.7	151.2	7.45779	6.47249	7.20261	7.23936	7.28355	7.30012	7.30561	7.31016	7.32823	7.24031	0.89148	-0.165725	0.32358	0.754858	3.41998	1000	394
Q96FQ6	S100A16	79	71.7	50.7	53.4	55.4	73.5	76.3	68.3	66.8	79.4	80	72.7	51.7	54.4	56.4	74.5	77.3	69.3	67.8	80.4	6.32193	6.18388	5.69209	5.76553	5.81762	6.21917	6.2724	6.11478	6.08321	6.32912	0.84234	-0.247525	0.0848897	0.543779	3.41998	1000	394
Q01650	SLC7A5	8.8	17.8	30.1	40.4	16.3	78.6	88.1	119.1	98.1	78.7	9.8	18.8	31.1	41.4	17.3	79.6	89.1	120.1	99.1	79.7	3.29278	4.23266	4.95884	5.37156	4.1127	6.3147	6.47735	6.90809	6.63081	6.31651	0.227544	-2.13578	3.48763e-06	0	3.41998	1000	394
Q15024	EXOSC7	44.7	66.9	57.2	74.3	67.5	57.7	49	60.2	67.7	53.5	45.7	67.9	58.2	75.3	68.5	58.7	50	61.2	68.7	54.5	5.51412	6.08534	5.86295	6.23458	6.09803	5.87529	5.64386	5.93546	6.10224	5.76818	1.06732	0.0939984	0.520995	0.8564	3.41998	1000	394
P07711	CTSL	61.6	115.6	31.3	57.2	71.1	74.5	129.5	53.6	50.3	114.1	62.6	116.6	32.3	58.2	72.1	75.5	130.5	54.6	51.3	115.1	5.96809	6.86542	5.01346	5.86295	6.17193	6.2384	7.02791	5.77083	5.68089	6.84674	0.791914	-0.336584	0.0658738	0.542169	3.41998	1000	394
O75608	LYPLA1	16	26.2	24.2	21.3	18.9	14.1	15.2	27.6	22.1	18.6	17	27.2	25.2	22.3	19.9	15.1	16.2	28.6	23.1	19.6	4.08746	4.76553	4.65535	4.47897	4.3147	3.91648	4.01792	4.83794	4.52982	4.29278	1.10299	0.141415	0.376004	0.790214	3.41998	1000	394
Q9Y3C1	NOP16	124.3	109.8	145.6	182.7	99.8	164.7	117.4	115.4	139.8	90.9	125.3	110.8	146.6	183.7	100.8	165.7	118.4	116.4	140.8	91.9	6.96924	6.79181	7.19574	7.52121	6.65535	7.37243	6.88753	6.86295	7.1375	6.52199	1.04986	0.0701918	0.630976	0.889876	3.41998	1000	394
Q9UBI6	GNG12	30.5	31	41.9	49.1	40.5	28.4	31.7	25.5	39.7	42.3	31.5	32	42.9	50.1	41.5	29.4	32.7	26.5	40.7	43.3	4.97728	5	5.42291	5.64674	5.37504	4.87774	5.03122	4.72792	5.34696	5.4363	1.14899	0.200366	0.189803	0.650685	3.41998	1000	394
P63172	DYNLT1	59.6	76.6	63.2	64.3	75.1	46.2	57.6	60.7	65.6	73.9	60.6	77.6	64.2	65.3	76.1	47.2	58.6	61.7	66.6	74.9	5.92125	6.27798	6.0045	6.02901	6.24982	5.56071	5.87283	5.9472	6.05745	6.22689	1.12	0.163496	0.188789	0.650575	3.41998	1000	394
P35244	RPA3	58.8	53.5	75.1	51.1	94.6	50.5	58.4	80.5	66.5	90.3	59.8	54.5	76.1	52.1	95.6	51.5	59.4	81.5	67.5	91.3	5.90207	5.76818	6.24982	5.70321	6.57894	5.6865	5.89239	6.34873	6.07682	6.51254	0.957305	-0.0629491	0.602248	0.88465	3.41998	1000	394
P09001	MRPL3	31.7	17.5	35.4	20.8	32.3	26.2	24.7	22.9	32.7	39.3	32.7	18.5	36.4	21.8	33.3	27.2	25.7	23.9	33.7	40.3	5.03122	4.20945	5.18587	4.44626	5.05745	4.76553	4.6837	4.57894	5.07468	5.33271	0.932346	-0.101062	0.603482	0.88465	3.41998	1000	394
O14561	NDUFAB1	86.4	105.4	85.4	191.1	80.4	80.1	64.5	98.9	112.3	99.8	87.4	106.4	86.4	192.1	81.4	81.1	65.5	99.9	113.3	100.8	6.44956	6.73335	6.43296	7.58571	6.34696	6.34163	6.03342	6.64241	6.824	6.65535	1.15696	0.210345	0.287698	0.739336	3.41998	1000	394
Q96DA6	DNAJC19	41.8	35.1	41.7	43.4	40.5	43.7	39	37.2	35.8	43.6	42.8	36.1	42.7	44.4	41.5	44.7	40	38.2	36.8	44.6	5.41954	5.17393	5.41616	5.47249	5.37504	5.4822	5.32193	5.2555	5.20163	5.47897	1.01634	0.023384	0.830562	0.957516	3.41998	1000	394
O43670	ZNF207	79.5	66.9	90.3	64.1	82.2	72.5	59	77.6	82.2	78.1	80.5	67.9	91.3	65.1	83.2	73.5	60	78.6	83.2	79.1	6.33092	6.08534	6.51254	6.02459	6.37851	6.19967	5.90689	6.29646	6.37851	6.30561	1.03451	0.0489518	0.689238	0.923757	3.41998	1000	394
P61923	COPZ1	42.9	33.4	26.9	29.6	27.2	29	34.2	29.6	29.5	30.5	43.9	34.4	27.9	30.6	28.2	30	35.2	30.6	30.5	31.5	5.45615	5.10434	4.80219	4.93546	4.81762	4.90689	5.1375	4.93546	4.93074	4.97728	1.0321	0.0455782	0.737813	0.936851	3.41998	1000	394
O95478	NSA2	56.1	38.4	47.4	64.4	54.1	45.7	51.2	47.4	45.7	49	57.1	39.4	48.4	65.4	55.1	46.7	52.2	48.4	46.7	50	5.83542	5.30012	5.59694	6.03122	5.78398	5.54535	5.70598	5.59694	5.54535	5.64386	1.07329	0.102041	0.498062	0.849515	3.41998	1000	394
Q9Y3A2	UTP11	15.6	26.2	14	42.3	16.6	14.7	27.9	12.3	25.3	18.9	16.6	27.2	15	43.3	17.6	15.7	28.9	13.3	26.3	19.9	4.05311	4.76553	3.90689	5.4363	4.1375	3.97269	4.853	3.73335	4.71699	4.3147	1.10322	0.141721	0.367041	0.784553	3.41998	1000	394
O00244	ATOX1	16.9	35.2	13.2	20.4	36.6	8.3	6.5	18.9	9.8	45.7	17.9	36.2	14.2	21.4	37.6	9.3	7.5	19.9	10.8	46.7	4.16189	5.17792	3.82782	4.41954	5.23266	3.21723	2.90689	4.3147	3.43296	5.54535	1.60274	0.680539	0.0779283	0.543779	3.41998	1000	394
P63279	UBE2I	67.6	45.5	51	52	61.1	52.8	45.1	55.5	41.4	63.8	68.6	46.5	52	53	62.1	53.8	46.1	56.5	42.4	64.8	6.10014	5.53916	5.70044	5.72792	5.95652	5.74953	5.52669	5.82018	5.40599	6.01792	1.07235	0.100771	0.413063	0.82048	3.41998	1000	394
P62913	RPL11	126	147	125.1	105.4	109.9	123.8	154.3	150.3	152.5	116.9	127	148	126.1	106.4	110.9	124.8	155.3	151.3	153.5	117.9	6.98868	7.20945	6.97842	6.73335	6.79312	6.96347	7.27891	7.24127	7.26209	6.88142	0.879754	-0.184828	0.155053	0.634349	3.41998	1000	394
Q13526	PIN1	24.1	24.3	31.6	14.4	19.5	21.8	26	28.5	30.8	18.6	25.1	25.3	32.6	15.4	20.5	22.8	27	29.5	31.8	19.6	4.64962	4.66107	5.0268	3.94486	4.35755	4.51096	4.75489	4.88264	4.99095	4.29278	0.895976	-0.158468	0.416153	0.822236	3.41998	1000	394
P84090	ERH	49.2	52.9	52.5	42.8	62.9	53.4	67.2	53.3	53	65.1	50.2	53.9	53.5	43.8	63.9	54.4	68.2	54.3	54	66.1	5.64962	5.75221	5.74147	5.45286	5.99774	5.76553	6.0917	5.76288	5.75489	6.04658	0.891597	-0.165536	0.137596	0.626911	3.41998	1000	394
Q7Z4H3	HDDC2	23.6	17.7	16	14.3	31.5	24.2	12.9	17.9	17.3	20.7	24.6	18.7	17	15.3	32.5	25.2	13.9	18.9	18.3	21.7	4.62059	4.22497	4.08746	3.93546	5.02237	4.65535	3.79701	4.24031	4.19377	4.43962	1.08144	0.112954	0.479038	0.840708	3.41998	1000	394
P62861	FAU	112.9	128.8	110.8	144.5	63.7	130	126.7	127.2	139.3	79.8	113.9	129.8	111.8	145.5	64.7	131	127.7	128.2	140.3	80.8	6.83162	7.02015	6.80478	7.18488	6.01569	7.03342	6.99661	7.00225	7.13237	6.33628	0.914614	-0.128766	0.247726	0.712707	3.41998	1000	394
Q6NVY1	HIBCH	33.1	27.1	27.3	23.8	30.8	19.7	18.2	19.5	13.8	21.1	34.1	28.1	28.3	24.8	31.8	20.7	19.2	20.5	14.8	22.1	5.0917	4.8125	4.82273	4.63227	4.99095	4.37156	4.26303	4.35755	3.88753	4.46597	1.51666	0.600901	0.000149017	0	3.41998	1000	394
P06730	EIF4E	42.5	53.8	61	54.6	57.4	51.3	55.8	64.5	53.8	44.3	43.5	54.8	62	55.6	58.4	52.3	56.8	65.5	54.8	45.3	5.44294	5.7761	5.9542	5.79701	5.8679	5.70874	5.82782	6.03342	5.7761	5.50144	0.998702	-0.00187419	0.987436	0.996801	3.41998	1000	394
Q9NP92	MRPS30	36.1	23.7	32.3	39.4	37.5	39.3	37.8	35.7	37.5	30	37.1	24.7	33.3	40.4	38.5	40.3	38.8	36.7	38.5	31	5.21335	4.62644	5.05745	5.33628	5.26679	5.33271	5.27798	5.19771	5.26679	4.9542	0.92928	-0.105815	0.495873	0.849077	3.41998	1000	394
Q9NX24	NHP2	16.9	32.5	26	18.9	29.6	29.1	30.5	15.1	24	25.6	17.9	33.5	27	19.9	30.6	30.1	31.5	16.1	25	26.6	4.16189	5.06609	4.75489	4.3147	4.93546	4.91169	4.97728	4.00899	4.64386	4.73335	0.994174	-0.00843003	0.965607	0.990897	3.41998	1000	394
Q6ZRP7	QSOX2	34.6	32	22.5	48	34.5	39.3	32.8	39.7	39.3	32.3	35.6	33	23.5	49	35.5	40.3	33.8	40.7	40.3	33.3	5.15381	5.04439	4.55459	5.61471	5.14975	5.33271	5.07895	5.34696	5.33271	5.05745	0.916174	-0.126306	0.456403	0.834687	3.41998	1000	394
O95197	RTN3	133.7	135.8	130.7	197.2	81.2	165.3	127.2	149	169.7	85.6	134.7	136.8	131.7	198.2	82.2	166.3	128.2	150	170.7	86.6	7.07361	7.09592	7.04111	7.63081	6.36107	7.37764	7.00225	7.22882	7.41532	6.4363	0.964891	-0.0515616	0.660262	0.902754	3.41998	1000	394
Q9UHQ9	CYB5R1	43.1	37.5	34.6	51.7	35	34.6	28.7	26.7	31.2	46	44.1	38.5	35.6	52.7	36	35.6	29.7	27.7	32.2	47	5.46271	5.26679	5.15381	5.71973	5.16993	5.15381	4.89239	4.79181	5.00899	5.55459	1.20938	0.274273	0.128918	0.623418	3.41998	1000	394
Q9Y6C9	MTCH2	117.6	146.2	117.1	141.8	129.2	146	125.9	122.4	149.4	136.5	118.6	147.2	118.1	142.8	130.2	147	126.9	123.4	150.4	137.5	6.88996	7.20163	6.88387	7.15785	7.02459	7.19967	6.98755	6.9472	7.23266	7.10329	0.957607	-0.0624941	0.577642	0.88465	3.41998	1000	394
P61225	RAP2B	20.9	22.5	29.4	6.2	27	10.5	14.5	18.6	16.3	27.2	21.9	23.5	30.4	7.2	28	11.5	15.5	19.6	17.3	28.2	4.45286	4.55459	4.926	2.848	4.80735	3.52356	3.9542	4.29278	4.1127	4.81762	1.13099	0.177587	0.53149	0.859918	3.41998	1000	394
Q9H3P2	NELFA	21	34.9	30.1	36.8	31	27.1	33.4	33.3	29.1	33.8	22	35.9	31.1	37.8	32	28.1	34.4	34.3	30.1	34.8	4.45943	5.16591	4.95884	5.24031	5	4.8125	5.10434	5.10014	4.91169	5.12102	0.969266	-0.0450356	0.724711	0.93123	3.41998	1000	394
Q9Y3C6	PPIL1	113.9	135.2	104.1	122.2	124.7	89.6	121.5	111.1	108.4	121.3	114.9	136.2	105.1	123.2	125.7	90.6	122.5	112.1	109.4	122.3	6.84423	7.08958	6.71562	6.94486	6.97384	6.50144	6.93664	6.80864	6.77347	6.93428	1.0888	0.122733	0.270014	0.731986	3.41998	1000	394
Q9HC07	TMEM165	36.2	8.3	33	32.3	35.7	41	17.8	20	33.3	36.1	37.2	9.3	34	33.3	36.7	42	18.8	21	34.3	37.1	5.21723	3.21723	5.08746	5.05745	5.19771	5.39232	4.23266	4.39232	5.10014	5.21335	0.926113	-0.110739	0.608923	0.88465	3.41998	1000	394
O15269	SPTLC1	18.8	18.8	15.8	14.4	16	32.1	21.5	18.9	29.5	21.5	19.8	19.8	16.8	15.4	17	33.1	22.5	19.9	30.5	22.5	4.30743	4.30743	4.07039	3.94486	4.08746	5.04876	4.49185	4.3147	4.93074	4.49185	0.701217	-0.512066	0.0074052	0.195122	3.41998	1000	394
O15126	SCAMP1	61.1	67.8	64.5	68.5	68.3	85.9	78.7	72.1	72.1	96.1	62.1	68.8	65.5	69.5	69.3	86.9	79.7	73.1	73.1	97.1	5.95652	6.10434	6.03342	6.11894	6.11478	6.44128	6.31651	6.1918	6.1918	6.6014	0.821905	-0.282957	0.0333069	0.438095	3.41998	1000	394
O14981	BTAF1	22.4	25.7	23.7	21.7	28	18.6	13	25.9	17.2	24	23.4	26.7	24.7	22.7	29	19.6	14	26.9	18.2	25	4.54844	4.73877	4.62644	4.50462	4.85798	4.29278	3.80735	4.74953	4.18587	4.64386	1.24779	0.31937	0.0771988	0.543779	3.41998	1000	394
Q9BZK7	TBL1XR1	30.5	36.8	31.9	20.8	39.1	24.9	17.3	31.3	36.4	54	31.5	37.8	32.9	21.8	40.1	25.9	18.3	32.3	37.4	55	4.97728	5.24031	5.04002	4.44626	5.32553	4.69488	4.19377	5.01346	5.22497	5.78136	1.01691	0.0241912	0.917314	0.97712	3.41998	1000	394
O75340	PDCD6	67.1	107.1	69.9	116.1	64.3	77.3	74.6	89.8	75.9	60.6	68.1	108.1	70.9	117.1	65.3	78.3	75.6	90.8	76.9	61.6	6.08958	6.75622	6.14771	6.8716	6.02901	6.29094	6.24031	6.50462	6.26491	5.94486	1.09406	0.129696	0.455497	0.834302	3.41998	1000	394
O75251	NDUFS7	90.9	79.6	85.3	121.9	96	98.3	96.5	101.8	105.8	109.8	91.9	80.6	86.3	122.9	97	99.3	97.5	102.8	106.8	110.8	6.52199	6.33271	6.43129	6.94134	6.59991	6.63372	6.60733	6.6837	6.73877	6.79181	0.916612	-0.125617	0.291117	0.739336	3.41998	1000	394
Q9BX68	HINT2	32.5	43.5	25.8	24.4	35.2	27.3	26.1	33.6	32.1	31.9	33.5	44.5	26.8	25.4	36.2	28.3	27.1	34.6	33.1	32.9	5.06609	5.47573	4.74416	4.66676	5.17792	4.82273	4.76022	5.1127	5.04876	5.04002	1.04917	0.0692464	0.697914	0.928033	3.41998	1000	394
P61956	SUMO2	343.9	376.4	368.2	288	404.7	283.4	340.2	348.5	221.1	357.7	344.9	377.4	369.2	289	405.7	284.4	341.2	349.5	222.1	358.7	8.43003	8.55995	8.52826	8.17493	8.66427	8.15178	8.41447	8.44915	7.79507	8.48663	1.15835	0.212068	0.052331	0.506849	3.41998	1000	394
Q92544	TM9SF4	21.8	24	24.6	34.3	31.8	31.9	20.9	24.2	29.3	27.3	22.8	25	25.6	35.3	32.8	32.9	21.9	25.2	30.3	28.3	4.51096	4.64386	4.67807	5.1416	5.03562	5.04002	4.45286	4.65535	4.92125	4.82273	1.01648	0.0235815	0.868429	0.969058	3.41998	1000	394
Q02978	SLC25A11	101	55.4	72.9	92.2	85.9	82	63.7	82.9	92.9	85.8	102	56.4	73.9	93.2	86.9	83	64.7	83.9	93.9	86.8	6.67243	5.81762	6.2075	6.54226	6.44128	6.37504	6.01569	6.3906	6.55305	6.43962	0.987202	-0.018583	0.869814	0.969101	3.41998	1000	394
P17050	NAGA	13.9	27.7	18	23.1	27.1	14.6	15.7	17.1	17.4	23.4	14.9	28.7	19	24.1	28.1	15.6	16.7	18.1	18.4	24.4	3.89724	4.84298	4.24793	4.59096	4.8125	3.96347	4.06178	4.17792	4.20163	4.60881	1.2105	0.275599	0.0932406	0.567686	3.41998	1000	394
Q9Y3B4	SF3B6	36.3	24.6	35.5	54.5	31.6	31.7	33.9	34.1	30.8	42.8	37.3	25.6	36.5	55.5	32.6	32.7	34.9	35.1	31.8	43.8	5.2211	4.67807	5.18982	5.79442	5.0268	5.03122	5.12516	5.1334	4.99095	5.45286	1.02479	0.0353259	0.852217	0.966502	3.41998	1000	394
O43681	GET3	45.7	43.6	30.3	26.2	44.6	30.2	27.8	28.1	24.2	54.9	46.7	44.6	31.3	27.2	45.6	31.2	28.8	29.1	25.2	55.9	5.54535	5.47897	4.96809	4.76553	5.51096	4.96347	4.848	4.86295	4.65535	5.80478	1.1703	0.226873	0.187448	0.648148	3.41998	1000	394
Q9BT09	CNPY3	25.1	62.1	30.3	58.1	16.8	27.5	32.2	25.2	38.3	30	26.1	63.1	31.3	59.1	17.8	28.5	33.2	26.2	39.3	31	4.70598	5.97957	4.96809	5.88509	4.15381	4.83289	5.05311	4.71149	5.29646	4.9542	1.12418	0.168876	0.470478	0.84009	3.41998	1000	394
Q5XKP0	MICOS13	90.3	125.3	93.5	126.4	76.3	104.5	99.4	110.8	107.6	73.7	91.3	126.3	94.5	127.4	77.3	105.5	100.4	111.8	108.6	74.7	6.51254	6.98071	6.56224	6.99322	6.2724	6.7211	6.64962	6.80478	6.76288	6.22304	1.02239	0.0319413	0.802075	0.952346	3.41998	1000	394
Q9BUB7	TMEM70	70.2	45.8	68.2	105.2	79.2	42.1	55.7	57.7	60.6	81.9	71.2	46.8	69.2	106.2	80.2	43.1	56.7	58.7	61.6	82.9	6.15381	5.54844	6.1127	6.73064	6.32553	5.42962	5.82528	5.87529	5.94486	6.3733	1.21803	0.284554	0.148272	0.628242	3.41998	1000	394
P00918	CA2	34.8	26.7	43.7	20.9	44.7	25.5	29.7	22.7	13.5	36.9	35.8	27.7	44.7	21.9	45.7	26.5	30.7	23.7	14.5	37.9	5.16189	4.79181	5.4822	4.45286	5.51412	4.72792	4.94017	4.56682	3.85798	5.24413	1.33161	0.413175	0.0314236	0.438095	3.41998	1000	394
P53985	SLC16A1	45.1	39.8	57.4	47.7	64	46.6	42.3	53.7	54.4	64.2	46.1	40.8	58.4	48.7	65	47.6	43.3	54.7	55.4	65.2	5.52669	5.3505	5.8679	5.60585	6.02237	5.57289	5.4363	5.77347	5.79181	6.0268	0.968892	-0.0455923	0.618549	0.88465	3.41998	1000	394
P52434	POLR2H	39	64.7	42.5	36.9	71.6	29.7	37.4	46	39.4	62.9	40	65.7	43.5	37.9	72.6	30.7	38.4	47	40.4	63.9	5.32193	6.03782	5.44294	5.24413	6.1819	4.94017	5.26303	5.55459	5.33628	5.99774	1.17071	0.22738	0.177355	0.645199	3.41998	1000	394
O15533	TAPBP	25.8	33.3	27.4	38.3	26.1	30.4	20.4	20.5	34.5	18.6	26.8	34.3	28.4	39.3	27.1	31.4	21.4	21.5	35.5	19.6	4.74416	5.10014	4.82782	5.29646	4.76022	4.97269	4.41954	4.42626	5.14975	4.29278	1.22566	0.293554	0.084968	0.543779	3.41998	1000	394
Q9UBR2	CTSZ	14.5	10.9	23.8	33.1	24.5	16.3	19.7	26.2	19.4	35.3	15.5	11.9	24.8	34.1	25.5	17.3	20.7	27.2	20.4	36.3	3.9542	3.57289	4.63227	5.0917	4.67243	4.1127	4.37156	4.76553	4.3505	5.1819	0.88777	-0.171742	0.420769	0.822878	3.41998	1000	394
P04040	CAT	13.7	16.8	33.3	26.6	22.2	14.8	19.4	17.6	29.5	19.4	14.7	17.8	34.3	27.6	23.2	15.8	20.4	18.6	30.5	20.4	3.87774	4.15381	5.10014	4.7866	4.53605	3.98185	4.3505	4.21723	4.93074	4.3505	1.09028	0.124704	0.48586	0.843202	3.41998	1000	394
P15927	RPA2	20.1	27.1	20.5	25.3	31.9	16.7	13.5	20.6	27.9	33	21.1	28.1	21.5	26.3	32.9	17.7	14.5	21.6	28.9	34	4.39917	4.8125	4.42626	4.71699	5.04002	4.14568	3.85798	4.43296	4.853	5.08746	1.15155	0.203572	0.269048	0.731986	3.41998	1000	394
Q9BZE1	MRPL37	42	41.4	58.6	45	57.7	55.1	48.3	58	54	58.5	43	42.4	59.6	46	58.7	56.1	49.3	59	55	59.5	5.42626	5.40599	5.89724	5.52356	5.87529	5.80993	5.62352	5.88264	5.78136	5.89482	0.887129	-0.172783	0.13999	0.626911	3.41998	1000	394
Q9H089	LSG1	23.5	22.4	35	35.7	21.8	25.1	20.1	20.7	31.2	24.8	24.5	23.4	36	36.7	22.8	26.1	21.1	21.7	32.2	25.8	4.61471	4.54844	5.16993	5.19771	4.51096	4.70598	4.39917	4.43962	5.00899	4.6893	1.11708	0.159736	0.31681	0.749618	3.41998	1000	394
Q9UNZ5	C19orf53	28.8	33.6	43.3	68.3	19.2	38.2	31.7	33.9	46.6	12	29.8	34.6	44.3	69.3	20.2	39.2	32.7	34.9	47.6	13	4.89724	5.1127	5.46923	6.11478	4.33628	5.29278	5.03122	5.12516	5.57289	3.70044	1.18226	0.241551	0.1811	0.645199	3.41998	1000	394
Q96KB5	PBK	33.8	44.6	32.3	34.4	20.4	23.7	45.7	43	45	25.3	34.8	45.6	33.3	35.4	21.4	24.7	46.7	44	46	26.3	5.12102	5.51096	5.05745	5.14568	4.41954	4.62644	5.54535	5.45943	5.52356	4.71699	0.918005	-0.123426	0.4443	0.827423	3.41998	1000	394
P48059	LIMS1	40.5	26.7	51.7	27.7	48	34.2	39.7	52.7	33	49.2	41.5	27.7	52.7	28.7	49	35.2	40.7	53.7	34	50.2	5.37504	4.79181	5.71973	4.84298	5.61471	5.1375	5.34696	5.74685	5.08746	5.64962	0.917116	-0.124823	0.381614	0.797872	3.41998	1000	394
Q5F1R6	DNAJC21	27.5	6.8	24.8	10.4	20.1	37.4	20.2	28.6	20.5	26.2	28.5	7.8	25.8	11.4	21.1	38.4	21.2	29.6	21.5	27.2	4.83289	2.96347	4.6893	3.51096	4.39917	5.26303	4.40599	4.88753	4.42626	4.76553	0.628284	-0.670511	0.00626823	0.189189	3.41998	1000	394
Q13445	TMED1	90.7	75.3	85.9	103.5	83.9	85.6	88	80.8	91.6	87.3	91.7	76.3	86.9	104.5	84.9	86.6	89	81.8	92.6	88.3	6.51885	6.25361	6.44128	6.70736	6.40769	6.4363	6.47573	6.35403	6.53294	6.46434	1.00912	0.0130915	0.898167	0.976664	3.41998	1000	394
Q9Y333	LSM2	81.2	97.3	71.8	70.3	95	52.8	79.6	68.6	68.9	98.6	82.2	98.3	72.8	71.3	96	53.8	80.6	69.6	69.9	99.6	6.36107	6.61912	6.18587	6.15583	6.58496	5.74953	6.33271	6.12102	6.12722	6.63807	1.13891	0.187659	0.185465	0.646853	3.41998	1000	394
P14406	COX7A2	23.8	20.6	26.4	24.8	38.7	14	25.3	22.3	35.1	28.4	24.8	21.6	27.4	25.8	39.7	15	26.3	23.3	36.1	29.4	4.63227	4.43296	4.7761	4.6893	5.31107	3.90689	4.71699	4.54226	5.17393	4.87774	1.09034	0.124777	0.514375	0.85489	3.41998	1000	394
Q9NZ45	CISD1	55.8	33.9	60.5	37.2	54.4	55.3	44.3	48.8	51.1	48	56.8	34.9	61.5	38.2	55.4	56.3	45.3	49.8	52.1	49	5.82782	5.12516	5.94251	5.2555	5.79181	5.81506	5.50144	5.63807	5.70321	5.61471	0.955323	-0.0659388	0.655591	0.899914	3.41998	1000	394
Q9Y2S7	POLDIP2	34.7	50.5	47.4	41.8	45.2	54.1	40.9	49.3	38.4	51.9	35.7	51.5	48.4	42.8	46.2	55.1	41.9	50.3	39.4	52.9	5.15785	5.6865	5.59694	5.41954	5.52982	5.78398	5.38888	5.65249	5.30012	5.7252	0.938219	-0.0920034	0.549004	0.87891	3.41998	1000	394
P62328	TMSB4X	NA	10.2	15.8	12	32.2	NA	7.6	20.2	12.6	41.5	17.45	11.2	16.8	13	33.2	18.36	8.6	21.2	13.6	42.5	4.12516	3.48543	4.07039	3.70044	5.05311	4.19849	3.10434	4.40599	3.76553	5.40939	0.939623	-0.0898453	0.522623	0.857143	3.41998	1000	394
Q7RTV0	PHF5A	31.8	34.6	28.9	32.9	34.2	23.2	33.8	34.5	33.7	29.8	32.8	35.6	29.9	33.9	35.2	24.2	34.8	35.5	34.7	30.8	5.03562	5.15381	4.90207	5.08321	5.1375	4.59694	5.12102	5.14975	5.11686	4.94486	1.0545	0.07656	0.555994	0.883884	3.41998	1000	394
P15954	COX7C	56.3	74.5	55.1	52.3	32.4	42.3	72.7	54.9	47.7	23.6	57.3	75.5	56.1	53.3	33.4	43.3	73.7	55.9	48.7	24.6	5.84046	6.2384	5.80993	5.73606	5.06178	5.4363	6.20359	5.80478	5.60585	4.62059	1.15118	0.203107	0.115037	0.608059	3.41998	1000	394
O00161	SNAP23	24.5	26.9	26.6	42.4	33.2	23	12.9	31.9	25.8	34.7	25.5	27.9	27.6	43.4	34.2	24	13.9	32.9	26.8	35.7	4.67243	4.80219	4.7866	5.43962	5.09592	4.58496	3.79701	5.04002	4.74416	5.15785	1.2265	0.294552	0.16669	0.645199	3.41998	1000	394
Q6IQ49	SDE2	16.4	24.3	28.1	17.9	27.8	28.1	17.3	26.4	23.4	20.8	17.4	25.3	29.1	18.9	28.8	29.1	18.3	27.4	24.4	21.8	4.12102	4.66107	4.86295	4.24031	4.848	4.86295	4.19377	4.7761	4.60881	4.44626	0.978803	-0.0309098	0.870878	0.969123	3.41998	1000	394
Q9BPX5	ARPC5L	28.1	31.2	22.4	21.6	19.9	35	37.6	28.3	27.2	16.2	29.1	32.2	23.4	22.6	20.9	36	38.6	29.3	28.2	17.2	4.86295	5.00899	4.54844	4.49825	4.38543	5.16993	5.27053	4.87283	4.81762	4.10434	0.878895	-0.186238	0.18421	0.645199	3.41998	1000	394
P62314	SNRPD1	55.6	54	69.6	73.4	71.4	57.2	56.3	68.5	73.8	74.6	56.6	55	70.6	74.4	72.4	58.2	57.3	69.5	74.8	75.6	5.82273	5.78136	6.1416	6.21723	6.17792	5.86295	5.84046	6.11894	6.22497	6.24031	0.979855	-0.0293595	0.69387	0.925461	3.41998	1000	394
Q01814	ATP2B2	34	19.6	31.7	45	36.2	40	41.8	37.2	32.2	30.2	35	20.6	32.7	46	37.2	41	42.8	38.2	33.2	31.2	5.12928	4.36457	5.03122	5.52356	5.21723	5.35755	5.41954	5.2555	5.05311	4.96347	0.897098	-0.156662	0.464003	0.838876	3.41998	1000	394
P63218	GNG5	81.2	77.3	86.2	104.7	86.8	84.5	86.8	89.9	86.9	81.2	82.2	78.3	87.2	105.7	87.8	85.5	87.8	90.9	87.9	82.2	6.36107	6.29094	6.44626	6.72383	6.45615	6.41785	6.45615	6.50621	6.45779	6.36107	1.01104	0.0158352	0.880809	0.971488	3.41998	1000	394
P10620	MGST1	117.5	91.6	89.6	81.5	121.5	143.3	110.2	78	84	121.2	118.5	92.6	90.6	82.5	122.5	144.3	111.2	79	85	122.2	6.88874	6.53294	6.50144	6.36632	6.93664	7.17293	6.79701	6.30378	6.40939	6.9331	0.947353	-0.078026	0.50382	0.852248	3.41998	1000	394
P10606	COX5B	87.9	92.8	83.9	85.9	101.1	62.2	85	97.9	80.3	115.3	88.9	93.8	84.9	86.9	102.1	63.2	86	98.9	81.3	116.3	6.47411	6.55152	6.40769	6.44128	6.67384	5.98185	6.42626	6.6279	6.34518	6.86171	1.04327	0.0611074	0.655031	0.899914	3.41998	1000	394
P61769	B2M	115.9	142.1	70.1	116.5	81.5	57.8	39.4	67	76.2	120	116.9	143.1	71.1	117.5	82.5	58.8	40.4	68	77.2	121	6.86913	7.16088	6.15178	6.87652	6.36632	5.87774	5.33628	6.08746	6.27053	6.91886	1.50186	0.586749	0.0723171	0.543779	3.41998	1000	394
Q8IXI1	RHOT2	10.7	15.2	24.5	17.8	26.9	14.5	18.6	19.9	18.9	27.1	11.7	16.2	25.5	18.8	27.9	15.5	19.6	20.9	19.9	28.1	3.54844	4.01792	4.67243	4.23266	4.80219	3.9542	4.29278	4.38543	4.3147	4.8125	0.93485	-0.0971932	0.466589	0.839773	3.41998	1000	394
P47985	UQCRFS1	51.3	67.9	57.3	64.3	69.7	31.6	56.7	55.1	48.3	62.7	52.3	68.9	58.3	65.3	70.7	32.6	57.7	56.1	49.3	63.7	5.70874	6.10643	5.86542	6.02901	6.14364	5.0268	5.8505	5.80993	5.62352	5.99322	1.23958	0.309856	0.0361173	0.448598	3.41998	1000	394
Q16763	UBE2S	20.8	21.9	24.2	32	16.7	14.1	17.7	19.8	25.6	18.5	21.8	22.9	25.2	33	17.7	15.1	18.7	20.8	26.6	19.5	4.44626	4.51728	4.65535	5.04439	4.14568	3.91648	4.22497	4.37851	4.73335	4.2854	1.19255	0.254049	0.0741151	0.543779	3.41998	1000	394
P30825	SLC7A1	43.6	49.9	49.9	42.6	44.2	55.3	40.3	46.5	54.3	42	44.6	50.9	50.9	43.6	45.2	56.3	41.3	47.5	55.3	43	5.47897	5.66959	5.66959	5.44626	5.49825	5.81506	5.36807	5.56986	5.78921	5.42626	0.971874	-0.0411589	0.760779	0.942308	3.41998	1000	394
Q5TZA2	CROCC	96.5	82.5	97.1	89.7	53.6	97.9	87.9	83.1	92.3	53.2	97.5	83.5	98.1	90.7	54.6	98.9	88.9	84.1	93.3	54.2	6.60733	6.3837	6.61618	6.50303	5.77083	6.6279	6.47411	6.39403	6.54381	5.76022	1.01129	0.0162011	0.863525	0.966502	3.41998	1000	394
P20338	RAB4A	19.1	29.8	18.8	17.9	18.1	16.4	11.8	17.1	18.5	33	20.1	30.8	19.8	18.9	19.1	17.4	12.8	18.1	19.5	34	4.32912	4.94486	4.30743	4.24031	4.2555	4.12102	3.67807	4.17792	4.2854	5.08746	1.10609	0.145471	0.563989	0.88465	3.41998	1000	394
O00479	HMGN4	35.1	33.8	43	51.6	13.2	40.4	40.4	44.7	44	8.4	36.1	34.8	44	52.6	14.2	41.4	41.4	45.7	45	9.4	5.17393	5.12102	5.45943	5.71699	3.82782	5.37156	5.37156	5.51412	5.49185	3.23266	1.04499	0.063486	0.675404	0.917521	3.41998	1000	394
Q99653	CHP1	8	14.9	16.6	12.6	33.1	16.4	13.2	22.3	14.9	34	9	15.9	17.6	13.6	34.1	17.4	14.2	23.3	15.9	35	3.16993	3.99095	4.1375	3.76553	5.0917	4.12102	3.82782	4.54226	3.99095	5.12928	0.817255	-0.291142	0.121058	0.614841	3.41998	1000	394
Q9Y5L4	TIMM13	24	37.2	21.6	34.2	37.4	14.7	30.8	25.4	23.6	27.7	25	38.2	22.6	35.2	38.4	15.7	31.8	26.4	24.6	28.7	4.64386	5.2555	4.49825	5.1375	5.26303	3.97269	4.99095	4.72247	4.62059	4.84298	1.25675	0.329693	0.0558199	0.506849	3.41998	1000	394
P04080	CSTB	22.1	25.5	22.3	17	47.9	NA	20.2	23	17.7	55.8	23.1	26.5	23.3	18	48.9	24.56	21.2	24	18.7	56.8	4.52982	4.72792	4.54226	4.16993	5.61176	4.61824	4.40599	4.58496	4.22497	5.82782	0.988931	-0.0160584	0.887568	0.972357	3.41998	1000	394
Q9HCU5	PREB	13.1	16.4	24.5	14.8	26.4	23.3	20	24	21.1	32.9	14.1	17.4	25.5	15.8	27.4	24.3	21	25	22.1	33.9	3.81762	4.12102	4.67243	3.98185	4.7761	4.60288	4.39232	4.64386	4.46597	5.08321	0.777091	-0.363845	0.0278475	0.428571	3.41998	1000	394
Q15041	ARL6IP1	92.8	108.3	79	129.2	82.6	99	95.3	91	112	80.6	93.8	109.3	80	130.2	83.6	100	96.3	92	113	81.6	6.55152	6.77215	6.32193	7.02459	6.38543	6.64386	6.58946	6.52356	6.82018	6.3505	1.01791	0.0256104	0.811945	0.952346	3.41998	1000	394
Q15427	SF3B4	31.4	30.8	31.8	24	37.5	26.6	25.4	28.4	17.9	24.8	32.4	31.8	32.8	25	38.5	27.6	26.4	29.4	18.9	25.8	5.01792	4.99095	5.03562	4.64386	5.26679	4.7866	4.72247	4.87774	4.24031	4.6893	1.25505	0.327745	0.0128561	0.277778	3.41998	1000	394
P63313	TMSB10	20.3	10	29.8	18.4	36.4	17.1	13.5	30	28.1	49	21.3	11	30.8	19.4	37.4	18.1	14.5	31	29.1	50	4.41278	3.45943	4.94486	4.27798	5.22497	4.17792	3.85798	4.9542	4.86295	5.64386	0.849464	-0.235375	0.146721	0.628242	3.41998	1000	394
Q9H061	TMEM126A	31	27.9	27.2	27.2	29	28	21.6	28.9	20.2	22.1	32	28.9	28.2	28.2	30	29	22.6	29.9	21.2	23.1	5	4.853	4.81762	4.81762	4.90689	4.85798	4.49825	4.90207	4.40599	4.52982	1.18116	0.240203	0.0715136	0.543779	3.41998	1000	394
Q9UDW1	UQCR10	77.4	56.8	93.1	86.2	65.8	90.9	61.1	66.2	89.9	61.6	78.4	57.8	94.1	87.2	66.8	91.9	62.1	67.2	90.9	62.6	6.29278	5.853	6.55612	6.44626	6.06178	6.52199	5.95652	6.07039	6.50621	5.96809	1.02622	0.0373464	0.778004	0.943511	3.41998	1000	394
Q14320	FAM50A	35.1	25.4	27.6	30.6	22.9	26.9	24.4	18.3	24.9	24.4	36.1	26.4	28.6	31.6	23.9	27.9	25.4	19.3	25.9	25.4	5.17393	4.72247	4.83794	4.98185	4.57894	4.80219	4.66676	4.27053	4.69488	4.66676	1.18001	0.238802	0.0984093	0.579167	3.41998	1000	394
Q9Y6H1	CHCHD2	36.7	28	23.3	31.5	25.2	19.2	22.1	28.8	18	29.9	37.7	29	24.3	32.5	26.2	20.2	23.1	29.8	19	30.9	5.23649	4.85798	4.60288	5.02237	4.71149	4.33628	4.52982	4.89724	4.24793	4.94953	1.22611	0.294083	0.177019	0.645199	3.41998	1000	394
P49406	MRPL19	31.5	35.9	39.7	39.3	23.4	59.3	44.3	31.2	30.7	14.5	32.5	36.9	40.7	40.3	24.4	60.3	45.3	32.2	31.7	15.5	5.02237	5.20555	5.34696	5.33271	4.60881	5.91409	5.50144	5.00899	4.98641	3.9542	1.02119	0.0302539	0.888127	0.972376	3.41998	1000	394
Q96IX5	ATP5MK	93.1	68	89.7	112.7	77.4	112.9	83.7	69.4	99.1	78.5	94.1	69	90.7	113.7	78.4	113.9	84.7	70.4	100.1	79.5	6.55612	6.10852	6.50303	6.82909	6.29278	6.83162	6.40429	6.1375	6.6453	6.31288	0.994188	-0.00841011	0.949127	0.985536	3.41998	1000	394
P61916	NPC2	69.6	67.7	45.6	50.4	76.8	61.5	67.7	50.4	47.4	82.6	70.6	68.7	46.6	51.4	77.8	62.5	68.7	51.4	48.4	83.6	6.1416	6.10224	5.54226	5.6837	6.2817	5.96578	6.10224	5.6837	5.59694	6.38543	1.00242	0.00348042	0.970458	0.990939	3.41998	1000	394
P00846	MT-ATP6	38.9	47.4	39.3	45.6	31.8	32.8	25.3	29.1	42.1	35.5	39.9	48.4	40.3	46.6	32.8	33.8	26.3	30.1	43.1	36.5	5.31832	5.59694	5.33271	5.54226	5.03562	5.07895	4.71699	4.91169	5.42962	5.18982	1.23093	0.299754	0.0952387	0.57265	3.41998	1000	394
O14907	TAX1BP3	31.7	25.5	24.1	27.7	23.3	29.1	25.3	27.8	16.3	25.5	32.7	26.5	25.1	28.7	24.3	30.1	26.3	28.8	17.3	26.5	5.03122	4.72792	4.64962	4.84298	4.60288	4.91169	4.71699	4.848	4.1127	4.72792	1.07733	0.107464	0.498471	0.849515	3.41998	1000	394
Q00765	REEP5	42.5	50.2	31.6	37.2	41	53.2	46.1	35.3	33.8	39.1	43.5	51.2	32.6	38.2	42	54.2	47.1	36.3	34.8	40.1	5.44294	5.67807	5.0268	5.2555	5.39232	5.76022	5.55766	5.1819	5.12102	5.32553	0.979327	-0.0301372	0.790551	0.94721	3.41998	1000	394
P62857	RPS28	105.6	96.8	46.4	75.1	54.4	87	79.8	80.3	77.6	60.1	106.6	97.8	47.4	76.1	55.4	88	80.8	81.3	78.6	61.1	6.73606	6.61176	5.56682	6.24982	5.79181	6.45943	6.33628	6.34518	6.29646	5.9331	0.9442	-0.0828353	0.630907	0.889876	3.41998	1000	394
P63151	PPP2R2A	53.2	46.2	58.2	30.2	68.8	32.6	50.7	52.5	32.1	54.3	54.2	47.2	59.2	31.2	69.8	33.6	51.7	53.5	33.1	55.3	5.76022	5.56071	5.88753	4.96347	6.12516	5.07039	5.69209	5.74147	5.04876	5.78921	1.14158	0.191035	0.226359	0.692153	3.41998	1000	394
L0R6Q1	SLC35A4	37.4	29.3	42.8	48.4	29.6	29.5	32.9	42.9	48.6	13.1	38.4	30.3	43.8	49.4	30.6	30.5	33.9	43.9	49.6	14.1	5.26303	4.92125	5.45286	5.62644	4.93546	4.93074	5.08321	5.45615	5.63227	3.81762	1.19401	0.255809	0.21259	0.672956	3.41998	1000	394
[truncated: 23 more rows]

## Sheet: Table S2
Accession	Modifications in Master Proteins	Positions in Master Proteins	Gene Symbol	Normalized DDOST-KD sample 1	Normalized DDOST-KD sample 2	Normalized DDOST-KD sample 3	Normalized DDOST-KD sample 4	Normalized DDOST-KD sample 5	Normalized Control-KD sample 1	Normalized Control-KD sample 2	Normalized Control-KD sample 3	Normalized Control-KD sample 4	Normalized Control-KD sample 5	Normalized DDOST-KD sample 1 --- imputed --- + 1	Normalized DDOST-KD sample 2 --- imputed --- + 1	Normalized DDOST-KD sample 3 --- imputed --- + 1	Normalized DDOST-KD sample 4 --- imputed --- + 1	Normalized DDOST-KD sample 5 --- imputed --- + 1	Normalized Control-KD sample 1 --- imputed --- + 1	Normalized Control-KD sample 2 --- imputed --- + 1	Normalized Control-KD sample 3 --- imputed --- + 1	Normalized Control-KD sample 4 --- imputed --- + 1	Normalized Control-KD sample 5 --- imputed --- + 1	Normalized DDOST-KD sample 1 --- imputed --- + 1 --- log2	Normalized DDOST-KD sample 2 --- imputed --- + 1 --- log2	Normalized DDOST-KD sample 3 --- imputed --- + 1 --- log2	Normalized DDOST-KD sample 4 --- imputed --- + 1 --- log2	Normalized DDOST-KD sample 5 --- imputed --- + 1 --- log2	Normalized Control-KD sample 1 --- imputed --- + 1 --- log2	Normalized Control-KD sample 2 --- imputed --- + 1 --- log2	Normalized Control-KD sample 3 --- imputed --- + 1 --- log2	Normalized Control-KD sample 4 --- imputed --- + 1 --- log2	Normalized Control-KD sample 5 --- imputed --- + 1 --- log2	Normalized DDOST-KD sample 1 --- imputed --- + 1 --- --- minus protein abundance	Normalized DDOST-KD sample 2 --- imputed --- + 1 --- --- minus protein abundance	Normalized DDOST-KD sample 3 --- imputed --- + 1 --- --- minus protein abundance	Normalized DDOST-KD sample 4 --- imputed --- + 1 --- --- minus protein abundance	Normalized DDOST-KD sample 5 --- imputed --- + 1 --- --- minus protein abundance	Normalized Control-KD sample 1 --- imputed --- + 1 --- --- minus protein abundance	Normalized Control-KD sample 2 --- imputed --- + 1 --- --- minus protein abundance	Normalized Control-KD sample 3 --- imputed --- + 1 --- --- minus protein abundance	Normalized Control-KD sample 4 --- imputed --- + 1 --- --- minus protein abundance	Normalized Control-KD sample 5 --- imputed --- + 1 --- --- minus protein abundance	Respective protein detected + quantified?	FC	Log-FC	ROTS p-value	ROTS FDR	ROTS Z-score
[truncated: 2,059 more rows]
[truncated: 2 more columns]

[truncated: 3 more sheets: Table S3, Table S4, Table S5]
